# Supplementary material for: Quantitative proteomic analysis of enhanced cellular effects of electrochemotherapy with Cisplatin in triple-negative breast cancer cells
Source: Sci Rep. 2019 Sep 26;9:13916. doi: 10.1038/s41598-019-50048-9 (PMC6763474; doi:10.1038/s41598-019-50048-9)
Supplement: Supplementary file 2 — Table S1, Table S2, Table S3, Table S4, Table S5, Table S6 [file 41598_2019_50048_MOESM2_ESM.xlsx]

## Sheet: Table S1
Table S1: The metabolic activity (mean ± S.E.) of MDA-MB-231 cells up to 60h for different treatment conditions.
Treatment Time	4h	12h	24h	48h	60h
Ctrl	100 ± 5.5	124.7 ± 13	150.8 ± 7.7	189.4 ± 3.8	262.8 ± 9.3
CsP	83.1 ± 11	106.2 ± 17.8	132.6 ± 25	156.1 ± 30.5	241.5 ± 36.4
EP	8.8 ± 1.1	10.6 ± 1.3	11.1 ± 1.5	11.9 ± 1.8	15.9 ± 2.2
EP+CsP	4.5 ± 1	4.2 ± 0.8	3.7 ± 0.7	3.4 ± 0.7	4.0 ± 0.8

## Sheet: Table S2
Table S2: Peptide Sequence and Raw Intensity
Sequence	Mass	Proteins	Leading razor protein	Gene names	Protein names	Charges	PEP	Score	Intensity Ctrl 1	Intensity Ctrl 2	Intensity Ctrl 3	Intensity CsP 1	Intensity CsP 2	Intensity CsP 3	Intensity EP 1	Intensity EP 2	Intensity EP 3	Intensity EP+CsP 1	Intensity EP+CsP 2	Intensity EP+CsP 3	Reverse	Potential contaminant	id	Protein group IDs	Mod. peptide IDs	Evidence IDs	MS/MS IDs	Best MS/MS	Oxidation (M) site IDs	MS/MS Count
SVMEELKR	990.517	A0A023T6R1;Q96A72;F5H6P7;F5H6N1;F5H3U9;P61326	A0A023T6R1	FLJ10292;MAGOHB;MAGOH	Protein mago nashi homolog 2;Protein mago nashi homolog	2	0.083358	65.252	14048000	7593100	0	5511300	0	0	4482200	0	3367700	0	0	0			32474	8;3314	33111	340970;340971;340972;340973;340974	424044	424044		1
IVDVNLTSEGK	1173.62	A0A024QYS2;Q9HD45;Q96JZ5;Q8WUB5;Q5TB53	A0A024QYS2	TM9SF3;SMBP	Transmembrane 9 superfamily member 3	3	0.088061	15.864	47028000	0	0	0	0	0	0	0	0	0	0	0			17290	13	17554	182099	229725	229725		1
MCSFLEWR	1127.49	A0A024QYT6;H7C1E4;P61966;Q549M9;A0A024RBX8;P56377;Q7Z677;H7BZG6;B7Z853;H0Y673;F6SFB5;A6NH01;B7Z3M9;B4DIM6	Q549M9	AP1S1;AP1S2;DKFZp779P0659	AP-1 complex subunit sigma-1A;AP-1 complex subunit sigma-2	2	0.051339	52.786	23462000	0	0	0	11254000	10210000	0	0	0	0	0	0			23975	705;15	24356	253403;253404;253405	317626	317626		1
PGGYGYGYGR	1045.46	A0A024QYX3;P98179	A0A024QYX3	RBM3	RNA-binding protein 3	2	0.092355	37.727	30179000	14489000	8262600	10309000	5965400	8264600	0	0	6051000	0	6398400	6828800			26873	19	27396	283748;283749;283750;283751;283752;283753;283754;283755;283756	355070	355070		1
YSGGNYRDNYDN	1436.56	A0A024QYX3;P98179	A0A024QYX3	RBM3	RNA-binding protein 3	2	0.00045288	126.31	5428200	762890	521550	1054900	0	590900	0	0	0	0	0	0			40461	19	41255	426895;426896;426897;426898;426899	533603	533603		1
SMQNHAAVFR	1159.56	A0A024QZ30;P31040;B3KT34;A0A087X1I3;Q0QF12;B4DYN5;B3KYA5	A0A024QZ30	SDHA	Succinate dehydrogenase [ubiquinone] flavoprotein subunit, mitochondrial	3	0.066149	24.821	3877100	750680	481160	437490	578400	0	1084800	1118300	0	2002800	0	1290700			31515	27	32131	331274;331275;331276;331277;331278;331279;331280;331281;331282	412166	412166		1
SMTLEIR	848.443	A0A024QZ30;P31040;D6RFM5;B3KT34;A0A087X1I3;Q0QF12;B4DYN5	A0A024QZ30	SDHA	Succinate dehydrogenase [ubiquinone] flavoprotein subunit, mitochondrial	2	0.066568	60.972	0	0	0	0	34391000	0	0	69836000	0	0	38133000	62029000			31521	27	32138	331354;331355;331356;331357	412267	412267		1
AEYWAVSSLTGENVR	1680.81	A0A024QZ68;Q9BZG1;C9JY26;Q6NXT3;C9JBG0;B4DNC0;J3QLC6	A0A024QZ68	RAB34	Ras-related protein Rab-34	2	0.0040384	88.187	0	0	0	0	0	0	0	0	0	94023000	0	0			931	33	941	9478;9479	12232;12233	12232		1
LQHQTELTNQLEYNK	1857.92	A0A024QZ70;Q7L7X3	A0A024QZ70	TAOK1	Serine/threonine-protein kinase TAO1	3	0.0020873	45.084	0	0	0	23864000	0	0	0	0	0	0	0	0			22255	34	22595	235504	295717	295717		1
LPVQTSPEGLDAAFIGVPLDTGTSNRPGAR	3035.57	A0A024QZ78;Q9BSE5	A0A024QZ78	AGMAT	Agmatinase, mitochondrial	3	0.0024188	41.188	0	0	0	0	0	0	0	0	0	0	0	0			22074	36	22406	233589	293234	293234		1
STTSLSVSWSIPPPQQSR	1956.99	A0A024QZA8;P29317;B4DL04	A0A024QZA8	EPHA2	Receptor protein-tyrosine kinase;Ephrin type-A receptor 2	2	0.042838	43.761	0	0	0	0	0	0	0	0	0	0	0	0			32339	39	32974	339588	422373	422373		1
YSEPPHGLTR	1155.57	A0A024QZA8;P29317;B4DL04	A0A024QZA8	EPHA2	Receptor protein-tyrosine kinase;Ephrin type-A receptor 2	3	0.053077	24.291	0	0	0	0	0	0	0	0	4710100	0	0	0			40447	39	41241	426775	533446	533446		1
VVQMTNDDIK	1161.57	A0A024QZA8;P29317;B4DL04;Q96HF4	A0A024QZA8	EPHA2	Receptor protein-tyrosine kinase;Ephrin type-A receptor 2	2	0.04869	58.916	0	0	0	0	0	0	0	0	0	0	0	0			38577	39	39340	407755	509958	509958		1
WTAPEAISYRK	1320.68	A0A024QZA8;P29317;B4DL04;Q96HF4	A0A024QZA8	EPHA2	Receptor protein-tyrosine kinase;Ephrin type-A receptor 2	3	0.093372	21.301	0	0	10027000	0	13182000	0	0	0	0	0	0	0			39204	39	39975	414176;414177	517728	517728		1
VMDYHFTTAEASTQDPR	1967.87	A0A024QZA9;O14874;H3BUV3	A0A024QZA9	BCKDK	[3-methyl-2-oxobutanoate dehydrogenase [lipoamide]] kinase, mitochondrial	3	0.066001	13.627	0	0	0	0	0	0	19638000	0	0	0	0	0			37386	40	38125	394983	494207	494207		1
ITPFNLQEEMEEGHFDADGNYFLNR	2985.32	A0A024QZC1;O95400	A0A024QZC1	CD2BP2	CD2 antigen cytoplasmic tail-binding protein 2	3	0.00020497	32.04	0	0	25335000	0	0	61630000	0	0	0	0	0	0			17197	42	17460	181054;181055;181056	228361	228361		1
LRLNVDEAFEQLVR	1700.92	A0A024QZF2;P10301	A0A024QZF2	RRAS	Ras-related protein R-Ras	3	0.002325	39.685	0	0	0	0	0	0	0	32582000	0	0	0	0			22523	48	22870	238361	299276	299276		1
LALSLFRPGGR	1185.7	A0A024QZH6;Q9H7N4	A0A024QZH6	SR-A1;SCAF1	Splicing factor, arginine/serine-rich 19	3	0.017268	56.359	0	0	0	0	0	0	0	0	0	0	0	0			18764	51	19047	198683	249886	249886		1
VFVVGTEAEACR	1336.64	A0A024QZH6;Q9H7N4	A0A024QZH6	SR-A1;SCAF1	Splicing factor, arginine/serine-rich 19	2	0.012151	68.893	0	0	0	0	0	0	0	0	0	0	0	0			36289	51	37002	382979	478727	478727		1
LDAFLVLEQLR	1315.75	A0A024QZJ6;A0A024QZJ4;B1PS43;P35749	A0A024QZJ6	MYH11	Myosin-11	2	0.0689	37.812	0	0	0	0	0	0	0	0	0	37449000	0	0			19057	54	19349	202024;202025;202026	254123	254123		1
TVSSPIPYTPSPSSSRPISPGLSYASHTVGFTPPTSLTR	4029.05	A0A024QZJ7;Q16204	A0A024QZJ7	CCDC6	Coiled-coil domain-containing protein 6	4	0.014349	17.119	0	0	0	0	34832000	39529000	0	30876000	0	0	10043000	0			35113	55	35806	369786;369787;369788;369789;369790	461172	461172		1
LDQPVSAPPSPR	1262.66	A0A024QZJ7;Q16204;Q05CP8	A0A024QZJ7	CCDC6	Coiled-coil domain-containing protein 6	2	0.077322	42.743	0	0	0	0	0	0	0	0	5441600	0	0	0			19267	55	19560	204130	256700	256700		1
VYSVLSDR	937.487	A0A024QZN2;Q8WXX5	A0A024QZN2	hCG_2024613;DNAJC9	DnaJ homolog subfamily C member 9	2	0.048434	73.248	0	0	0	0	0	0	0	0	0	0	0	0			38793	61	39559	410129	512943	512943		1
GDMDQIMESVLCVQYTEEPR	2399.04	A0A024QZN2;Q8WXX5;Q2VIL4	A0A024QZN2	hCG_2024613;DNAJC9	DnaJ homolog subfamily C member 9	3	0.033601	15.506	0	0	0	56592000	0	18843000	0	0	0	0	0	0			11485	61	11657	119157;119158;119159	149686	149686		1
MIDERQQELTHQEHR	1948.92	A0A024QZN4;V9HWK2;P18206;B3KXA2;B4E3Q9	A0A024QZN4	VCL;HEL114	Vinculin	4	0.082555	16.399	2115000	0	0	0	0	0	0	0	0	0	0	0			24336	62	24753	257161	322017	322017		1
VLQLTSWDEDAWASKDTEAMK	2423.13	A0A024QZN4;V9HWK2;P18206;B3KXA2;B4E3Q9	A0A024QZN4	VCL;HEL114	Vinculin	3	0.00050317	25.083	0	0	15141000	0	0	0	0	0	0	0	0	0			37220	62	37956	393315	492065	492065		1
GNDIIAAAK	871.476	A0A024QZN4;V9HWK2;P18206;B3KXA2;B4E3Q9;B4DKC9;B4DTM7	A0A024QZN4	VCL;HEL114	Vinculin	2	0.031781	53.833	18976000	0	0	0	0	1524800	0	0	0	0	0	0			12675	62	12868	132129;132130	165627	165627		1
RMALLMAEMSR	1307.65	A0A024QZN4;V9HWK2;P18206;B3KXA2;B4E3Q9;B4DKC9;B4DTM7	A0A024QZN4	VCL;HEL114	Vinculin	3	0.027812	34.75	0	0	0	7767100	0	0	0	0	0	0	0	0			29338	62	29895	308043	383567	383567		1
IRTDAGFTLR	1148.63	A0A024QZN4;V9HWK2;P18206;B4DKC9;B4DTM7	A0A024QZN4	VCL;HEL114	Vinculin	3	0.071023	45.661	0	0	0	0	0	0	0	0	0	0	0	0			16857	62	17113	177094	223381	223381		1
AIPDLTAPVAAVQAAVSNLVR	2075.17	A0A024QZN4;V9HWK2;P18206;B4DTM7;A0A096LPE1	A0A024QZN4	VCL;HEL114	Vinculin	3	9.3121e-05	48.315	3028600	0	0	0	0	0	0	0	0	0	0	0			1596	62	1619	16558	20939	20939		1
LIQAIDHNEGFSLI	1568.82	A0A024QZN8;Q5GLZ8	A0A024QZN8	HERC4	Probable E3 ubiquitin-protein ligase HERC4	2	0.03044	36.684	0	29554000	0	0	0	20245000	0	0	0	0	0	0			20653	64	20966	218963;218964	275284	275284		1
ELVLNGADTAVNK	1342.71	A0A024QZN8;Q5GLZ8;A8K9U4	A0A024QZN8	HERC4	Probable E3 ubiquitin-protein ligase HERC4	2	0.0011282	64.103	0	14111000	0	0	0	0	0	0	0	0	0	0			8099	64	8211	84247	105737	105737		1
IFNSFLHTALK	1289.71	A0A024QZN8;Q5GLZ8;A8K9U4	A0A024QZN8	HERC4	Probable E3 ubiquitin-protein ligase HERC4	3	0.017004	28.384	8628500	0	0	0	0	0	0	0	0	0	0	0			15443	64	15671	161768	203844	203844		1
QIWTVNEALIQK	1441.79	A0A024QZN8;Q5GLZ8;A8K9U4	A0A024QZN8	HERC4	Probable E3 ubiquitin-protein ligase HERC4	2	0.02057	60.064	0	0	0	0	14480000	0	0	0	0	0	0	4746800			27723	64	28262	292129;292130	364855	364855		1
KKPEQVVALDAQNIVAVSCGEAHTLALNDK	3217.68	A0A024QZN8;Q5GLZ8;A8K9U4;H0Y6K7;D6RCL5	A0A024QZN8	HERC4	Probable E3 ubiquitin-protein ligase HERC4	4	1.1573e-13	58.498	0	0	0	32544000	0	22856000	15407000	0	0	0	11160000	0			18069	64	18341	191132;191133;191134;191135;191136	240751	240751		1
DVVTAAGDMLK	1118.56	A0A024QZQ2;P07602;Q53FJ5;C9JIZ6;Q59EN5;B4DRB7;Q5BJH1	A0A024QZQ2	PSAP	Prosaposin;Saposin-A;Saposin-B-Val;Saposin-B;Saposin-C;Saposin-D	2	0.034573	44.318	0	0	0	0	0	0	21735000	0	24179000	62470000	0	0			6204	65	6293	64911;64912;64913	82059	82059		1
SVVSQSVCDYFFEAQEK	2021.9	A0A024QZR5;Q9Y2T2;B4DRN6	A0A024QZR5	AP3M1	AP-3 complex subunit mu-1	2	0.00026836	92.925	0	0	0	0	0	0	0	0	0	16250000	5250500	0			32554	67	33192	341892;341893;341894	425215;425216	425216		1
ITPQKLPSLK	1123.7	A0A024QZR5;Q9Y2T2;B4DRN6;Q8NDP0	A0A024QZR5	AP3M1;DKFZp586G1518	AP-3 complex subunit mu-1	3	0.029165	52.167	0	0	0	0	0	0	0	0	0	0	0	0			17199	67	17462	181064	228366	228366		1
NNYIATIYK	1098.57	A0A024QZS3;A0A024QZU7;O14494	A0A024QZS3	PPAP2A	Lipid phosphate phosphohydrolase 1	2	0.089353	40.882	0	0	0	0	0	0	9914000	0	10006000	0	13927000	15982000			26098	69	26613	275891;275892;275893;275894;275895;275896	345394	345394		1
ATHGQTCARPMCIPPSYADLGK	2430.12	A0A024QZT0;P45880;A0A0A0MR02;Q5JSD2;Q5JSD1	A0A024QZT0	VDAC2	Voltage-dependent anion-selective channel protein 2	3	3.7816e-05	52.09	0	0	0	0	0	0	0	47039000	0	36063000	0	0			3071	71	3114	32466;32467	40915	40915		1
HINTWVSK	983.519	A0A024QZT4;P50453	A0A024QZT4	SERPINB9	Serpin B9	2	0.0033044	116.73	4195000	0	0	0	620260	0	0	0	0	0	0	606500			14086	73	14295	146811;146812;146813	184437	184437		1
ATYDGNHDTFR	1295.55	A0A024QZT7;P33947;P24390;Q96H29;M0R1Y2	A0A024QZT7	KDELR2;KDELR1	ER lumen protein-retaining receptor;ER lumen protein-retaining receptor 2;ER lumen protein-retaining receptor 1	3	0.048225	23.118	0	0	0	0	0	0	815000	727640	0	2225400	0	868390			3177	74;3044	3222	33541;33542;33543;33544	42167	42167		1
LNNEEHNELREVDGTAK	1966.93	A0A024QZU0;Q13546	A0A024QZU0	RIPK1	Receptor-interacting serine/threonine-protein kinase 1	4	0.021886	19.071	0	0	0	0	0	13128000	0	0	0	0	0	0			21772	76	22104	230609	289623	289623		1
YQAIFDNTTSLTDK	1615.77	A0A024QZU0;Q13546;B3KU53	A0A024QZU0	RIPK1	Receptor-interacting serine/threonine-protein kinase 1	2	0.0048603	67.456	0	0	0	0	0	0	0	0	0	0	0	0			40327	76	41121	425506	531836	531836		1
STDQTVLEELASIK	1532.79	A0A024QZW3;Q96S59	A0A024QZW3	RANBP9	Ran-binding protein 9	2	0.027472	49.448	0	0	0	0	0	0	7804800	20025000	0	41223000	0	12953000			32222	78	32855	338351;338352;338353;338354;338355;338356	420814	420814		1
EPVCSALNSAILETHNLPK	2092.06	A0A024QZW3;Q96S59;A0A024R014	A0A024QZW3	RANBP9	Ran-binding protein 9	3	0.078031	15.974	0	0	0	0	0	0	0	0	0	21346000	6631400	27224000			8364	78	8484	86810;86811;86812	108814	108814		1
FGVSSSSSGPSQTLTSTGNFK	2074.98	A0A024QZW7;P49790	A0A024QZW7	NUP153	Nuclear pore complex protein Nup153	2	0.00017075	92.935	0	0	0	0	0	0	0	0	0	0	0	0			9906	79	10054	102513	128515	128515		1
WSPAYSFSSDSPLDSSPK	1956.87	A0A024QZX9;B4DQQ6;E7ET49;Q8NCG7;B3KR38;B3KRA0	A0A024QZX9	LOC221955;DAGLB	Sn1-specific diacylglycerol lipase beta	2	0.0072326	69.108	0	0	0	0	0	0	0	0	0	0	0	0			39185	81	39956	413963	517501	517501		1
TTDYDLVGGDQLNCHFGSILHTTGLQYR	3180.49	A0A024QZX9;B4DQQ6;E7ET49;Q8NCG7;B4DVJ1;B4DVH8	A0A024QZX9	LOC221955;DAGLB	Sn1-specific diacylglycerol lipase beta	3	0.016909	20.271	0	0	0	0	0	0	0	0	0	31718000	0	0			34773	81	35458	365971	456221	456221		1
TRKPLEALYGYDYFAR	1962	A0A024QZY0;Q86WA6	A0A024QZY0	BPHL	Valacyclovir hydrolase	3	0.056381	32.688	0	0	0	0	0	0	0	23242000	0	0	0	0			34576	82	35259	364051;364052	453913	453913		1
VAVNGVQLHYQQTGEGDHAVLLLPGMLGSGETDFGPQLK	4075.05	A0A024QZY0;Q86WA6;Q49AI2;B4DML3	A0A024QZY0	BPHL	Valacyclovir hydrolase	4	2.8117e-07	37.648	0	0	0	0	0	0	69269000	0	0	0	19250000	0			35575	82	36280	374925;374926	467845	467845		1
DNWTDAEGYYR	1388.56	A0A024QZY5;Q13523;B4DZQ5;H0YDJ3	A0A024QZY5	PRPF4B	Serine/threonine-protein kinase PRP4 homolog	2	0.051448	64.297	0	0	0	0	0	0	0	0	0	0	0	0			5627	84	5708	59000	74538	74538		1
RYNVYGYTGQGVFSNVVR	2078.03	A0A024QZY5;Q13523;B4DZQ5;H0YDJ3	A0A024QZY5	PRPF4B	Serine/threonine-protein kinase PRP4 homolog	3	4.4241e-05	45.608	0	0	0	0	0	0	0	0	0	96940000	0	0			29831	84	30399	313355	389922	389922		1
YNVYGYTGQGVFSNVVR	1921.93	A0A024QZY5;Q13523;B4DZQ5;H0YDJ3	A0A024QZY5	PRPF4B	Serine/threonine-protein kinase PRP4 homolog	2	0.029138	63.76	0	0	0	0	0	0	0	0	0	0	0	0			40271	84	41064	424986	531174	531174		1
APEIIIGK	839.512	A0A024QZY5;Q13523;B4DZQ5;H0YDJ3;Q15456	A0A024QZY5	PRPF4B	Serine/threonine-protein kinase PRP4 homolog	2	0.07396	46.835	0	0	0	0	0	0	0	0	0	23041000	0	0			2410	84	2446	25504	32111	32111		1
GHPPGQDDGGGDHEPVPSLR	2022.91	A0A024R006;Q9UBU6	A0A024R006	FAM8A1	Protein FAM8A1	3	0.031105	22.936	0	2540100	0	0	0	0	0	5138900	0	7315600	2467100	0			12113	88	12297	125948;125949;125950;125951	158062	158062		1
WQAQDLATPLAFAHNPSR	2022.01	A0A024R012;Q9NXA8	A0A024R012	SIRT5	NAD-dependent protein deacylase sirtuin-5, mitochondrial	3	0.0018788	37.672	0	0	0	0	13459000	0	0	0	0	0	5526900	0			39138	89	39909	413516;413517	516893	516893		1
FYTDPVEAVK	1167.58	A0A024R040;P55809;Q6IAV5	A0A024R040	OXCT1;OXCT	Succinyl-CoA:3-ketoacid-coenzyme A transferase;Succinyl-CoA:3-ketoacid coenzyme A transferase 1, mitochondrial	2	0.068065	41.448	0	0	0	0	0	0	0	0	13835000	49504000	0	0			11151	92	11317	115582;115583	145076	145076		1
EFNGQHFILEEAITGDFALVK	2377.2	A0A024R040;P55809;Q6IAV5;E9PDW2;B7Z609;A1E286	A0A024R040	OXCT1;OXCT	Succinyl-CoA:3-ketoacid-coenzyme A transferase;Succinyl-CoA:3-ketoacid coenzyme A transferase 1, mitochondrial	3	0.068125	15.896	0	0	0	0	0	0	0	0	41508000	0	0	0			7120	92	7220	74443;74444;74445	93670	93670		1
LELLIDKTENLVDSSVTFK	2163.17	A0A024R061;P51809;B4DIH9;B4DE96;B4DMB4	A0A024R061	SYBL1;VAMP7	Vesicle-associated membrane protein 7	3	0.061791	22.54	0	0	0	17327000	18106000	9080300	31118000	0	0	0	0	4129500			19573	95	19869	207334;207335;207336;207337;207338;207339	260632	260632		1
VANREENEILPPDHLNGVK	2143.1	A0A024R084;Q9BRK5;A0A024R0A9;G3V1E2	A0A024R084	SDF4	45 kDa calcium-binding protein	4	0.093648	17.05	0	0	0	0	0	0	0	0	7878000	0	0	28035000			35486	97	36191	373919;373920	466527	466527		1
AFDVPDAEAR	1089.51	A0A024R095;A0A024R0G0;Q96S66	A0A024R095	CLCC1	Chloride channel CLIC-like protein 1	2	0.096683	37.065	0	0	0	9139800	0	0	0	0	0	0	0	0			960	99	970	9759	12566	12566		1
LAFAQHQAEVAK	1311.69	A0A024R095;A0A024R0G0;Q96S66	A0A024R095	CLCC1	Chloride channel CLIC-like protein 1	3	0.019431	44.299	12013000	0	0	5943000	1743900	3407300	1721600	3397000	0	0	0	0			18660	99	18941	197589;197590;197591;197592;197593;197594;197595	248443	248443		1
EIEIAEQDMSALISLR	1816.92	A0A024R0A8;O43865;Q2NKW8;V5YQL4	A0A024R0A8	AHCYL1;FGFR2-AHCYL1	Adenosylhomocysteinase;Putative adenosylhomocysteinase 2	2	0.025403	51.612	0	0	0	51349000	0	0	0	17773000	20662000	0	0	0			7456	102	7562	77934;77935;77936	98076	98076		1
QDVYLLPK	974.544	A0A024R0A8;O43865;Q2NKW8;V5YQL4;H0Y8B3;Q6ZNS6;Q96HN2;Q9BTL0;O43210	A0A024R0A8	AHCYL1;FGFR2-AHCYL1;AHCYL2	Adenosylhomocysteinase;Putative adenosylhomocysteinase 2;Putative adenosylhomocysteinase 3	2	0.076708	63.054	0	0	0	0	0	0	0	0	0	0	0	0			27284	102	27817	287886	359945	359945		1
QVVVCGYGEVGK	1293.64	A0A024R0A8;O43865;Q2NKW8;V5YQL4;Q6ZMM9;H0Y8B3;Q6ZNS6;Q96HN2	A0A024R0A8	AHCYL1;FGFR2-AHCYL1;AHCYL2	Adenosylhomocysteinase;Putative adenosylhomocysteinase 2;Putative adenosylhomocysteinase 3	2	0.044044	39.657	0	28535000	0	0	21516000	26900000	20892000	0	7412300	28587000	19584000	0			28565	102	29109	299973;299974;299975;299976;299977;299978;299979;299980;299981	374112	374112		1
TPELTWERVR	1285.68	A0A024R0A8;O43865;Q2NKW8;V5YQL4;Q6ZMM9;H0Y8B3;Q6ZNS6;Q96HN2;Q9BTL0;O43210;Q6ZMI1	A0A024R0A8	AHCYL1;FGFR2-AHCYL1;AHCYL2	Adenosylhomocysteinase;Putative adenosylhomocysteinase 2;Putative adenosylhomocysteinase 3	3	0.092362	24.855	0	0	0	0	0	12664000	0	25046000	0	0	0	0			34351	102	35030	361703;361704	450879	450879		1
KEDVSESVGASGQRPVFCPVHK	2412.19	A0A024R0F6;Q9UPN9	A0A024R0F6	TRIM33	E3 ubiquitin-protein ligase TRIM33	4	0.070679	17.998	0	0	0	0	12496000	21100000	0	0	0	20454000	0	8881400			17730	108	17998	187084;187085;187086;187087;187088	236027	236027		1
NYVHFAATQVQNR	1546.76	A0A024R0F6;Q9UPN9;H0Y612	A0A024R0F6	TRIM33	E3 ubiquitin-protein ligase TRIM33	3	0.052866	25.718	0	17421000	8034300	11602000	0	0	0	11813000	0	0	0	7921500			26780	108	27302	282975;282976;282977;282978;282979	354216	354216		1
GVVLCTFTR	1051.55	A0A024R0H2;O15235	A0A024R0H2	MRPS12	28S ribosomal protein S12, mitochondrial	2	0.044928	64.265	0	0	0	0	0	0	0	0	0	0	0	0			13510	109	13713	140485	176059	176059		1
EGDGVYYNELETR	1543.68	A0A024R0H6;Q8N7H5	A0A024R0H6	PAF1	RNA polymerase II-associated factor 1 homolog	2	0.030996	55.401	0	0	0	0	0	0	0	0	0	0	0	0			7187	110	7289	75162	94610	94610		1
EWNLPPNAPACMER	1683.75	A0A024R0H7;Q9BQA1;B4DJP0	A0A024R0H7	WDR77	Methylosome protein 50	2	0.055566	64.82	0	0	0	0	0	0	0	0	0	0	0	0			9137	111	9270	94517	118216	118216		1
YEHDDIVSTVSVLSSGTQAVSGSK	2465.19	A0A024R0H7;Q9BQA1;H0Y711	A0A024R0H7	WDR77	Methylosome protein 50	3	0.073625	13.887	0	0	0	0	0	0	34072000	0	0	0	21937000	0			39546	111	40324	417580;417581	521993	521993		1
ETYNSLAAWLTDAR	1609.77	A0A024R0K8;A0A024R0J7;P61018;M0R0X1	A0A024R0K8	RAB4B	Ras-related protein Rab-4B	2	0.015531	42.843	0	0	0	0	0	0	0	11133000	0	0	0	0			8862	113	8991	91830	114894	114894		1
ALHSLLLR	921.576	A0A024R0L6;Q15102;M0R1K3	A0A024R0L6	PAFAH1B3	Platelet-activating factor acetylhydrolase IB subunit gamma	2	0.064874	66.993	0	0	0	0	0	0	0	0	0	0	0	0			1909	117	1936	19925	25180	25180		1
VPAEEPANELPMNEIEAWK	2166.03	A0A024R0Q4;Q8IV08;B4DEL6;M0R1F7;E2QRG1;M0R2E7;M0QY94;M0QX50;M0QX99;A0A0A0MS28	A0A024R0Q4	PLD3	Phospholipase D3	2	0.00012395	60.157	0	0	0	0	0	0	0	0	0	0	0	0			37601	120	38351	397485	497504	497504		1
ATYIGTSNWSGNYFTETAGTSLLVTQNGR	3108.48	A0A024R0Q4;Q8IV08;M0R3G9	A0A024R0Q4	PLD3	Phospholipase D3	3	0.036417	16.006	0	0	0	0	17906000	0	0	0	20245000	0	0	0			3178	120	3223	33545;33546;33547;33548	42168	42168		1
DNLTSATLPR	1086.57	A0A024R0Q5;Q8WUF5;Q6ZNZ8	A0A024R0Q5	PPP1R13L	RelA-associated inhibitor	2	0.034641	61.65	0	0	0	0	0	0	0	0	0	0	0	0			5599	121	5678	58668	74118	74118		1
GSPLAEGPQAFFPER	1601.78	A0A024R0Q5;Q8WUF5;Q6ZNZ8	A0A024R0Q5	PPP1R13L	RelA-associated inhibitor	2	0.013183	42.095	34073000	0	17068000	0	0	0	0	0	0	0	0	0			13140	121	13336	136559;136560	171197	171197		1
QLESLWSDSPAPPGPQAGPPSRPPR	2623.31	A0A024R0Q5;Q8WUF5;Q6ZNZ8;K7EN03	A0A024R0Q5	PPP1R13L	RelA-associated inhibitor	3	5.5274e-05	42.863	0	0	0	0	13726000	0	0	0	0	0	0	0			27799	121	28338	292797	365692	365692		1
DFLDMNFQSLAMK	1558.72	A0A024R0Q5;Q8WUF5;Q6ZNZ8;K7EN03;K7EPP1	A0A024R0Q5	PPP1R13L	RelA-associated inhibitor	2	0.058272	50.284	0	0	0	0	0	0	0	0	0	0	0	0			4588	121	4654	47871	60378	60378		1
AMAEGERTECAEPPRDEPPADGALK	2696.22	A0A024R0Q7;P53041;B4DLP6;B4DDZ8	A0A024R0Q7	PPP5C	Serine/threonine-protein phosphatase;Serine/threonine-protein phosphatase 5	3	0.0024194	52.909	0	0	0	0	0	0	0	0	0	0	0	0			2232	122	2263	23422	29409	29409		1
CAYQILVQVK	1220.66	A0A024R0Q7;P53041;B4DLP6;Q9BPW0;H0YDU8;B4DDZ8;Q53FR0	A0A024R0Q7	PPP5C	Serine/threonine-protein phosphatase;Serine/threonine-protein phosphatase 5	2	0.028696	64.207	0	0	0	0	0	0	0	0	0	0	0	0			3690	122	3744	38862	48906	48906		1
LSTLVETTLK	1103.64	A0A024R0Q7;P53041;B4DLP6;Q9BPW0;H0YDU8;B4DDZ8;Q53FR0	A0A024R0Q7	PPP5C	Serine/threonine-protein phosphatase;Serine/threonine-protein phosphatase 5	2	0.062256	42.338	27706000	19522000	15765000	14774000	21928000	19182000	0	0	10099000	0	8087000	0			22852	122	23203	241551;241552;241553;241554;241555;241556;241557;241558;241559	303055	303055		1
AFLEENNLDYIIR	1608.81	A0A024R0Q7;P53041;B4DLP6;Q9BPW0;H0YDU8;B4DDZ8;Q53FR0;A8MU39	A0A024R0Q7	PPP5C	Serine/threonine-protein phosphatase;Serine/threonine-protein phosphatase 5	2	0.0092632	61.344	0	0	25010000	0	0	0	0	0	0	0	0	0			1025	122	1035	10400	13292	13292		1
SVVDSLDIESMTIEDEYSGPK	2313.06	A0A024R0Q7;P53041;B4DLP6;Q9BPW0;H0YDU8;B4DDZ8;Q53FR0;A8MU39	A0A024R0Q7	PPP5C	Serine/threonine-protein phosphatase;Serine/threonine-protein phosphatase 5	2	1.6618e-05	102.28	0	0	0	0	0	0	0	0	0	0	0	0			32546	122	33183	341818	425107	425107		1
LLYPDHFHLLR	1422.78	A0A024R0Q7;P53041;B4DLP6;Q9BPW0;H0YDU8;B4DDZ8;Q53FR0;A8MU39;Q59F46;B7Z1I1	A0A024R0Q7	PPP5C	Serine/threonine-protein phosphatase;Serine/threonine-protein phosphatase 5	3	0.05099	29.063	0	11778000	0	0	5654100	0	0	0	0	0	0	0			21556	122	21875	228207;228208	286401	286401		1
NWCALITETAGSLK	1562.78	A0A024R0R1;M0QZR4;Q92888;M0QYC1	A0A024R0R1	ARHGEF1	Rho guanine nucleotide exchange factor 1	2	0.019968	60.49	0	0	0	0	0	14408000	0	0	0	0	0	9668200			26680	123	27202	281948;281949;281950	352967;352968	352968		1
ELVPPDTLHSLPK	1444.79	A0A024R0R1;M0QZR4;Q92888;M0QYC1;Q49AN3;M0QYS3;M0QZH8	A0A024R0R1	ARHGEF1	Rho guanine nucleotide exchange factor 1	3	0.022768	33.204	0	0	0	0	0	0	5478300	13827000	0	0	0	0			8104	123	8216	84268;84269;84270;84271	105751	105751		1
YPLLLQSIGQNTEEPTER	2087.05	A0A024R0R1;M0QZR4;Q92888;M0QYC1;Q49AN3;M0R2C7	A0A024R0R1	ARHGEF1	Rho guanine nucleotide exchange factor 1	2	0.006694	75.695	0	0	0	0	0	0	0	0	0	0	0	0			40307	123	41101	425349	531647	531647		1
SAAVVNAIGLYMR	1363.73	A0A024R0R1;M0QZR4;Q92888;Q8NF33	A0A024R0R1	ARHGEF1;FLJ00369	Rho guanine nucleotide exchange factor 1	2	0.011657	64.064	0	0	0	0	0	0	0	0	0	0	0	0			29856	123	30425	313599	390237	390237		1
VDTEDIEKKPESFFTQFDAVCLTCCSR	3281.47	A0A024R0R4;Q9UBE0;B3KNJ4;M0QX65;M0R054;M0QYP2;M0R286;M0QYM8	A0A024R0R4	SAE1	SUMO-activating enzyme subunit 1;SUMO-activating enzyme subunit 1, N-terminally processed	4	0.065382	15.801	0	0	22446000	33736000	39757000	27401000	0	0	4911700	0	0	0			35826	124	36533	377843;377844;377845;377846;377847;377848	471828	471828		1
DPPHNNFFFFDGMK	1711.75	A0A024R0R4;Q9UBE0;M0QZS6;B4DY66	A0A024R0R4	SAE1	SUMO-activating enzyme subunit 1;SUMO-activating enzyme subunit 1, N-terminally processed	3	0.0061431	39.629	0	0	0	29648000	0	0	0	0	0	0	0	0			5669	124	5751	59401;59402	74999	74999		1
VSRGYDFPAVLR	1378.74	A0A024R0S6;Q9NZN4;B4DLA1;Q8NCJ3	A0A024R0S6	EHD2	EH domain-containing protein 2	3	0.072178	21.759	0	0	52512000	0	0	0	0	0	0	0	0	0			38088	127	38842	402410	503334	503334		1
RLFELEEQDLFR	1593.82	A0A024R0S6;Q9NZN4;B4DLA1;Q8NCJ3;B3KUH4	A0A024R0S6	EHD2	EH domain-containing protein 2	3	0.041128	39.961	0	0	0	0	0	0	0	0	0	0	0	0			29221	127	29777	306961	382504	382504		1
VYIGSFWSQPLLVPDNR	1990.03	A0A024R0S6;Q9NZN4;B4DLA1;Q8NCJ3;B3KUH4	A0A024R0S6	EHD2	EH domain-containing protein 2	2	0.062472	41.684	0	0	0	0	0	0	51744000	0	0	0	19713000	0			38747	127	39512	409642;409643	512356	512356		1
VGPEPTTDCFVAVMHGDTEGTVPGNALVVDPDKPFR	3823.82	A0A024R0S6;Q9NZN4;Q8NCJ3	A0A024R0S6	EHD2	EH domain-containing protein 2	4	0.00010317	31.229	0	0	0	0	0	0	0	0	7205500	47543000	0	0			36442	127	37159	384527;384528	480864	480864		1
IDTGWLDR	974.482	A0A024R0Y2;B2ZZ90;Q13085;A2NX49	A0A024R0Y2	hCG_30204;ACACA	Acetyl-CoA carboxylase 1;Biotin carboxylase	2	0.093015	44.447	0	0	0	0	5946600	0	6358200	0	0	0	0	0			15122	131	15347	158598;158599;158600	199749	199749		1
ILNVPQELYEK	1344.73	A0A024R0Y2;B2ZZ90;Q13085;A2NX49	A0A024R0Y2	hCG_30204;ACACA	Acetyl-CoA carboxylase 1;Biotin carboxylase	2	0.069946	44.863	0	0	0	0	15623000	0	8474900	7579100	0	0	0	8024200			16243	131	16481	170806;170807;170808;170809;170810	215460	215460		1
MMYGVSPWGDSPIDFEDSAHVPCPR	2849.22	A0A024R0Y2;B2ZZ90;Q13085;A2NX49	A0A024R0Y2	hCG_30204;ACACA	Acetyl-CoA carboxylase 1;Biotin carboxylase	3	0.018177	24.397	0	0	0	0	0	0	0	0	0	0	0	0			24569	131	25015	259645	324923	324923		1
QVQAEVPGSPIFVMR	1656.87	A0A024R0Y2;B2ZZ90;Q13085;A2NX49	A0A024R0Y2	hCG_30204;ACACA	Acetyl-CoA carboxylase 1;Biotin carboxylase	2	0.020839	69.01	0	0	0	0	0	0	0	0	0	0	0	0			28520	131	29064	299505	373523	373523		1
VEVGTEVTDYR	1266.61	A0A024R0Y2;B2ZZ90;Q13085;A2NX49;Q59FY4	A0A024R0Y2	hCG_30204;ACACA	Acetyl-CoA carboxylase 1;Biotin carboxylase	2	0.026457	61.65	0	0	0	0	0	0	0	0	0	0	0	0			36117	131	36827	381081	476218	476218		1
FGAYIVDGLR	1109.59	A0A024R0Y2;B2ZZ90;Q13085;A2NX49;Q59FY4;Q7Z5W8;B4DIG6;B4DIW1;B4DWK9;B4DIR2;B4DK31;O00763;Q59GJ9;B4DYM0	A0A024R0Y2	hCG_30204;ACACA;ACACB	Acetyl-CoA carboxylase 1;Biotin carboxylase;Acetyl-CoA carboxylase 2;Biotin carboxylase	2	0.068905	54.982	0	0	0	0	0	0	0	0	0	0	0	0			9788	131	9933	101299	126939	126939		1
TIQVENSHLILTGAGALNK	1978.08	A0A024R0Y2;B2ZZ90;Q13085;Q59FY4;Q7Z5W8	A0A024R0Y2	hCG_30204;ACACA	Acetyl-CoA carboxylase 1;Biotin carboxylase	3	0.0086048	29.444	0	26129000	0	0	22397000	0	0	0	0	59546000	0	0			33784	131	34455	355809;355810;355811	443558	443558		1
SLVQANPEVAMDSIIHMTQHISPTQR	2902.44	A0A024R0Y2;B2ZZ90;Q13085;Q59FY4;Q7Z5W8;B4DIG6;B4DIW1;B4DWK9;B4DIR2;B4DK31;A0A087WYS8	A0A024R0Y2	hCG_30204;ACACA	Acetyl-CoA carboxylase 1;Biotin carboxylase	4	2.3563e-05	45.901	0	0	45318000	0	0	37117000	0	35624000	0	0	0	0			31446	131	32057	330471;330472;330473	411205;411206	411206		1
LSSSLAAMLIGILHMRSSFSGWK	2491.31	A0A024R169;Q9NXF1	A0A024R169	TEX10	Testis-expressed sequence 10 protein	5	0.081842	12.014	6631700	6516700	6646000	12104000	4984500	0	0	0	0	3717900	2507600	2808300			22834	140	23185	241399;241400;241401;241402;241403;241404;241405;241406	302895	302895		1
NPELSTQLIDIIHTAAAR	1962.05	A0A024R169;Q9NXF1;B4DQR0	A0A024R169	TEX10	Testis-expressed sequence 10 protein	3	0.0083311	17.624	0	0	0	0	0	11157000	0	0	0	0	22369000	0			26126	140	26641	276091;276092	345647	345647		1
VGPEELPVVGQLLR	1504.86	A0A024R169;Q9NXF1;B4DQR0	A0A024R169	TEX10	Testis-expressed sequence 10 protein	2	0.0026558	70.552	0	0	0	0	0	0	0	0	0	0	0	0			36441	140	37158	384526	480863	480863		1
VLDILLEQYPALITGR	1813.03	A0A024R169;Q9NXF1;B7Z9D5	A0A024R169	TEX10	Testis-expressed sequence 10 protein	2	8.1776e-05	104.24	0	0	0	0	0	0	0	0	0	26623000	0	0			36911	140	37641	390073	487926	487926		1
EGDTMMGQQVAK	1293.57	A0A024R172;Q14914	A0A024R172	LTB4DH;PTGR1	Prostaglandin reductase 1	2	0.021379	45.161	0	8602200	2552600	4809100	0	3305200	0	0	0	0	1584900	0			7197	141	7299	75227;75228;75229;75230;75231	94695	94695		1
FINWFSHHLSNFQFR	1978.96	A0A024R179;Q09161	A0A024R179	NCBP1	Nuclear cap-binding protein subunit 1	3	0.068052	17.425	0	7435800	0	0	0	0	0	0	0	0	0	0			10031	143	10179	103812	130208	130208		1
FIMILTEHLVR	1370.77	A0A024R179;Q09161;X6R941	A0A024R179	NCBP1	Nuclear cap-binding protein subunit 1	3	0.052355	22.72	0	0	0	0	0	0	0	0	0	0	0	0			10023	143	10171	103750	130144	130144		1
NLFLVIFQR	1148.67	A0A024R179;Q09161;X6R941	A0A024R179	NCBP1	Nuclear cap-binding protein subunit 1	2	0.027	55.676	0	0	26453000	0	0	0	0	0	0	0	0	0			25769	143	26271	272428;272429;272430	341056	341056		1
DDDSNFHMDFIVAASNLR	2065.92	A0A024R1A3;P22314;B4DDE4;B4DL67;Q5JRR6;B3KUJ2	A0A024R1A3	UBE1;UBA1	Ubiquitin-like modifier-activating enzyme 1	3	0.001747	38.453	0	0	0	0	0	0	0	0	0	0	0	13472000			4369	145	4433	45574;45575;45576	57472	57472		1
HLPPPLYVLFVQATAYGQACDK	2487.26	A0A024R1D6;Q13769	A0A024R1D6	hCG_2011153;THOC5	THO complex subunit 5 homolog	3	0.039446	17.031	0	0	0	13686000	0	0	0	0	0	0	0	0			14245	147	14458	148390;148391	186387	186387		1
LDWELEQR	1087.53	A0A024R1D6;Q13769;H7C072;C9JXG5;F8WCP5	A0A024R1D6	hCG_2011153;THOC5	THO complex subunit 5 homolog	2	0.051807	71.342	0	0	0	0	0	0	0	0	0	0	0	0			19321	147	19614	204683	257368	257368		1
EEINALVQELGFYR	1679.85	A0A024R1H1;A0A087WWF1;Q8WWX9	A0A024R1H1	SELM	Selenoprotein M	2	0.00098261	79.23	0	0	0	0	0	0	0	0	0	0	0	0			6938	149	7036	72763	91776	91776		1
AVTELNEPLSNEDRNLLSVAYK	2474.27	A0A024R1K7;Q04917	A0A024R1K7	YWHAH	14-3-3 protein eta	3	0.0056496	29.476	87079000	0	154500000	0	0	0	0	0	0	0	0	0			3459	151	3507	36520;36521	45971	45971		1
DSNSLAYYNMANGAVIHLALK	2264.13	A0A024R1K8;Q15459;B4E091	A0A024R1K8	SF3A1	Splicing factor 3A subunit 1	3	0.038442	20.814	0	27959000	16613000	28678000	27726000	6462400	0	0	0	0	0	0			5890	152	5975	61582;61583;61584;61585;61586;61587	77842	77842		1
RTDIFGVEETAIGKK	1662.89	A0A024R1K8;Q15459;B4E091	A0A024R1K8	SF3A1	Splicing factor 3A subunit 1	3	0.048194	51.265	0	0	0	0	0	0	0	0	0	0	0	0			29633	152	30197	311241	387535	387535		1
GLVPEDDTKEK	1229.61	A0A024R1K8;Q15459;B4E091;H7C1L2	A0A024R1K8	SF3A1	Splicing factor 3A subunit 1	3	0.026318	30.889	0	0	0	0	0	0	0	0	4899900	0	0	0			12607	152	12797	131463	164852	164852		1
QFRTEMEDLMSSKDDVGK	2114.96	A0A024R1N1;P35579;Q6ZNL4;A0A0U4BW16	A0A024R1N1	MYH9;FLJ00279	Myosin-9	4	0.075918	21.309	38087000	0	0	0	0	25864000	0	18288000	0	0	0	0			27466	154;1170	28002	289649;289650;289651;289652	361977	361977		1
VKLQEMEGTVK	1260.67	A0A024R1N1;P35579;Q6ZNL4;A0A0U4BW16	A0A024R1N1	MYH9;FLJ00279	Myosin-9	3	0.094095	21.759	0	0	3594100	0	0	0	0	8715200	0	0	0	0			36824	154;1170	37551	389151;389152;389153	486836	486836		1
YKASITALEAK	1193.67	A0A024R1N1;P35579;Q6ZNL4;A0A0U4BW16	A0A024R1N1	MYH9;FLJ00279	Myosin-9	3	0.055493	25.014	0	0	0	0	0	0	0	6914200	0	0	0	0			39960	154;1170	40747	421789	527386	527386		1
DFSALESQLQDTQELLQEENRQK	2748.32	A0A024R1N1;P35579;Q86XU5;A0A0U4BW16	A0A024R1N1	MYH9	Myosin-9	3	0.0056681	53.033	0	0	0	0	0	0	0	0	0	0	0	0			4638	154;1170	4706	48394	61027	61027		1
DLGEELEALKTELEDTLDSTAAQQELR	3016.47	A0A024R1N1;P35579;Q86XU5;A0A0U4BW16	A0A024R1N1	MYH9	Myosin-9	3	0.051001	17.076	0	0	0	0	0	0	3385900	0	0	0	0	0			5234	154;1170	5307	54881	69138	69138		1
EQEVNILK	971.529	A0A024R1N1;P35579;Q86XU5;A0A0U4BW16	A0A024R1N1	MYH9	Myosin-9	2	0.064368	49.358	0	48787000	0	0	0	0	19757000	0	0	0	0	0			8391	154;1170	8511	87138;87139;87140	109250	109250		1
VEAQLQELQVKFNEGER	2016.03	A0A024R1N1;P35579;Q86XU5;A0A0U4BW16	A0A024R1N1	MYH9	Myosin-9	3	0.0041881	38.417	0	0	0	0	22783000	0	0	0	0	0	0	0			35883	154;1170	36590	378419	472560	472560		1
TVGQLYK	807.449	A0A024R1N1;P35579;Q86XU5;B4E3S1;A0A0U4BW16;Q7Z406;M0QY43;B3KWH4;P35580;A0A024QZJ6;A0A024QZJ4;B1PS43;P35749	A0A024R1N1	MYH9;MYH14;MYH10;MYH11	Myosin-9;Myosin-14;Myosin-10;Myosin-11	2	0.068383	60.358	9874000	4694100	0	0	0	0	3341900	4099200	4678200	4412800	3138300	2867200			35000	154;1170;3127;54;3854	35689	368567;368568;368569;368570;368571;368572;368573;368574;368575	459720	459720		1
SGFEPASLK	934.476	A0A024R1N1;P35579;Q86XU5;B4E3S1;Q5BKV1;B1AH99;A0A0U4BW16	A0A024R1N1	MYH9	Myosin-9	2	0.04492	64.268	0	0	0	0	0	0	0	0	0	0	0	0			30619	154;1170	31212	321765	400550	400550		1
EEELQAALAR	1128.58	A0A024R1N1;P35579;Q86XU5;Q99529;A0A0C4DFM8;A0A0U4BW16;Q7Z406;A0A024QZJ6;A0A024QZJ4;B1PS43;P35749;Q7Z7R0	A0A024R1N1	MYH9;MYH14;MYH11	Myosin-9;Myosin-14;Myosin-11	2	0.0072838	113.41	0	0	0	0	0	0	0	0	0	0	0	0			6888	154;1170;54;3854	6985	72260	91109	91109		1
DIVISVGIYNLVQK	1559.89	A0A024R1N4;P12956;B1AHC9;B2RDN9;B4DE32;B4E356	A0A024R1N4	XRCC6	X-ray repair cross-complementing protein 6	2	0.0081185	63.694	0	0	18020000	0	0	0	14262000	0	0	0	0	0			5057	155	5130	52898;52899	66821	66821		1
IQVTPPGFQLVFLPFADDK	2131.14	A0A024R1N4;P12956;B1AHC9;B2RDN9;B4DE32;B4E356;Q6IC76	A0A024R1N4	XRCC6;G22P1	X-ray repair cross-complementing protein 6	2	0.0044549	53.754	2228100	0	0	0	0	0	0	0	0	0	0	0			16812	155	17067	176596	222756	222756		1
IQVTPPGFQLVFLPFADDKR	2287.24	A0A024R1N4;P12956;B1AHC9;B2RDN9;B4DE32;B4E356;Q6IC76	A0A024R1N4	XRCC6;G22P1	X-ray repair cross-complementing protein 6	3	8.3098e-05	52.754	0	0	0	0	0	0	0	0	0	41680000	0	0			16813	155	17068	176597	222757	222757		1
SGWESYYK	1018.44	A0A024R1N4;P12956;B2RDN9;Q6IC76	A0A024R1N4	XRCC6;G22P1	X-ray repair cross-complementing protein 6	1	0.0014641	133.6	0	0	0	15145000	16684000	14674000	6457600	11877000	0	0	0	0			30752	155	31353	323113;323114;323115;323116;323117	402099	402099		1
AVLCPQPTR	1040.54	A0A024R1P2;P15153;B1AH77;B1AH80	A0A024R1P2	RAC2	Ras-related C3 botulinum toxin substrate 2	2	0.00019899	136.16	42314000	27235000	7328200	7035100	9015800	12990000	0	24583000	0	30365000	0	28816000			3343	156	3390	35436;35437;35438;35439;35440;35441;35442;35443;35444	44670;44671	44670		1
SSLEELHGDANWGEDLR	1926.87	A0A024R1P7;B4E2A6;Q9UH99;A0A024R1S6;B0QY68;B0QY66;B0QY67;B0QY64	A0A024R1P7	UNC84B;SUN2	SUN domain-containing protein 2	3	9.6154e-05	49.224	0	0	0	0	0	0	0	28824000	0	95448000	0	0			32081	157	32714	337004;337005	419259	419259		1
FTYDQDGEPIQTFHFQAPTMATYQVVELR	3431.61	A0A024R1P7;B4E2A6;Q9UH99;Q6NT72;B4DIU6	A0A024R1P7	UNC84B;SUN2	SUN domain-containing protein 2	3	1.0011e-08	50.294	0	22888000	0	0	0	0	0	0	0	0	51331000	0			10917	157	11078	113165;113166	141928	141928		1
IQEELSALR	1057.58	A0A024R1P7;B4E2A6;Q9UH99;Q6NT72;B4DIU6;A8K129;A0A024R1S6	A0A024R1P7	UNC84B;SUN2	SUN domain-containing protein 2	2	0.08516	55.37	0	0	0	0	0	0	0	0	0	0	0	0			16693	157	16947	175362	221144	221144		1
MFLNLLSPR	1089.6	A0A024R1S5;O00178;B2RDW9	A0A024R1S5	GTPBP1	GTP-binding protein 1	2	0.046176	48.283	0	0	6977800	15918000	0	0	0	0	0	0	0	0			24226	160	24632	256065;256066	320765	320765		1
LKQQSELQSQVR	1442.78	A0A024R1S8;Q14847;C9J9W2;B4DIC4;B4DJI4	A0A024R1S8	LASP1	LIM and SH3 domain protein 1	3	0.0010836	47.429	7953100	0	0	0	0	0	0	0	1746800	0	0	0			20823	162	21138	221023;221024	277746	277746		1
GGPNYQEGLR	1089.52	A0A024R1T9;Q4LE36;P53396;A0A024R1Y2;K7EIE7	A0A024R1T9	ACLY;ACLY variant protein	ATP-citrate synthase	2	0.061443	56.434	0	0	0	0	0	0	0	0	0	0	0	0			12005	164	12189	124838	156733	156733		1
ILIIGGSIANFTNVAATFK	1949.1	A0A024R1T9;Q4LE36;P53396;A0A024R1Y2;K7EIE7	A0A024R1T9	ACLY;ACLY variant protein	ATP-citrate synthase	2	0.0017903	84.566	0	0	0	0	0	0	0	0	0	0	0	0			16173	164	16409	170014	214471	214471		1
STTLFSR	810.424	A0A024R1T9;Q4LE36;P53396;A0A024R1Y2;Q8N9C4	A0A024R1T9	ACLY;ACLY variant protein	ATP-citrate synthase	2	0.066568	60.972	28543000	29052000	17936000	17561000	0	14330000	0	7217800	10507000	0	6313900	0			32336	164	32971	339560;339561;339562;339563;339564;339565;339566;339567;339568;339569	422348	422348		1
YPGSTFMDHVLR	1421.68	A0A024R1T9;Q4LE36;P53396;A0A024R1Y2;Q8N9C4	A0A024R1T9	ACLY;ACLY variant protein	ATP-citrate synthase	3	0.010556	40.725	0	0	0	0	0	0	0	0	0	0	3428400	0			40293	164	41086	425177;425178;425179	531393	531393		1
LNTAEDAKDVIK	1315.7	A0A024R1U0;P46060;B0QYT5;B0QYT4	A0A024R1U0	RANGAP1	Ran GTPase-activating protein 1	3	0.071803	28.789	0	0	10169000	0	19642000	11015000	0	0	0	0	4796700	0			21820	165	22152	231119;231120;231121;231122	290273	290273		1
EIEDFDSLEALR	1435.68	A0A024R1U0;P46060;B4DY16;B0QYT5;B0QYT4	A0A024R1U0	RANGAP1	Ran GTPase-activating protein 1	2	0.00096538	83	0	0	0	0	0	0	0	0	6901000	0	0	0			7450	165	7556	77905	98061	98061		1
LNNCGMGIGGGK	1176.54	A0A024R1U0;P46060;B4DY16;H0Y4Q3	A0A024R1U0	RANGAP1	Ran GTPase-activating protein 1	2	0.0015734	76.221	26357000	13657000	0	0	0	7991200	0	0	0	0	0	0			21770	165	22102	230605;230606;230607	289621	289621		1
RDAALAVAEAMADK	1430.72	A0A024R1U0;P46060;B4DY16;H0Y4Q3	A0A024R1U0	RANGAP1	Ran GTPase-activating protein 1	3	0.044874	20.111	0	0	0	0	0	56897000	0	0	0	0	0	0			28740	165	29285	301752;301753	376309	376309		1
YHSLAPMYYRGAQAAIVVYDITNTDTFAR	3306.61	A0A024R1U4;P51148;K7ENY4;K7ERI8;K7ERQ8;F8VVK3	A0A024R1U4	RAB5C	Ras-related protein Rab-5C	4	0.00020868	34.236	0	0	0	0	0	0	0	46175000	0	0	0	0			39867	167	40652	420862	526210	526210		1
RPVVGSSEPFCHSK	1585.77	A0A024R1V3;Q14596;B7Z5R6;A0A024R1Y3;A8K1U0;Q3LRJ5;Q3LRJ8;Q3LRK1;Q3LRI0;Q3LRI6	A0A024R1V3	NBR1	Next to BRCA1 gene 1 protein	3	0.0017571	46.704	4257000	0	0	0	0	0	0	0	2388300	0	0	0			29496	170	30059	309822;309823;309824	385817	385817		1
FLDELEDEAK	1207.56	A0A024R1X4;Q9Y2R0	A0A024R1X4	hCG_16955;COA3	Cytochrome c oxidase assembly factor 3 homolog, mitochondrial	2	0.079762	51.113	35066000	43652000	25206000	40173000	0	43815000	36064000	99754000	0	0	32562000	64438000			10129	174	10279	104933;104934;104935;104936;104937;104938;104939;104940;104941;104942;104943	131611	131611		1
AYPEVLAQGR	1102.58	A0A024R1Y7;Q8N2G8;K7ESN3;B3KVB0	A0A024R1Y7	LGP1;GHDC	GH3 domain-containing protein	2	0.075224	40.352	0	0	0	0	4536100	0	0	0	0	24620000	0	0			3622	177	3674	38212;38213;38214	48106	48106		1
EYELVLTDR	1136.57	A0A024R1Y7;Q8N2G8;K7ESN3;B3KVB0	A0A024R1Y7	LGP1;GHDC	GH3 domain-containing protein	2	0.039898	50.703	0	0	0	0	0	0	0	0	279330000	0	0	0			9172	177	9305	94789	118538	118538		1
LPPLPVTPGMEGAGVVIAVGEGVSDR	2516.33	A0A024R1Z6;Q99536;B3KUF8;K7ERT7	A0A024R1Z6	VAT1	Synaptic vesicle membrane protein VAT-1 homolog	3	2.2802e-15	76.02	0	0	0	27434000	0	26614000	0	13375000	0	36858000	0	0			21994	178	22326	232854;232855;232856;232857	292374;292375;292376;292377	292374		1
TWWNQFSVTALQLLQANR	2175.12	A0A024R1Z6;Q99536;B3KUF8;K7ESA3	A0A024R1Z6	VAT1	Synaptic vesicle membrane protein VAT-1 homolog	3	6.411e-05	42.813	0	2962700	0	0	0	0	0	0	0	0	0	0			35205	178	35901	370847	462575	462575		1
GVDIVMDPLGGSDTAKGYNLLK	2262.16	A0A024R1Z6;Q99536;B3KUF8;K7ESA3;K7ENX2;K7EM19	A0A024R1Z6	VAT1	Synaptic vesicle membrane protein VAT-1 homolog	3	0.060128	20.256	0	0	0	0	0	1319000000	0	0	0	0	0	0			13350	178	13550	138856;138857	173947	173947		1
FLGCVDIK	950.49	A0A024R201;Q9Y6E3;B4DJ66;H0YD73;Q9UNM6;B2RBM7;A0A087WUL9;J3KNQ3;E9PL38	Q9UNM6	PSMD13	26S proteasome non-ATPase regulatory subunit 13	2	0.087152	45.081	0	51474000	0	0	40708000	0	0	0	0	0	0	0			10186	179;4443	10336	105493;105494	132343	132343		1
GLVREDAVLYLLEIPK	1827.05	A0A024R233;B7Z954;A0A1B0GTW1;Q9UDY2;B7Z2R3;A0A024R225	A0A024R233	TJP2	Tight junction protein ZO-2	3	0.0057966	38.777	0	0	0	0	19422000	17279000	0	0	0	0	0	0			12610	185	12800	131491;131492	164883	164883		1
GSYGSDAEEEEYRQQLSEHSK	2428.04	A0A024R233;B7Z954;A0A1B0GTW1;Q9UDY2;B7Z2R3;A0A024R225	A0A024R233	TJP2	Tight junction protein ZO-2	4	0.071335	17.749	0	0	15687000	0	0	0	0	0	0	0	0	0			13187	185	13383	137031	171755	171755		1
STGDIAGTVVPETNKEPR	1869.94	A0A024R233;B7Z954;A0A1B0GTW1;Q9UDY2;B7Z2R3;A0A024R225	A0A024R233	TJP2	Tight junction protein ZO-2	3	0.021751	25.158	53679000	0	37713000	0	0	71408000	0	0	0	0	26780000	0			32238	185	32871	338523;338524;338525;338526;338527;338528	421024;421025;421026	421024		1
AFEVMDEFDGR	1314.56	A0A024R233;B7Z954;A0A1B0GTW1;Q9UDY2;B7Z2R3;A0A024R225;U3KQJ2;B1AN86	A0A024R233	TJP2	Tight junction protein ZO-2	2	0.045017	42.338	0	0	0	9280000	0	0	0	0	0	0	0	0			973	185	983	9826	12629	12629		1
ALQGISGLK	885.528	A0A024R277;O15269;Q6NUL7	A0A024R277	SPTLC1	Serine palmitoyltransferase 1	2	0.043473	49.325	0	43152000	26747000	0	0	0	0	0	0	0	0	5014800			2076	190	2104	21650;21651;21652;21653	27155	27155		1
LLKEQEIEDQKNPR	1738.92	A0A024R277;O15269;Q6NUL7;Q59EQ4	A0A024R277	SPTLC1	Serine palmitoyltransferase 1	4	0.025143	33.685	2522700	0	1900700	1204400	1273300	2106900	1572800	2589200	0	1230500	0	867160			21187	190	21505	224624;224625;224626;224627;224628;224629;224630;224631;224632;224633	282207	282207		1
QGAFITLVAR	1074.62	A0A024R292;Q06136;K7EQS7	A0A024R292	FVT1;KDSR	3-ketodihydrosphingosine reductase	2	0.056094	43.282	0	0	0	0	0	0	0	0	0	38382000	11626000	0			27487	191	28023	289869;289870;289871	362266	362266		1
LLSSGFDIDTPDDFGR	1753.82	A0A024R2G8;O15084;B4DIW9	A0A024R2G8	ANKRD28	Serine/threonine-protein phosphatase 6 regulatory ankyrin repeat subunit A	2	0.024713	51.875	0	0	0	0	0	0	0	0	0	0	0	0			21448	199	21766	227151	285218	285218		1
LLVSHGAEVTCK	1312.68	A0A024R2G8;O15084;B4DIW9	A0A024R2G8	ANKRD28	Serine/threonine-protein phosphatase 6 regulatory ankyrin repeat subunit A	3	0.083493	15.941	0	0	2573500	0	0	0	0	0	0	2007700	913320	0			21529	199	21848	227887;227888;227889	286022	286022		1
QGYNAVHYSAAYGHR	1692.78	A0A024R2G8;O15084;B4DIW9	A0A024R2G8	ANKRD28	Serine/threonine-protein phosphatase 6 regulatory ankyrin repeat subunit A	4	0.090473	10.339	0	2176900	0	0	0	1893900	0	1260600	0	0	0	0			27576	199	28113	290663;290664;290665	363165	363165		1
GSDCVDQFR	1082.45	A0A024R2I5;A0A024R2F8;Q8N4Q1	A0A024R2I5	CHCHD4	Mitochondrial intermembrane space import and assembly protein 40	2	0.093084	40.352	0	0	0	0	0	0	4469700	0	6807100	0	0	0			13048	196	13243	135713;135714	170155	170155		1
DLVIVAANLQK	1182.7	A0A024R2M7;O95747	A0A024R2M7	OXSR1	Serine/threonine-protein kinase OSR1	2	0.070016	51.193	0	0	8765300	108970000	0	0	0	0	0	0	0	0			5475	207	5551	57321;57322	72166	72166		1
RPTAAELLR	1025.6	A0A024R2M7;O95747;C9JIG9	A0A024R2M7	OXSR1	Serine/threonine-protein kinase OSR1	2	0.083942	57.931	29676000	0	5197100	7179300	6566700	5554200	0	0	3352400	0	0	0			29480	207	30043	309626;309627;309628;309629;309630;309631	385564	385564		1
EEPLYPSYK	1124.54	A0A024R2S0;Q9NW15	A0A024R2S0	TMEM16K;ANO10	Anoctamin;Anoctamin-10	2	0.017603	63.673	0	0	0	0	0	0	0	17067000	0	0	10701000	0			6990	216	7089	73285;73286	92356	92356		1
LGTPTLLAK	912.564	A0A024R2T5;Q9H5V8;A0A172Q398	A0A024R2T5	CDCP1	CUB domain-containing protein 1	2	0.05354	45.972	0	0	0	0	0	0	0	0	0	119000000	0	0			20313	217	20622	215114;215115;215116	270489	270489		1
LWMNVEK	918.463	A0A024R2T5;Q9H5V8;A0A172Q398	A0A024R2T5	CDCP1	CUB domain-containing protein 1	2	0.040772	72.138	0	0	18708000	48492000	0	0	53591000	59867000	20649000	0	0	67016000			23675	217	24043	250388;250389;250390;250391;250392;250393;250394;250395	314060	314060		1
TVHTEWTQR	1156.56	A0A024R2U9;C9JIF9;P13798;H7C393	A0A024R2U9	APEH	Acylamino-acid-releasing enzyme	3	0.029987	31.422	0	0	223810	0	0	0	0	0	0	573630	0	0			35007	221	35696	368622;368623	459775	459775		1
GLVHAAGPGQDSGSQAGSPPTRDR	2317.12	A0A024R2V4;Q96ER9	A0A024R2V4	CCDC51	Coiled-coil domain-containing protein 51	3	0.029654	20.296	0	0	0	0	0	0	0	0	38095000	0	0	0			12599	222	12788	131353	164700	164700		1
FVGDPALVLNDIHK	1536.83	A0A024R2W4;Q14118	A0A024R2W4	DAG1	Dystroglycan;Alpha-dystroglycan;Beta-dystroglycan	3	0.056838	24.191	0	0	0	0	0	8011100	0	0	0	0	9008000	5506400			10966	224	11129	113623;113624;113625;113626	142432	142432		1
GVPIIFADELDDSKPPPSSSMPLILQEEK	3151.6	A0A024R2W4;Q14118	A0A024R2W4	DAG1	Dystroglycan;Alpha-dystroglycan;Beta-dystroglycan	3	0.05273	16.4	0	0	0	0	0	0	55556000	53165000	0	0	0	144130000			13450	224	13652	139910;139911;139912;139913	175265	175265		1
IGQNCSIGPNVSLGPGVVVEDGVCIR	2695.34	A0A024R2X1;A0A024R329;Q9Y5P6	A0A024R2X1	GMPPB	Mannose-1-phosphate guanyltransferase beta	3	0.078679	12.638	0	0	7351900	0	0	0	0	0	0	0	0	0			15641	226	15870	163857	206581	206581		1
LPYGGQCRPCPCPEGPGSQR	2271.99	A0A024R319;P55268	A0A024R319	LAMB2	Laminin subunit beta-2	3	0.086457	15.481	0	0	0	0	0	0	0	7472100	0	0	0	0			22081	227	22413	233671;233672;233673	293332	293332		1
VLDPAIPIPDPYSSR	1638.86	A0A024R319;P55268;F5H520	A0A024R319	LAMB2	Laminin subunit beta-2	2	0.09111	39.179	0	0	0	0	0	0	7531700	0	0	0	0	6709600			36923	227	37653	390216;390217	488142	488142		1
YSEIEPSTEGEVIYR	1770.83	A0A024R319;P55268;F5H520	A0A024R319	LAMB2	Laminin subunit beta-2	3	0.088499	12.285	426490000	196810000	166030000	468870000	212870000	197270000	123480000	93827000	104320000	252030000	43380000	113160000			40444	227	41238	426752;426753;426754;426755;426756;426757;426758;426759;426760;426761;426762;426763;426764;426765	533435	533435		1
AETVQAALEEAQR	1414.71	A0A024R319;P55268;Q15483	A0A024R319	LAMB2	Laminin subunit beta-2	2	0.00067211	90.685	0	0	0	0	0	0	0	0	0	0	0	0			900	227	910	9193	11886	11886		1
GVFNSGLK	820.444	A0A024R325;Q96I99;Q3ZCW5;E9PDQ8;B7Z2D5	A0A024R325	SUCLG2	Succinyl-CoA ligase subunit beta;Succinyl-CoA ligase [GDP-forming] subunit beta, mitochondrial	2	0.047189	73.975	0	0	0	0	0	0	0	0	0	0	0	0			13374	229	13574	139062	174236	174236		1
EIECSIAGAHEK	1342.62	A0A024R332;Q6I9Y2;F8WF22;A0A024R341	A0A024R332	NIF3L1BP1;THOC7	THO complex subunit 7 homolog	3	0.07611	38.769	0	0	0	0	0	0	0	0	0	0	0	0			7449	231	7555	77904	98060	98060		1
TLLVYDMNLR	1236.65	A0A024R332;Q6I9Y2;F8WF22;A0A024R341	A0A024R332	NIF3L1BP1;THOC7	THO complex subunit 7 homolog	2	0.032013	57.59	0	9365200	0	0	11783000	14721000	6374300	0	0	0	0	0			34034	231	34706	358356;358357;358358;358359	446704	446704		1
YTHAANTVVYSSNK	1553.75	A0A024R333;Q6UXN9	A0A024R333	TMEM113;WDR82	WD repeat-containing protein 82	3	0.018111	33.301	4763300	398970	0	422950	0	0	0	0	883500	0	0	0			40562	232	41356	427899;427900;427901;427902	534877	534877		1
FGQHLIKPSVVFLK	1611.95	A0A024R366;P49789;E9PBZ0;Q71VB2;Q0MQR8	A0A024R366	FHIT	Bis(5-adenosyl)-triphosphatase	4	0.00066057	40.88	0	0	0	43475000	24376000	0	0	0	0	0	0	0			9876	235	10024	102237;102238;102239	128176	128176		1
TELSFALVNR	1148.62	A0A024R366;P49789;E9PBZ0;Q71VB2;Q0MQR8	A0A024R366	FHIT	Bis(5-adenosyl)-triphosphatase	2	0.034455	47.198	0	0	0	0	0	0	0	5773400	0	0	9616200	0			33213	235	33869	349092;349093;349094;349095	434500	434500		1
HDKEDFPASWR	1386.63	A0A024R366;P49789;Q194U8	A0A024R366	FHIT	Bis(5-adenosyl)-triphosphatase	3	0.085878	20.739	0	0	4563400	0	0	0	0	0	4919500	0	5477000	7148300			13780	235	13986	143227;143228;143229;143230;143231	179440	179440		1
QQQETLAIQVGDLR	1597.84	A0A024R370;P82094	A0A024R370	TMF1	TATA element modulatory factor	2	0.0018674	72.652	0	0	0	0	0	0	0	0	0	0	0	0			28206	236	28747	296508	369894	369894		1
YQVELENLKDEYVR	1796.89	A0A024R370;P82094;B4DQY7	A0A024R370	TMF1	TATA element modulatory factor	3	0.047393	28.532	0	0	6034700	0	11413000	0	0	0	0	0	0	0			40389	236	41183	426151;426152	532731	532731		1
NDGTFLMR	952.444	A0A024R3C4;Q7Z4H8	A0A024R3C4	KDELC2	KDEL motif-containing protein 2	2	0.029458	61.999	9859800	0	0	0	0	0	13933000	13098000	12176000	0	0	22463000			25146	248	25642	265852;265853;265854;265855;265856;265857;265858	332817	332817		1
SPAGETPFK	932.46	A0A024R3C4;Q7Z4H8	A0A024R3C4	KDELC2	KDEL motif-containing protein 2	2	0.038629	51.193	0	0	0	0	0	0	0	0	20217000	0	0	0			31625	248	32250	332531;332532	413703	413703		1
KLPDSFFKPPEPK	1528.83	A0A024R3E4;P46937	A0A024R3E4	YAP1	Transcriptional coactivator YAP1	3	0.083396	35.35	37697000	0	0	34216000	0	0	0	0	0	0	0	0			18128	251	18401	191733;191734;191735	241334	241334		1
ISQSAPVK	828.471	A0A024R3E4;P46937;Q86T74;H0YCI3;B4E2Y3;K0KVU2	A0A024R3E4	YAP1;DKFZp451O0517	Transcriptional coactivator YAP1	2	0.064368	49.358	0	0	0	0	0	0	0	0	0	1241800	556970	0			17039	251	17299	179151;179152	225972	225972		1
NAEIGNKDFELDVLEEAYTTEHWLVR	3090.49	A0A024R3J7;P46977	A0A024R3J7	hCG_2032701;STT3A	Dolichyl-diphosphooligosaccharide--protein glycosyltransferase subunit STT3A	4	1.2946e-06	47.507	0	0	0	0	160680000	0	0	151080000	0	0	136410000	0			25000	256	25494	264151;264152;264153	330526	330526		1
LFLAGYELTPTMR	1510.79	A0A024R3L9;Q4G0F5	A0A024R3L9	VPS26B	Vacuolar protein sorting-associated protein 26B	2	0.025829	57.348	0	0	0	0	0	0	0	0	0	0	0	0			19858	257	20157	210214	264238	264238		1
GSGVGEQDGGLIGAEEK	1601.75	A0A024R3N3;Q06481	A0A024R3N3	APLP2	Amyloid-like protein 2	2	0.058738	28.791	0	0	0	0	0	0	0	0	0	0	22257000	0			13089	258	13284	136088	170619	170619		1
IIGSVSKEEEEEDEEEEEEEDEEEDYDVYK	3651.46	A0A024R3N3;Q06481;A0A140VJE9;B4E3I5;B4DTV1	A0A024R3N3	APLP2	Amyloid-like protein 2	3	0.01643	21.925	0	0	0	0	0	0	0	0	0	0	12138000	0			15844	258	16076	166037;166038	209285	209285		1
YLEQMQI	923.442	A0A024R3N3;Q06481;A0A140VJE9;B4E3I5;B4DTV1;B4DKY3	A0A024R3N3	APLP2	Amyloid-like protein 2	2	0.079765	56.51	0	0	0	5707300	0	0	0	24290000	14039000	34698000	12113000	0			40043	258	40830	422759;422760;422761;422762;422763;422764;422765	528532	528532		1
VNEAREELMR	1245.61	A0A024R3Q3;P84077;A0A024R0Y6;P61204;B4DJC8;B4DN70;F5H423	A0A024R3Q3	ARF1;ARF3	ADP-ribosylation factor 1;ADP-ribosylation factor 3	3	0.0037215	66.595	10070000	0	0	366390	0	0	0	0	0	0	0	0			37470	261	38215	395888;395889	495359	495359		1
NWYIQATCATSGDGLYEGLDWLSNQLR	3130.45	A0A024R3Q3;P84077;B4DJC8;B4DN70;B4DEB9	A0A024R3Q3	ARF1	ADP-ribosylation factor 1	3	0.010816	23.394	0	0	0	4350300	0	0	0	0	0	0	0	0			26706	261	27228	282173	353277	353277		1
FDLLEELVAK	1175.64	A0A024R3U8;Q8WWC4;H7C0V0	A0A024R3U8	FLJ22555;C2orf47	Uncharacterized protein C2orf47, mitochondrial	2	0.032077	62.558	0	0	0	0	0	0	0	0	0	0	0	0			9481	266	9621	98118	122768	122768		1
HMLADVFSVK	1145.59	A0A024R3V8;Q99598	A0A024R3V8	TSNAX	Translin-associated protein X	2	0.013656	72.042	0	0	0	0	0	0	0	0	0	0	0	0			14318	271	14531	149155	187356	187356		1
VENACYALK	1066.51	A0A024R3V8;Q99598	A0A024R3V8	TSNAX	Translin-associated protein X	2	0.082615	41.84	0	0	0	0	0	16356000	2120700	0	2990900	0	0	0			36033	271	36741	380054;380055;380056	474766	474766		1
DDDDIDLFGSDDEEESEEAK	2271.87	A0A024R3W7;P24534;C9JZW3	A0A024R3W7	EEF1B2	Elongation factor 1-beta	5	0.092401	8.2879	0	0	0	25194000	0	0	0	0	0	0	0	0			4363	273	4426	45437	57265	57265		1
YGPADVEDTTGSGATDSKDDDDIDLFGSDDEEESEEAK	4023.61	A0A024R3W7;P24534;C9JZW3	A0A024R3W7	EEF1B2	Elongation factor 1-beta	3	5.9159e-08	50.057	0	0	0	0	0	0	0	0	0	0	0	0			39796	273	40579	420147	525349	525349		1
VGEVIVTKDDAMLLK	1629.9	A0A024R3X4;P10809;B3GQS7;B7Z5E7;B7Z4F6;B7Z532	A0A024R3X4	HSPD1	60 kDa heat shock protein, mitochondrial	3	0.049636	55.186	0	0	0	0	0	0	0	0	0	0	0	0			36365	274;2135	37079	383668	479697	479697		1
IGIEIIKR	940.607	A0A024R3X4;P10809;B7Z597;B3GQS7;B7Z5E7;B7Z4F6	A0A024R3X4	HSPD1	60 kDa heat shock protein, mitochondrial	2	0.017896	143	54086000	75000000	25219000	37861000	39909000	51052000	59216000	102130000	25617000	199770000	49052000	104970000			15592	274	15821	163318;163319;163320;163321;163322;163323;163324;163325;163326;163327;163328;163329;163330;163331	205945;205946	205945		1
EEKDPGMGAMGGMGGGMGGGMF	2059.79	A0A024R3X4;P10809;B7Z597;B7Z5E7;B7Z4F6	A0A024R3X4	HSPD1	60 kDa heat shock protein, mitochondrial	2	0.063382	56.205	0	0	0	0	7836200	12578000	22858000	32353000	10492000	99106000	0	36350000			6944	274	7042	72819;72820;72821;72822;72823;72824;72825	91834	91834		1
LLQAGFSELKETEK	1591.85	A0A024R442;Q53SB6;E7ETB3;B7Z7F0;Q9ULA0;Q9HAC6;B9ZVU2;F8WAN0;B7Z822;C9JBE1;E7EPX3;E5RJ35	A0A024R442	DNPEP	Aspartyl aminopeptidase	3	0.064037	30.176	0	0	0	21341000	0	0	6266100	0	0	0	12038000	0			21341	284	21659	226137;226138;226139	284006	284006		1
GLTAYHDISLDK	1331.67	A0A024R466;Q9NQX7;C9JG41;E7EUS6;B8ZZM6;F5H4I5	A0A024R466	ITM2C	Integral membrane protein 2C;CT-BRI3	3	0.062687	23.092	0	0	0	0	0	0	0	0	0	43155000	0	0			12579	287	12768	131092	164264	164264		1
RSEKPNWDYHAEIQAFGHR	2340.11	A0A024R473;Q9H9J2	A0A024R473	MRPL44	39S ribosomal protein L44, mitochondrial	5	0.055407	22.313	0	0	0	0	0	0	0	0	0	0	12951000	0			29597	290	30161	310851;310852	387094	387094		1
YLQEFAPLGTGGGLYHFR	2025.01	A0A024R482;Q96IJ6;A0A087WUI8;C9J255;F8WD54;C9JAH0	A0A024R482	GMPPA	Mannose-1-phosphate guanyltransferase alpha	3	0.023225	42.382	0	0	0	0	0	0	0	0	0	0	0	0			40126	292	40914	423533	529385	529385		1
VFFDLWEEHISSSIR	1863.92	A0A024R486;A0A087X1I8;Q7Z3E5;C9JW07	A0A024R486	ARMC9	LisH domain-containing protein ARMC9	3	0.096867	17.506	10909000	0	3068200	0	0	8816600	4950500	4900900	0	4459700	1821200	2018400			36183	293	36894	381849;381850;381851;381852;381853;381854;381855;381856;381857	477247	477247		1
AFLLQALR	930.565	A0A024R486;A0A087X1I8;Q7Z3E5;H7C3U7;H7BZY2	A0A024R486	ARMC9	LisH domain-containing protein ARMC9	2	0.028183	86.512	0	0	0	0	0	0	0	0	0	0	0	0			1034	293	1044	10448	13341	13341		1
DVAQIFNNILR	1301.71	A0A024R496;Q9Y376;A0A087X0K1;Q7Z4X0	A0A024R496	CAB39	Calcium-binding protein 39	2	0.0015065	76.679	28805000	12410000	0	0	9021100	21025000	0	0	0	0	0	0			6056	297	6144	63408;63409;63410;63411	80137	80137		1
SLLEIQQEEAR	1314.68	A0A024R4A5;Q6Y7W6;I1E4Y6;C9JH18	A0A024R4A5	TNRC15;GIGYF2	PERQ amino acid-rich with GYF domain-containing protein 2	2	0.025688	46.001	0	0	14153000	0	0	0	0	0	0	0	0	0			31261	300	31871	328676	409056	409056		1
VATLNSEEESDPPTYKDAFPPLPEK	2773.33	A0A024R4E5;B2R5V9;Q00341;C9JIZ1;C9J5E5;C9JZI8;C9JHS7;C9JHZ8;C9JES8;C9JT62;C9JK79;C9JBS3;C9JEJ8;C9JHN6;C9JQ82	A0A024R4E5	HDLBP	Vigilin	3	0.016674	24.644	0	0	0	0	0	18018000	0	0	0	0	0	0			35548	306	36253	374598	467396	467396		1
HEVLLISAEQDKR	1536.83	A0A024R4E5;B2R5V9;Q00341;H0Y394;B4DKR8;H7C0A4;C9JIZ1	A0A024R4E5	HDLBP	Vigilin	3	0.011064	30.905	0	0	0	0	7373100	15461000	0	0	0	0	0	0			13862	306	14070	144245;144246;144247	180900	180900		1
HEVLLISAEQDK	1380.72	A0A024R4E5;B2R5V9;Q00341;H0Y394;B4DKR8;H7C0A4;C9JIZ1;C9J5E5	A0A024R4E5	HDLBP	Vigilin	3	0.080331	22.486	0	44603000	0	0	0	0	5115800	0	0	0	0	0			13861	306	14069	144241;144242;144243;144244	180899	180899		1
KQLLHLAEEK	1207.69	A0A024R4E5;B2R5V9;Q00341;H0Y394;B4DKR8;Q6ZS03;Q96CF6;Q6ZN49;H7BZC3;Q2HJC8;H7C2D1	A0A024R4E5	HDLBP	Vigilin	3	0.0052165	51.436	3831300	0	0	0	0	0	0	0	0	0	0	0			18353	306	18630	194278	244422	244422		1
DFSVQIK	835.444	A0A024R4E5;B2R5V9;Q00341;H0Y394;B4DKR8;Q6ZS03;Q96CF6;Q6ZN49;Q2HJC8	A0A024R4E5	HDLBP	Vigilin	2	0.091541	54.056	0	0	0	0	0	19225000	0	0	0	0	0	0			4647	306	4715	48481;48482;48483	61128	61128		1
MDYVEINIDHK	1375.64	A0A024R4E5;B2R5V9;Q00341;H0Y394;Q6ZS03;Q96CF6;H7C0A4	A0A024R4E5	HDLBP	Vigilin	3	0.060029	18.098	0	0	0	0	54157000	0	0	0	0	0	0	0			24068	306	24465	254477;254478	319000	319000		1
APDMSSSEEFPSFGAQVAPK	2080.94	A0A024R4E5;B2R5V9;Q00341;H0Y394;Q6ZS03;Q96CF6;Q2HJC8	A0A024R4E5	HDLBP	Vigilin	2	0.0012249	44.193	0	0	7260700	0	0	8319000	0	0	0	18844000	0	0			2402	306	2438	25413;25414;25415	31968	31968		1
SIMEECGGVHIHFPVEGSGSDTVVIR	2811.33	A0A024R4E5;B2R5V9;Q00341;H0Y394;Q6ZS03;Q96CF6;Q6ZN49;H7BZC3;H7C2D1	A0A024R4E5	HDLBP	Vigilin	4	0.059876	13.765	25995000	0	0	0	0	0	0	11499000	0	0	0	0			30939	306	31544	325158;325159;325160	404707	404707		1
QLESHLSLGR	1138.61	A0A024R4E7;O96011	A0A024R4E7	PEX11B	Peroxisomal membrane protein 11B	3	0.067954	22.72	0	0	5791300	0	0	0	0	6090400	0	0	13688000	0			27797	307	28336	292791;292792;292793;292794	365689	365689		1
LQVLLLAR	924.612	A0A024R4E7;O96011;H7C3V6;B3KSS3	A0A024R4E7	PEX11B	Peroxisomal membrane protein 11B	2	0.039241	78.616	0	0	0	0	0	0	0	0	0	0	0	0			22453	307	22799	237545	298273	298273		1
KLNVTEQEKIDK	1443.79	A0A024R4F1;P06733;K7EM90;A4UCS8;L0R849	A0A024R4F1	ENO1;EDARADD	Alpha-enolase;Enolase	3	5.8122e-05	110.38	9773000	0	0	278420	539600	461010	214410	0	882810	992540	0	0			18125	308;1421;2660	18398	191711;191712;191713;191714;191715;191716;191717	241322	241322		1
VSANSVYGFTGAQVGK	1583.79	A0A024R4F4;Q308M6;M0R2B7;P28340;M0QZR8;Q59FA0	A0A024R4F4	POLD1	DNA polymerase;DNA polymerase delta catalytic subunit	2	0.00090017	74.76	0	0	0	0	0	0	0	0	0	0	0	0			37952	309	38703	400906	501462	501462		1
EVSHLNALEER	1295.65	A0A024R4F4;Q308M6;M0R2B7;P28340;M0R3H8	A0A024R4F4	POLD1	DNA polymerase;DNA polymerase delta catalytic subunit	3	0.03793	37.504	0	0	0	0	0	0	0	0	0	0	0	0			9048	309	9181	93736	117306	117306		1
DVRPYIVGAVVR	1342.77	A0A024R4G1;Q8N1G4	A0A024R4G1	LRRC47	Leucine-rich repeat-containing protein 47	3	0.0060311	48.568	0	0	8145700	0	0	0	0	0	0	0	0	0			6181	311	6270	64697	81789	81789		1
ELSPDIAHLASLK	1392.76	A0A024R4G1;Q8N1G4	A0A024R4G1	LRRC47	Leucine-rich repeat-containing protein 47	3	0.01551	60.401	0	0	0	0	0	0	0	0	0	0	0	0			8056	311	8168	83793	105223	105223		1
LFTLPLLHYLEVSGCGSLR	2174.16	A0A024R4G1;Q8N1G4	A0A024R4G1	LRRC47	Leucine-rich repeat-containing protein 47	3	6.9164e-05	38.417	0	0	0	19805000	0	29150000	0	0	0	25098000	0	0			19953	311	20255	211105;211106;211107	265383;265384	265384		1
QLQLEAEEQR	1242.62	A0A024R4G1;Q8N1G4	A0A024R4G1	LRRC47	Leucine-rich repeat-containing protein 47	2	0.064142	55.908	0	0	0	0	0	0	0	0	0	0	0	0			27921	311	28460	294035	367223	367223		1
VGVWNVPYISNIYLIK	1877.05	A0A024R4H0;Q02809;B2R5M9;B4DGN8	A0A024R4H0	PLOD1	Procollagen-lysine,2-oxoglutarate 5-dioxygenase 1	2	0.0020361	51.879	0	0	0	0	0	0	0	15046000	0	51805000	0	9863100			36490	312	37209	385038;385039;385040	481531	481531		1
LETKYPVVSDGK	1334.71	A0A024R4H0;Q02809;B2R5M9;B4DGN8;B4DHT1;Q5JXB7;Q5JXB8	A0A024R4H0	PLOD1	Procollagen-lysine,2-oxoglutarate 5-dioxygenase 1	3	0.0062306	35.763	0	0	0	0	0	3531200	0	10246000	4367100	0	0	0			19692	312	19989	208520;208521;208522;208523	262140	262140		1
RSAQFFNYK	1159.58	A0A024R4H0;Q02809;B2R5M9;B4DGN8;B4DHT1;Q5JXB7;Q5JXB8	A0A024R4H0	PLOD1	Procollagen-lysine,2-oxoglutarate 5-dioxygenase 1	2	0.037347	75.213	0	0	0	0	0	0	0	0	6784800	0	0	0			29586	312	30150	310797	387012	387012		1
FWTFETGCTVCDEGLR	1976.84	A0A024R4H0;Q02809;B2R5M9;B4DGN8;Q5JXB7	A0A024R4H0	PLOD1	Procollagen-lysine,2-oxoglutarate 5-dioxygenase 1	2	0.0010804	72.958	0	0	0	0	0	0	0	0	0	0	0	0			11076	312	11241	114813	144080	144080		1
LQGSGVTVNALHPGVAR	1674.92	A0A024R4M8;Q8NBN7;B2RDH1	A0A024R4M8	RDH13	Retinol dehydrogenase 13	3	0.073911	18.823	0	0	0	15000000	8271100	8224300	0	9083600	0	0	0	0			22241	317	22581	235429;235430;235431;235432;235433;235434	295659	295659		1
LVGLEAPSVR	1039.6	A0A024R4M8;Q8NBN7;B2RDH1	A0A024R4M8	RDH13	Retinol dehydrogenase 13	2	0.025757	51.066	0	0	9950300	0	0	0	7362200	0	0	0	0	0			23349	317	23709	246912;246913	309523	309523		1
DFAYGETDPLIRK	1523.76	A0A024R4U3;Q14166	A0A024R4U3	TTLL12	Tubulin--tyrosine ligase-like protein 12	3	0.066338	23.682	15483000	13839000	0	16465000	0	0	0	12427000	0	0	0	0			4544	322	4610	47392;47393;47394;47395	59813	59813		1
DPDDHTVCHLLFANQTEK	2138.97	A0A024R4X0;P00387;Q6ZVI6	A0A024R4X0	CYB5R3	NADH-cytochrome b5 reductase;NADH-cytochrome b5 reductase 3;NADH-cytochrome b5 reductase 3 membrane-bound form;NADH-cytochrome b5 reductase 3 soluble form	3	0.0088082	41.152	0	0	0	0	0	0	0	0	0	0	0	0			5641	324	5723	59185	74753	74753		1
LWYTLDRAPEAWDYGQGFVNEEMIR	3058.43	A0A024R4X0;P00387;Q6ZVI6	A0A024R4X0	CYB5R3	NADH-cytochrome b5 reductase;NADH-cytochrome b5 reductase 3;NADH-cytochrome b5 reductase 3 membrane-bound form;NADH-cytochrome b5 reductase 3 soluble form	3	0.00097303	33.614	0	0	0	72715000	0	49078000	0	150650000	0	0	0	0			23703	324	24071	250606;250607;250608	314303	314303		1
QGTQYTFSSIER	1415.67	A0A024R4Z6;Q08945	A0A024R4Z6	SSRP1	FACT complex subunit SSRP1	2	0.013823	48.701	0	0	0	0	0	0	22877000	0	0	0	0	0			27562	328	28099	290563;290564	363037	363037		1
YHFLILLFSK	1279.73	A0A024R4Z6;Q08945	A0A024R4Z6	SSRP1	FACT complex subunit SSRP1	2	0.030407	60.019	0	0	0	0	0	0	0	0	0	0	0	11019000			39851	328	40634	420684	526049	526049		1
IFLQDIKKPDCDDWESGLNAMECALHLEK	3474.63	A0A024R525;Q6NS36;P02794;G3V192;G3V1D1;Q8TD27;E9PPQ4	A0A024R525	FTH1	Ferritin;Ferritin heavy chain;Ferritin heavy chain, N-terminally processed	4	7.2967e-06	39.737	0	0	0	0	0	0	0	0	0	47986000	0	115750000			15438	329	15666	161744;161745;161746	203820;203821	203821		1
DISSSLNSLADSNAR	1548.74	A0A024R534;O94776	A0A024R534	MTA2	Metastasis-associated protein MTA2	2	0.0013073	75.479	0	0	0	0	0	0	0	0	0	0	0	0			5037	331	5110	52677	66492	66492		1
GHLSRPEAQSLSPYTTSANR	2171.07	A0A024R534;O94776	A0A024R534	MTA2	Metastasis-associated protein MTA2	3	0.004121	57.41	0	0	0	0	0	0	0	0	0	0	0	0			12105	331	12289	125855	157916	157916		1
LNPADAPNPVVFVATK	1651.89	A0A024R534;O94776	A0A024R534	MTA2	Metastasis-associated protein MTA2	2	0.056407	52.891	0	0	0	0	0	0	0	0	0	0	0	0			21778	331	22110	230660	289684	289684		1
RPYAPINANAIK	1326.74	A0A024R534;O94776	A0A024R534	MTA2	Metastasis-associated protein MTA2	2	0.047849	66.962	0	0	0	0	0	0	0	0	0	0	0	0			29500	331	30063	309843	385843	385843		1
DFNDIRQDFLPWK	1692.83	A0A024R534;O94776;E9PCS8;E7EQY4;E7EV10;Q9BTC8;D6W5A2	A0A024R534	MTA2;MTA3	Metastasis-associated protein MTA2;Metastasis-associated protein MTA3	3	0.010551	33.685	0	10092000	0	0	0	0	0	10243000	0	0	0	0			4613	331;2390	4681	48152;48153	60726	60726		1
NMAPGAVCSPGESK	1403.62	A0A024R542;Q9C0C2	A0A024R542	TNKS1BP1	182 kDa tankyrase-1-binding protein	2	0.073849	52.247	0	0	0	0	0	0	0	0	0	0	0	0			25990	334	26495	274696	343875	343875		1
DAELQDQEFGK	1278.57	A0A024R542;Q9C0C2;B3KXS7	A0A024R542	TNKS1BP1	182 kDa tankyrase-1-binding protein	2	0.076289	51.276	0	0	0	0	0	0	0	0	0	0	0	0			4189	334	4249	43458	54677	54677		1
FSEGVLQSPSQDQEK	1677.78	A0A024R542;Q9C0C2;B3KXS7	A0A024R542	TNKS1BP1	182 kDa tankyrase-1-binding protein	2	0.058582	66.663	0	0	0	0	0	0	0	0	0	0	0	0			10674	334	10834	110761	138980	138980		1
PLIEVGELLDLTR	1466.83	A0A024R542;Q9C0C2;B3KXS7	A0A024R542	TNKS1BP1	182 kDa tankyrase-1-binding protein	2	0.021244	55.353	0	4561200	9333800	14877000	5892200	7009100	10968000	0	0	0	10429000	0			26939	334	27463	284360;284361;284362;284363;284364;284365;284366;284367;284368	355718	355718		1
TTAGSVDWTDQLGLR	1618.8	A0A024R542;Q9C0C2;B3KXS7	A0A024R542	TNKS1BP1	182 kDa tankyrase-1-binding protein	2	0.020369	55.452	0	0	0	0	0	0	0	0	0	0	0	0			34757	334	35442	365818	456028	456028		1
FAATTVEEILAK	1291.7	A0A024R542;Q9C0C2;E9PKK0	A0A024R542	TNKS1BP1	182 kDa tankyrase-1-binding protein	2	0.035883	57.348	0	0	0	0	0	0	0	0	0	0	0	0			9249	334	9383	95573	119587	119587		1
THLGLATNEDSSLLAK	1668.87	A0A024R546;Q9C0B5;H0YEF4	A0A024R546	ZDHHC5	Palmitoyltransferase;Palmitoyltransferase ZDHHC5	3	0.069716	28.956	0	0	0	0	0	0	0	0	0	0	0	0			33601	335	34268	353665	440829	440829		1
TIVIRPPFLRPEVSDGQITVK	2364.35	A0A024R546;Q9C0B5;H0YEF4	A0A024R546	ZDHHC5	Palmitoyltransferase;Palmitoyltransferase ZDHHC5	4	0.077927	18.015	0	0	8119100	74306000	0	0	0	0	0	0	0	0			33816	335	34487	356177;356178;356179;356180;356181	444084	444084		1
HSSYPAGTEDDEGMGEEPSPFR	2393.97	A0A024R562;Q92934;B4DZQ9	A0A024R562	BAD	Bcl2-associated agonist of cell death	3	7.3392e-13	71.535	0	0	0	0	0	0	0	0	0	0	0	0			14523	336	14741	151603	190617	190617		1
QAPGLLWDASHQQEQPTSSSHHGGAGAVEIR	3250.55	A0A024R562;Q92934;B4DZQ9	A0A024R562	BAD	Bcl2-associated agonist of cell death	4	0.045212	14.053	0	23621000	0	28172000	0	0	0	0	0	0	0	0			27139	336	27668	286325;286326	357992	357992		1
TMHHLLLEVEVIEGTLQCPESGR	2647.31	A0A024R565;Q9UI30;F5GYQ2	A0A024R565	HSPC152;TRMT112	Multifunctional methyltransferase subunit TRM112-like protein	4	0.0019704	20.199	0	0	0	0	0	0	0	0	0	0	0	23407000			34215	337	34892	360183	448980	448980		1
PAAPANNPPPPSLMSTTQSR	2033	A0A024R566;A0A024R588;B4DJU4;A0A024R5D9;A0A024R572;Q15637;B4DSE4;B4DX42;H7C561	A0A024R566	SF1	Splicing factor 1	3	0.081048	8.1518	0	0	0	0	0	0	0	0	0	0	24546000	0			26790	338	27312	283068	354326	354326		1
WNQDTMEQK	1178.5	A0A024R566;A0A024R588;B4DJU4;A0A024R5D9;A0A024R572;Q15637;B4DSE4;Q14820;F8WEV5	A0A024R566	SF1	Splicing factor 1	2	0.011874	93.162	0	0	0	0	0	0	0	0	0	0	0	0			39110	338	39881	413253	516578	516578		1
ARSEQFINLR	1232.66	A0A024R5A3;A0A024R580;P07384;B2RDI5;B4DWH5	A0A024R5A3	CAPN1	Calpain-1 catalytic subunit	3	0.080544	22.617	0	0	0	0	0	12485000	0	0	0	0	0	0			2753	342	2793	29241	36985	36985		1
DFFLANASR	1039.51	A0A024R5A3;A0A024R580;P07384;B2RDI5;B4DWH5	A0A024R5A3	CAPN1	Calpain-1 catalytic subunit	2	0.038232	51.346	0	0	0	0	0	55118000	0	0	0	0	0	0			4558	342	4624	47499	59917	59917		1
ENGMDVFR	966.423	A0A024R5C5;P11498	A0A024R5C5	PC	Pyruvate carboxylase;Pyruvate carboxylase, mitochondrial	2	0.093498	44.395	0	0	0	14439000	10673000	0	0	0	0	58597000	11483000	35545000			8226	345	8345	85467;85468;85469;85470;85471;85472;85473	107223	107223		1
TSTAPAASPNVR	1170.6	A0A024R5C5;P11498	A0A024R5C5	PC	Pyruvate carboxylase;Pyruvate carboxylase, mitochondrial	2	0.013984	51.445	0	0	0	0	0	0	498570	686640	2365600	1145700	708760	884220			34726	345	35410	365568;365569;365570;365571;365572;365573	455772	455772		1
DMTLEGDDLILEIE	1604.75	A0A024R5C5;P11498;E9PS68	A0A024R5C5	PC	Pyruvate carboxylase;Pyruvate carboxylase, mitochondrial	2	0.0001367	90.629	0	0	0	0	0	0	1166600	1249600	0	3514200	2232100	1075300			5543	345	5621	58001;58002;58003;58004;58005;58006	73109	73109	82	1
KAYVEANQMLGDLIK	1691.89	A0A024R5C5;P11498;E9PS68	A0A024R5C5	PC	Pyruvate carboxylase;Pyruvate carboxylase, mitochondrial	3	0.00033564	50.04	0	0	0	0	0	0	6886300	13539000	0	0	6140500	0			17629	345	17895	185839;185840;185841;185842	234564	234564		1
THSVPATPTSTPVPNPEAESSSK	2320.12	A0A024R5D6;B5MBX0;Q96FF9	A0A024R5D6	CDCA5	Sororin	3	0.058038	33.024	0	0	0	0	0	0	0	0	0	0	0	0			33629	346	34297	354029	441313	441313		1
FYSGTGYKLSPFTFAATDD	2086.95	A0A024R5E5;Q13488	A0A024R5E5	TCIRG1	V-type proton ATPase subunit a;V-type proton ATPase 116 kDa subunit a isoform 3	3	0.074072	15.422	0	0	0	0	0	0	0	0	7601600	0	0	0			11143	347	11309	115508	144977	144977		1
AGLVLPPPK	890.559	A0A024R5E5;Q13488;E9PM12;Q64F87;E9PNA6;E9PMC5;Q6QBN8	A0A024R5E5	TCIRG1	V-type proton ATPase subunit a;V-type proton ATPase 116 kDa subunit a isoform 3	2	0.083933	41.652	0	0	0	0	0	0	0	12371000	0	0	0	0			1265	347	1282	12823;12824	16277	16277		1
DSSMEEGVSAVAHR	1473.65	A0A024R5E5;Q13488;H0YEL3	A0A024R5E5	TCIRG1	V-type proton ATPase subunit a;V-type proton ATPase 116 kDa subunit a isoform 3	3	0.064573	40.941	0	0	0	0	0	0	0	0	0	0	0	0			5909	347	5995	61822	78128	78128		1
QDVLNWLNEEK	1386.68	A0A024R5F3;H7BXH2;E9PKF6;Q5H9R7;E9PK08;B4DP39	A0A024R5F3	SAPS3;PPP6R3	Serine/threonine-protein phosphatase 6 regulatory subunit 3	2	0.044344	57.204	0	0	0	0	0	22348000	0	0	0	0	0	22321000			27281	348	27814	287869;287870	359937	359937		1
ELMDEEDVLQECK	1636.7	A0A024R5F3;H7BXH2;E9PKF6;Q5H9R7;E9PNN8;E9PJD8;E9PKG4	A0A024R5F3	SAPS3;PPP6R3	Serine/threonine-protein phosphatase 6 regulatory subunit 3	2	0.044781	66.056	0	0	0	0	0	0	0	0	0	0	0	0			7944	348	8053	82693	103859	103859		1
HIAFTPESQR	1184.59	A0A024R5F3;H7BXH2;E9PKF6;Q5H9R7;E9PQP7;B4E0C2;B4DTT7;B4DYU6;H0YEN2;Q7L294	A0A024R5F3	SAPS3;PPP6R3	Serine/threonine-protein phosphatase 6 regulatory subunit 3	3	0.075365	18.606	26580000	17477000	16545000	12741000	13191000	11069000	17210000	28415000	13902000	0	15165000	23321000			14043	348	14252	146373;146374;146375;146376;146377;146378;146379;146380;146381;146382;146383;146384	183894	183894		1
ETGWASFSEFTSSLSTK	1863.85	A0A024R5F3;H7BXH2;E9PKF6;Q5H9R7;E9PQP7;B4E0C2;B4DTT7;B4DYU6;H0YEN2;Q7L294;Q9H880	A0A024R5F3	SAPS3;PPP6R3	Serine/threonine-protein phosphatase 6 regulatory subunit 3	3	0.088217	10.165	0	0	0	0	0	0	0	0	0	0	3252900	0			8769	348	8894	90781	113600	113600		1
LSTSQDAACKDAEECPETAEAK	2410.03	A0A024R5F3;H7BXH2;E9PKF6;Q5H9R7;E9PQP7;B4E0C2;B4DTT7;B4DYU6;H0YEN2;Q7L294;Q9H880	A0A024R5F3	SAPS3;PPP6R3	Serine/threonine-protein phosphatase 6 regulatory subunit 3	3	0.049822	21.606	0	0	0	0	6594800	3372200	0	0	0	0	0	0			22859	348	23210	241594;241595	303093	303093		1
VLSILISR	899.58	A0A024R5F3;H7BXH2;E9PKF6;Q5H9R7;E9PQP7;B4E0C2;E9PK08;E9PNN8;B4DP39	A0A024R5F3	SAPS3;PPP6R3	Serine/threonine-protein phosphatase 6 regulatory subunit 3	2	0.029519	61.962	0	0	0	0	0	0	0	0	0	0	0	0			37259	348	37995	393702	492635	492635		1
EAMTDIITLFGLSSNSK	1825.91	A0A024R5F4;P50416;B2RAQ8;Q8WZ48	A0A024R5F4	CPT1A	Carnitine O-palmitoyltransferase 1, liver isoform	2	6.8013e-05	103.2	0	0	1826500	8479800	4849400	5784700	1858600	5783800	0	16287000	0	1465500			6552	349	6646	68856;68857;68858;68859;68860;68861;68862;68863	86994	86994		1
GSGVAQSPQQPPPQQQQQQPPQQPTPPK	2987.48	A0A024R5H6;Q6VY07	A0A024R5H6	PACS1	Phosphofurin acidic cluster sorting protein 1	3	0.063842	13.52	0	10266000	0	0	0	0	0	0	0	0	0	0			13088	354	13283	136087	170618	170618		1
FFQLAAQWPTHVK	1571.82	A0A024R5H6;Q6VY07;B4DF77;Q9NTH2;E9PSG7;H0YCU5	A0A024R5H6	PACS1;DKFZp434H1014	Phosphofurin acidic cluster sorting protein 1	3	0.057921	24.964	0	0	0	0	0	0	17531000	0	0	19644000	0	14227000			9743	354	9888	100781;100782;100783	126241	126241		1
KDDEEEDPLDQLISR	1800.84	A0A024R5J6;Q9NYJ1	A0A024R5J6	CHCHD8;COA4	Cytochrome c oxidase assembly factor 4 homolog, mitochondrial	3	0.085088	11.427	0	0	0	0	0	0	11628000	0	0	0	10810000	9008300			17638	357	17904	185933;185934;185935;185936	234669	234669		1
QCQPQVQAFK	1232.6	A0A024R5J6;Q9NYJ1	A0A024R5J6	CHCHD8;COA4	Cytochrome c oxidase assembly factor 4 homolog, mitochondrial	2	0.018731	62.464	0	0	0	0	0	0	0	0	0	0	0	0			27203	357	27733	287103	358992	358992		1
LHPEDFPEEDK	1354.6	A0A024R5K6;O95298	A0A024R5K6	NDUFC2	NADH dehydrogenase [ubiquinone] 1 subunit C2	3	0.057835	27.378	0	0	5263800	0	0	0	0	7935800	0	15187000	11389000	11293000			20425	361	20736	216560;216561;216562;216563;216564	272434	272434		1
HLAGLGLTEAIDKNKADLSR	2121.15	A0A024R5K8;P50454;B4DN87;A8K259;E9PKH2	A0A024R5K8	SERPINH1	Serpin H1	4	1.0155e-08	76.713	0	0	0	0	0	0	0	0	0	0	0	0			14132	362	14342	147288	185016	185016		1
KEDLELIMTEMEISR	1835.9	A0A024R5Q1;Q9NX55	A0A024R5Q1	hCG_2003792;HYPK	Huntingtin-interacting protein K	3	0.025309	35.757	0	0	0	0	0	0	0	0	0	0	0	0			17724	365	17992	186924	235799	235799		1
DGVYFLYEALHGPPKK	1832.95	A0A024R5Q7;P30520	A0A024R5Q7	ADSS	Adenylosuccinate synthetase isozyme 2	3	0.018382	29.618	0	0	0	14101000	0	0	0	0	0	0	0	0			4829	366	4899	50431	63662	63662		1
RSATVIDHLR	1166.65	A0A024R5R8;Q9H5Q4	A0A024R5R8	TFB2M	Dimethyladenosine transferase 2, mitochondrial	3	0.05871	34.803	0	0	0	0	0	0	0	0	0	0	0	0			29588	367	30152	310802	387021	387021		1
AAAAAAAGDSDSWDADAFSVEDPVRK	2592.17	A0A024R5S5;O75822	A0A024R5S5	EIF3S1;EIF3J	Eukaryotic translation initiation factor 3 subunit J	3	3.0764e-05	42.384	0	0	0	0	0	0	0	0	8491800	0	0	0			3	368	3	28	37	37		1
LFTDFVNDVK	1196.61	A0A024R5S7;Q9ULG6	A0A024R5S7	CCPG1	Cell cycle progression protein 1	2	0.01341	58.433	0	0	0	0	0	0	0	0	0	12735000	0	0			19948	369	20250	211067	265314	265314		1
EGFFELIPQDLIK	1547.82	A0A024R5S9;H0Y8X6;P46934	A0A024R5S9	NEDD4	E3 ubiquitin-protein ligase NEDD4	2	0.019372	43.628	0	4942300	0	6770400	8141600	0	0	0	0	17443000	3165700	8091000			7213	370;3188	7315	75381;75382;75383;75384;75385;75386	94896	94896		1
LENVAITGPAVPYSR	1585.85	A0A024R5S9;H0Y8X6;P46934	A0A024R5S9	NEDD4	E3 ubiquitin-protein ligase NEDD4	3	0.028396	27.649	0	0	0	0	0	0	0	0	0	0	0	0			19618	370;3188	19914	207717	261053	261053		1
TEVTGDHIPTPQDLPQR	1902.94	A0A024R5U3;P56211;H3BQ52;H3BMD8	A0A024R5U3	ARPP-19;ARPP19	cAMP-regulated phosphoprotein 19	3	0.006447	53.777	0	0	0	0	0	0	0	0	0	0	0	0			33291	371	33949	349827	435537	435537		1
TDVILDR	830.45	A0A024R5U4;Q9C002;H0YKW5	A0A024R5U4	C15orf48;NMES1	Normal mucosa of esophagus-specific gene 1 protein	2	0.042274	71.342	17833000	10310000	0	0	8776000	0	0	18374000	0	38255000	0	19794000			33109	372	33762	348092;348093;348094;348095;348096;348097	433243	433243		1
NISQVLEK	929.518	A0A024R5U5;O14672;A0AV88;H0YNC5	A0A024R5U5	ADAM10	Disintegrin and metalloproteinase domain-containing protein 10	2	0.056853	51.335	0	0	0	0	0	0	5639100	0	0	0	0	0			25654	373	26155	271172	339482	339482		1
GGTFYVEPAER	1224.58	A0A024R5U5;O14672;A0AV88;H3BS53	A0A024R5U5	ADAM10	Disintegrin and metalloproteinase domain-containing protein 10	2	0.035176	44.203	0	0	0	0	0	0	0	0	6595000	0	0	0			12041	373	12225	125239	157209	157209		1
CELNVTEDALK	1290.61	A0A024R5X7;O76031	A0A024R5X7	CLPX	ATP-dependent Clp protease ATP-binding subunit clpX-like, mitochondrial	2	0.011375	54.066	0	0	0	0	0	0	0	25138000	0	0	0	0			3756	377	3811	39478	49739	49739		1
ESSEEEYDSGVEEEGWPR	2112.84	A0A024R5X7;O76031	A0A024R5X7	CLPX	ATP-dependent Clp protease ATP-binding subunit clpX-like, mitochondrial	2	0.019545	61.641	0	0	0	0	0	0	0	0	0	0	0	0			8672	377	8794	89753	112435	112435		1
AQQGIVFLDEVDK	1460.75	A0A024R5X7;O76031;Q9H072	A0A024R5X7	CLPX;DKFZp586J151	ATP-dependent Clp protease ATP-binding subunit clpX-like, mitochondrial	2	0.028295	69.721	34400000	0	0	29461000	17600000	14106000	18461000	23352000	13710000	0	19790000	0			2671	377	2711	28284;28285;28286;28287;28288;28289;28290;28291;28292	35788;35789;35790	35789		1
IGSVPGIHQLR	1175.68	A0A024R5X7;O76031;Q9H072	A0A024R5X7	CLPX;DKFZp586J151	ATP-dependent Clp protease ATP-binding subunit clpX-like, mitochondrial	3	0.061458	26.707	0	0	5702600	0	0	0	17243000	0	0	43737000	0	13346000			15662	377	15891	164088;164089;164090;164091;164092	206853	206853		1
YLGFGTPSNLGK	1252.65	A0A024R5X7;O76031;Q9H072	A0A024R5X7	CLPX;DKFZp586J151	ATP-dependent Clp protease ATP-binding subunit clpX-like, mitochondrial	2	0.031064	58.916	0	0	0	0	0	0	0	0	0	0	0	0			40062	377	40849	422888	528658	528658		1
ASSHSTDLMEAMAMGSVEASYK	2301.99	A0A024R5Z9;H3BTN5;B4DRT3;Q504U3;H3BR70	A0A024R5Z9	PKM2;PKM	Pyruvate kinase	3	0.087052	13.152	0	0	0	23638000	0	0	0	0	0	0	0	0			2936	382	2976	31145	39319	39319		1
FDEILEASDGIMVAR	1664.81	A0A024R5Z9;H3BTN5;B4DRT3;Q504U3;H3BR70;V9HWB8;P14618;B4DNK4;Q8WUW7	V9HWB8	PKM2;PKM;HEL-S-30	Pyruvate kinase;Pyruvate kinase PKM	3	0.00091882	52.009	0	0	13820000	0	0	0	4488000	7313800	0	0	2270700	0			9452	2988;382	9591	97781;97782;97783;97784;97785	122365	122365		1
ASVSELACIYSALILHDDEVTVTEDK	2877.4	A0A024R608;P05386;Q7Z612	A0A024R608	RPLP1	60S acidic ribosomal protein P1	3	6.9426e-08	61.801	2169400	0	7140800	12197000	0	0	0	0	0	0	0	0			2964	384	3004	31389;31390;31391	39596	39596		1
AHQLVMEGYK	1174.58	A0A024R625;P60510;H3BTA2;Q5U086	A0A024R625	PPP4C	Serine/threonine-protein phosphatase;Serine/threonine-protein phosphatase 4 catalytic subunit	3	0.027556	27.644	4627100	0	0	2016200	0	0	0	0	0	0	1355000	0			1424	385	1443	14536;14537;14538	18452	18452		1
LDYEEVGACQK	1310.58	A0A024R637;O60343	A0A024R637	TBC1D4	TBC1 domain family member 4	2	0.049185	56.013	0	0	0	0	0	0	0	0	0	0	0	0			19323	386	19616	204698	257393	257393		1
KQKPVLEEQVIK	1437.86	A0A024R663;Q86UP2	A0A024R663	KTN1	Kinectin	3	0.044087	52.555	17631000	9613300	6694600	7186500	3894500	3962400	3833600	3337600	3394600	0	3671700	2892900			18345	390	18622	194191;194192;194193;194194;194195;194196;194197;194198;194199;194200;194201;194202;194203	244334	244334		1
LQTLVSEQPNK	1255.68	A0A024R663;Q86UP2	A0A024R663	KTN1	Kinectin	2	0.082095	36.24	0	0	6071300	0	0	0	0	0	0	0	0	0			22432	390	22777	237275	297945	297945		1
REVIDLLKPDQVEGIQK	1979.11	A0A024R663;Q86UP2	A0A024R663	KTN1	Kinectin	3	0.033217	41.412	0	28134000	0	0	0	20670000	0	0	0	0	0	0			28893	390	29440	303153;303154;303155	377944	377944		1
WEEVQSYIR	1208.58	A0A024R663;Q86UP2	A0A024R663	KTN1	Kinectin	2	0.068644	58.433	0	0	0	0	0	0	0	0	0	0	0	0			38909	390	39675	411235	514266	514266		1
NWEAMEALASTEK	1478.67	A0A024R663;Q86UP2;B7Z6P3	A0A024R663	KTN1	Kinectin	2	0.024535	57.836	0	0	0	0	0	0	0	0	0	0	0	0			26682	390	27204	281955	352971	352971		1
AHVQEVAQHNLK	1372.72	A0A024R663;Q86UP2;G3V4Y7	A0A024R663	KTN1	Kinectin	3	0.086885	15.756	1541700	763170	490970	0	677020	734430	0	286960	0	534750	307700	0			1442	390	1462	14831;14832;14833;14834;14835;14836;14837;14838	18836	18836		1
EISGLWNELDSLK	1502.76	A0A024R663;Q86UP2;G3V4Y7;B7Z6P3;H0YJV5	A0A024R663	KTN1	Kinectin	3	0.095831	12.42	0	0	0	0	0	0	0	0	0	0	0	22886000			7571	390	7677	78978	99344	99344		1
EISGLWNELDSLKDAVEHQR	2338.16	A0A024R663;Q86UP2;G3V4Y7;B7Z6P3;H0YJV5	A0A024R663	KTN1	Kinectin	4	3.0037e-05	49.973	0	0	10594000	0	25820000	0	0	0	0	0	0	0			7572	390	7678	78979;78980	99345	99345		1
EKEISGLWNELDSLKDAVEHQR	2595.29	A0A024R663;Q86UP2;G3V4Y7;B7Z6P3;H0YJV5	A0A024R663	KTN1	Kinectin	4	6.6221e-12	76.21	0	0	0	114830000	0	0	0	0	0	0	0	15016000			7629	390	7736	79724;79725	100330	100330		1
EEIGNVQLEK	1157.59	A0A024R663;Q86UP2;G3V4Y7;H0YJZ8;G3V5G2	A0A024R663	KTN1	Kinectin	2	0.030704	63.227	0	0	0	0	0	0	0	0	0	0	0	0			6927	390	7024	72648	91648	91648		1
TVQDLKQEIK	1200.67	A0A024R663;Q86UP2;G3V4Y7;H0YJZ8;G3V5G2	A0A024R663	KTN1	Kinectin	3	0.01486	39.918	0	0	2602800	0	2311500	2295500	0	0	0	0	0	0			35087	390	35779	369440;369441;369442	460748	460748		1
GPSGLGFNIVGGTDQQYVSNDSGIYVSR	2886.38	A0A024R670;A0A087WUM0;P57105;A0A087X1F5;A0A087WYV9	A0A024R670	SYNJ2BP;SYNJ2BP-COX16	Synaptojanin-2-binding protein	3	0.046712	15.248	0	0	0	0	0	21552000	0	0	0	0	0	0			12863	392	13058	133964;133965	167895	167895		1
ILAGDKNYITMDELR	1750.89	A0A024R694;P12814;H9KV75;B7Z565;B4DFY0;B3KUX9;A1L0V1;H0YJW3	A0A024R694	ACTN1	Alpha-actinin-1	3	0.00054574	50.04	0	0	0	0	0	13104000	0	0	0	0	0	0			16008	397	16243	168073	212007	212007		1
MTLGMIWTIILR	1446.81	A0A024R694;P12814;H9KV75;B7Z565;Q86TX4;G3V2N5;P35609;G3V2W4;B4DRP5;B7Z2N5;B2R8Y4;Q08043;B4DZQ2;A0A087WSZ2;G3V2X9;B7Z4V1;G3V5M4;G3V2E8;A0A0S2Z3G9;O43707;B4E337;B4DSX0	A0A0S2Z3G9	ACTN1;ACTN2;ACTN3;ACTN4	Alpha-actinin-1;Alpha-actinin-2;Alpha-actinin-3;Alpha-actinin-4	2	0.0028281	62.303	0	0	1026500	2422100	639500	0	0	0	0	0	0	0			24832	1079;397	25310	262364;262365;262366	328272	328272		1
TITELGEK	889.476	A0A024R6C9;P36957;Q6IBS5;Q86TQ8	A0A024R6C9	DLST	Dihydrolipoyllysine-residue succinyltransferase component of 2-oxoglutarate dehydrogenase complex, mitochondrial	2	0.040905	55.531	22694000	0	0	0	0	0	13091000	2502100	0	0	4789200	0			33799	401	34470	355986;355987;355988;355989;355990	443771	443771		1
ENTLNQLVGAAFGAAGQR	1815.92	A0A024R6G4;Q02252;Q53FN8;Q53H94	A0A024R6G4	ALDH6A1	Methylmalonate-semialdehyde dehydrogenase [acylating], mitochondrial	2	0.041925	61.435	0	0	0	0	0	0	0	0	0	0	0	0			8289	405	8409	86123	108012	108012		1
QGIQFYTQLK	1224.65	A0A024R6G4;Q02252;Q53FN8;Q53H94	A0A024R6G4	ALDH6A1	Methylmalonate-semialdehyde dehydrogenase [acylating], mitochondrial	2	0.075359	40.331	24756000	29875000	0	0	27451000	23268000	0	36236000	8765000	70418000	23952000	37440000			27527	405	28064	290214;290215;290216;290217;290218;290219;290220;290221;290222;290223	362648	362648		1
RAFPAWADTSVLSR	1575.82	A0A024R6G4;Q02252;Q53FN8;Q53H94;O43573	A0A024R6G4	ALDH6A1;MMSADHA	Methylmalonate-semialdehyde dehydrogenase [acylating], mitochondrial	3	0.034762	32.702	0	0	0	0	0	0	0	0	0	0	0	0			28673	405	29217	301075	375480	375480		1
EIDEVGDLLQLK	1370.73	A0A024R6H1;O15270	A0A024R6H1	SPTLC2	Serine palmitoyltransferase 2	2	0.0093349	70.908	0	0	0	0	0	0	0	0	0	0	0	0			7443	408	7549	77849	97993	97993		1
LVPLLDRPFDETTYEETED	2281.06	A0A024R6H1;O15270	A0A024R6H1	SPTLC2	Serine palmitoyltransferase 2	2	0.027645	74.987	0	0	0	0	0	0	0	0	0	0	0	0			23480	408	23840	248231	311216	311216		1
GCLILSDELNHASLVLGAR	2037.07	A0A024R6H1;O15270;H0YJV2	A0A024R6H1	SPTLC2	Serine palmitoyltransferase 2	3	0.012176	26.956	0	0	0	0	0	0	0	11018000	0	0	0	14850000			11385	408	11557	118038;118039	148255	148255		1
GVINMGSYNYLGFAR	1660.8	A0A024R6H1;O15270;H0YJV2	A0A024R6H1	SPTLC2	Serine palmitoyltransferase 2	2	0.057959	48.998	0	0	0	10658000	0	0	0	0	0	23188000	0	0			13403	408	13603	139360;139361	174604	174604		1
HEELEELVAR	1223.61	A0A024R6H1;O15270;H0YJV2	A0A024R6H1	SPTLC2	Serine palmitoyltransferase 2	2	0.056744	66.621	0	0	0	0	0	0	0	0	0	0	0	0			13812	408	14019	143677	180054	180054		1
SFGASGGYIGGK	1099.53	A0A024R6H1;O15270;H0YJV2	A0A024R6H1	SPTLC2	Serine palmitoyltransferase 2	2	0.048249	53.327	0	0	0	0	0	0	0	0	0	0	0	0			30476	408	31065	320296	398605	398605		1
RLEDLSESIVNDFAYMKK	2157.08	A0A024R6I3;Q53GF9;P49755;B4DZH3	A0A024R6I3	TMED10	Transmembrane emp24 domain-containing protein 10	3	0.010888	45.257	0	0	0	27792000	11935000	0	0	27757000	0	0	0	0			29200	409	29756	306785;306786;306787	382376	382376		1
FAFTTEDYDMFEVCFESK	2264.93	A0A024R6I3;Q53GF9;P49755;G3V2K7;B4DL12	A0A024R6I3	TMED10	Transmembrane emp24 domain-containing protein 10	2	0.00048731	72.496	0	0	0	0	0	0	0	19018000	0	0	0	0			9295	409	9430	96077	120205	120205		1
FDLQVEHPYQFLLK	1775.92	A0A024R6K1;O75909;G3V2Q3;G3V5E1	A0A024R6K1	CCNK	Cyclin-K	3	0.076107	39.746	0	0	0	0	0	0	0	0	0	0	0	0			9488	411	9629	98188	122888	122888		1
SLLNDVQFGQFGDDPKEEVMVLER	2764.34	A0A024R6K1;O75909;G3V2Q3;G3V5E1	A0A024R6K1	CCNK	Cyclin-K	3	0.057662	18.497	0	0	0	0	0	0	0	23292000	0	29083000	12511000	0			31278	411	31888	328824;328825;328826	409236	409236		1
EVTDEIVKEFMTPR	1692.84	A0A024R6K8;P23381	A0A024R6K8	WARS	Tryptophan--tRNA ligase, cytoplasmic;T1-TrpRS;T2-TrpRS	3	0.05431	50.155	0	0	0	0	0	0	0	0	0	0	0	0			9057	412	9190	93841	117431	117431		1
KALIEVLQPLIAEHQAR	1928.12	A0A024R6K8;P23381	A0A024R6K8	WARS	Tryptophan--tRNA ligase, cytoplasmic;T1-TrpRS;T2-TrpRS	3	0.091135	15.984	0	0	0	0	0	25020000	0	0	0	0	0	0			17599	412	17865	185537	234170	234170		1
PNSEPASLLELFNSIATQGELVR	2484.29	A0A024R6K8;P23381;B4DTK8;G3V277;G3V5W1;G3V3S7;G3V3X0;G3V3P2;G3V227;G3V2Y7;G3V4C7;G3V4N8;G3V5H5;P78534;G3V4A3;G3V4Q0;G3V2F2;G3V3R3;G3V4S4;G3V313;G3V339;G3V2C0;G3V4N0	A0A024R6K8	WARS	Tryptophan--tRNA ligase, cytoplasmic;T1-TrpRS;T2-TrpRS	3	0.06943	14.762	1720600	0	0	0	0	0	0	0	0	0	0	0			26978	412	27504	284732	356124	356124		1
EEEMEVATQKVDAMR	1764.8	A0A024R6N2;Q9Y5S2	A0A024R6N2	CDC42BPB	Non-specific serine/threonine protein kinase;Serine/threonine-protein kinase MRCK beta	3	0.091027	16.939	30370000	49571000	0	27491000	34656000	23169000	0	30138000	26465000	0	0	25628000			6891	415	6988	72279;72280;72281;72282;72283;72284;72285;72286;72287;72288	91133	91133		1
FVFKVPEEER	1278.66	A0A024R6N2;Q9Y5S2	A0A024R6N2	CDC42BPB	Non-specific serine/threonine protein kinase;Serine/threonine-protein kinase MRCK beta	3	0.081134	25.938	0	0	0	0	107560000	0	72014000	78775000	20519000	0	0	22770000			10963	415	11125	113580;113581;113582;113583;113584;113585;113586	142380	142380		1
VLFYEEELVRR	1451.78	A0A024R6N2;Q9Y5S2	A0A024R6N2	CDC42BPB	Non-specific serine/threonine protein kinase;Serine/threonine-protein kinase MRCK beta	3	0.046219	30.205	0	0	0	0	0	18490000	0	0	0	0	0	0			37023	415	37754	391198	489361	489361		1
FCSFSPCIEQVQR	1656.74	A0A024R6Q2;Q96FX7;Q96B39;H0Y2Q1	A0A024R6Q2	C14orf172;TRMT61A	tRNA (adenine(58)-N(1))-methyltransferase catalytic subunit TRMT61A	2	0.0048399	70.977	0	0	0	0	0	0	0	0	0	0	0	0			9424	418	9562	97462	121992	121992		1
NVLCSACSGQGGK	1336.59	A0A024R6S1;O60884;A0A087WT48	A0A024R6S1	DNAJA2	DnaJ homolog subfamily A member 2	2	0.056009	35.541	0	0	0	0	0	0	0	0	2445600	0	0	0			26585	420	27107	280919	351639	351639		1
CDAVSVLEKEHDYRDEHLDFIQSHLR	3210.52	A0A024R6Z0;O43237;B4DHD8;B4E2E0	A0A024R6Z0	DYNC1LI2	Cytoplasmic dynein 1 light intermediate chain 2	6	0.00046733	35.628	0	0	0	18604000	0	0	0	0	0	0	0	0			3701	427	3755	38978	49071	49071		1
LHLGSTPHNLTDANIHELAR	2208.14	A0A024R705;Q9UN37;I3L4J1;Q9NXK5;Q9UF30	A0A024R705	VPS4A;DKFZp434E0418	Vacuolar protein sorting-associated protein 4A	4	0.078371	13.655	0	0	0	0	0	53609000	73690000	0	0	0	0	0			20403	429	20714	216364;216365;216366	272218	272218		1
DAFEHIVTQFSSVPVSVVSDSYDIYNACEK	3405.57	A0A024R718;P43490;A0A0C4DFS8;B7Z8W6	A0A024R718	PBEF1;NAMPT	Nicotinamide phosphoribosyltransferase	3	9.6096e-14	56.914	0	11201000	0	0	0	0	0	0	0	0	0	0			4196	431	4256	43517	54744	54744		1
MNPAAEAEFNILLATDSYK	2097.01	A0A024R718;P43490;A0A0C4DFS8;B7Z8W6;C9JG65;C9JF35	A0A024R718	PBEF1;NAMPT	Nicotinamide phosphoribosyltransferase	2	0.00036294	61.375	0	0	0	2275400	1098800	0	0	0	0	0	0	0			24602	431	25048	259907;259908	325225	325225		1
EPGRPTPTYHLVPNTSQSQVEEDVSSPPQR	3331.61	A0A024R719;Q92536;H3BSB6;H3BPV6;H3BUR2;H3BUA4;A0AUM0;H3BNF5;Q68DB5;E7EPZ8	A0A024R719	SLC7A6;DKFZp686K14185	Y+L amino acid transporter 2	4	0.00021124	33.601	0	0	0	0	0	14738000	0	0	0	0	0	0			8330	432	8450	86529	108515	108515		1
ILVQGCHAAAELIK	1521.83	A0A024R732;Q13425	A0A024R732	SNTB2	Beta-2-syntrophin	3	0.069744	22.318	30689000	0	0	18559000	17136000	32720000	0	13482000	0	0	0	0			16341	434	16579	171773;171774;171775;171776;171777;171778;171779	216524	216524		1
QGIEMHLFR	1129.57	A0A024R732;Q13425	A0A024R732	SNTB2	Beta-2-syntrophin	3	0.066582	24.03	0	0	0	10519000	0	0	0	0	0	0	0	0			27521	434	28058	290176	362595	362595		1
SEQLEELFSQVGPVK	1688.86	A0A024R753;Q9NW13;A0A0S2Z5E5;C9JE21;C9JAA9	A0A024R753	RBM28	RNA-binding protein 28	2	0.00098709	93.959	0	0	0	0	0	0	0	0	0	0	0	0			30363	437	30948	319254	397384	397384		1
LIYTAGGYFR	1159.6	A0A024R7C0;Q14145	A0A024R7C0	KEAP1	Kelch-like ECH-associated protein 1	2	0.066909	55.37	0	0	0	0	0	0	0	0	0	0	0	0			20747	443	21062	220065	276722	276722		1
IGVGVAVLNR	996.608	A0A024R7C0;Q14145;K7EQX2	A0A024R7C0	KEAP1	Kelch-like ECH-associated protein 1	2	0.011319	77.923	0	0	0	0	0	0	0	0	0	0	0	0			15673	443	15902	164168	206932	206932		1
LLGPTVMLGGCEFSR	1635.81	A0A024R7C4;B4DUT2;Q8N9T8	A0A024R7C4	FLJ12949;KRI1	Protein KRI1 homolog	2	0.024158	53.528	0	0	0	0	0	0	0	0	0	0	0	0			21127	444	21445	224043	281455	281455		1
AVSDWIDEQEKGSSEQAESDNMDVPPEDDSKEGAGEQK	4135.76	A0A024R7C7;Q12906;F4ZW66;F4ZW64;A8K590;Q59GP7;B4DFG4;K7EKJ9;K7ER69;K7EJ09;K7EM82	A0A024R7C7	ILF3	Interleukin enhancer-binding factor 3	4	0.0041108	23.616	40905000	0	0	66755000	0	23004000	0	0	0	0	0	0			3434	446	3482	36318;36319;36320	45756	45756		1
LHSISSIDVNGGNR	1467.74	A0A024R7D5;J3KMZ9;P01130;Q9UH51;H0YMD1;Q6LCH2	A0A024R7D5	LDLR;ldlr	Low-density lipoprotein receptor	3	0.014642	34.472	0	0	0	0	0	0	8436800	0	0	0	0	0			20439	449	20750	216718;216719	272633	272633		1
VRQDLASLPAELINQIGNR	2106.15	A0A024R7E0;Q96RE7	A0A024R7E0	BTBD14B;NACC1	Nucleus accumbens-associated protein 1	3	0.010604	21.398	0	0	0	0	0	62345000	0	7139800	0	0	11170000	0			37938	450	38689	400764;400765;400766	501308	501308		1
NLGPINEWWITGFDGGEK	2031.97	A0A024R7E3;P26358;Q59FP7;I6L9H2	A0A024R7E3	DNMT1	DNA (cytosine-5)-methyltransferase;DNA (cytosine-5)-methyltransferase 1	2	0.0012249	64.104	0	0	0	0	37134000	0	9913600	0	0	28020000	0	0			25788	451	26290	272574;272575;272576	341178	341178		1
VCIDAETLEVGDCVSVIPDDSSK	2507.14	A0A024R7E3;P26358;Q59FP7;I6L9H2	A0A024R7E3	DNMT1	DNA (cytosine-5)-methyltransferase;DNA (cytosine-5)-methyltransferase 1	4	0.093407	10.689	8056700	7017500	6539400	7270000	5989200	5723900	6358900	7442500	5407500	15113000	9157800	12581000			35621	451	36326	375474;375475;375476;375477;375478;375479;375480;375481;375482;375483;375484;375485;375486;375487	468522	468522		1
FYFLEAYNAK	1264.61	A0A024R7E3;P26358;Q59FP7;I6L9H2;B3KVA0	A0A024R7E3	DNMT1	DNA (cytosine-5)-methyltransferase;DNA (cytosine-5)-methyltransferase 1	2	0.046998	59.245	0	0	0	0	0	0	0	0	0	0	0	0			11104	451	11270	115127	144508	144508		1
FFLLENVR	1036.57	A0A024R7E3;P26358;Q59FP7;I6L9H2;B3KVA0;K7ENW7	A0A024R7E3	DNMT1	DNA (cytosine-5)-methyltransferase;DNA (cytosine-5)-methyltransferase 1	2	0.044635	54.549	0	0	11813000	0	0	0	0	0	0	0	0	0			9722	451	9867	100573	125928	125928		1
VGASEAALFLK	1104.62	A0A024R7G6;M0R165;A8K5P4;Q9UBC2;A5PKY0;K7EJR2;M0R330;M0QX30;M0R1V5	A0A024R7G6	EPS15L1	Epidermal growth factor receptor substrate 15-like 1	2	0.045546	56.916	0	0	0	0	0	0	0	0	0	0	0	0			36307	455	37021	383142	478973	478973		1
LPLDVLGR	881.533	A0A024R7G6;M0R165;A8K5P4;Q9UBC2;B4DQX5;B4DME4;A5PKY0;M0R2S2	A0A024R7G6	EPS15L1	Epidermal growth factor receptor substrate 15-like 1	2	0.040351	55.676	0	0	0	0	0	0	0	0	0	0	0	0			21957	455	22289	232474	291873	291873		1
LQQEETQLEQSIQAGR	1856.92	A0A024R7G6;M0R165;A8K5P4;Q9UBC2;B4DQX5;B4DME4;A5PKY0;M0R2S2	A0A024R7G6	EPS15L1	Epidermal growth factor receptor substrate 15-like 1	2	9.2561e-56	184.03	0	0	0	0	0	0	0	0	0	0	0	0			22364	455	22707	236555	297025	297025		1
QSYPNSYSLNR	1327.62	A0A024R7G7;Q96K37;H7C1I0	A0A024R7G7	SLC35E1	Solute carrier family 35 member E1	2	0.047031	56.548	0	0	0	0	0	0	0	0	0	0	0	0			28337	456	28880	297724	371302	371302		1
VAALCLLWYALSAGGNVVNK	2118.13	A0A024R7G7;Q96K37;H7C1I0	A0A024R7G7	SLC35E1	Solute carrier family 35 member E1	2	0.074309	39.661	0	0	0	0	0	0	0	0	0	0	0	0			35322	456	36021	371943	463992	463992		1
SGAIMCENCMTTNQK	1743.7	A0A024R7K7;A0A024R7M6;Q86YP4;B4E0Q6;B4DKZ7	A0A024R7K7	GATAD2A	Transcriptional repressor p66-alpha	2	0.066479	59.57	0	0	0	0	0	0	0	0	0	0	0	0			30561	464	31151	321087	399584	399584		1
IAYFTLPK	951.543	A0A024R7L5;A0A024R7L8;Q92900	A0A024R7L5	UPF1	Regulator of nonsense transcripts 1	2	0.084806	45.335	23682000	18832000	9514100	18747000	15767000	13887000	6508800	0	0	0	11008000	8176800			14921	467	15146	156291;156292;156293;156294;156295;156296;156297;156298;156299;156300	196814	196814		1
MHPALSAFPSNIFYEGSLQNGVTAADR	2892.39	A0A024R7L5;A0A024R7L8;Q92900	A0A024R7L5	UPF1	Regulator of nonsense transcripts 1	3	2.3291e-05	58.877	0	0	0	0	0	0	0	0	0	0	0	0			24322	467	24738	257034	321844	321844		1
NMDSMPELQK	1191.53	A0A024R7L5;A0A024R7L8;Q92900	A0A024R7L5	UPF1	Regulator of nonsense transcripts 1	2	0.059225	53.493	0	0	0	28048000	0	0	0	0	0	0	0	0			25993	467	26499	274741	343969	343969		1
SYLVQYMQFSGSLHTK	1887.92	A0A024R7L5;A0A024R7L8;Q92900;B3KY55	A0A024R7L5	UPF1	Regulator of nonsense transcripts 1	3	0.01406	31.818	0	0	14178000	25633000	10129000	0	0	0	0	0	0	0			32682	467	33324	343367;343368;343369	427156	427156		1
AYQHGGVTGLSQY	1379.65	A0A024R7L5;A0A024R7L8;Q92900;B3KY55;A0A059XG73;A0A059XBJ6;A0A059XAM1	A0A024R7L5	UPF1	Regulator of nonsense transcripts 1	2	0.0096295	48.073	29331000	23664000	0	0	24686000	0	0	0	0	0	0	0			3629	467	3681	38270;38271;38272	48175	48175		1
KLVNTINPGAR	1181.69	A0A024R7L5;A0A024R7L8;Q92900;B3KY55;Q6ZUC8	A0A024R7L5	UPF1	Regulator of nonsense transcripts 1	3	0.01521	31.843	0	0	2089500	0	985670	0	0	0	0	0	0	0			18164	467	18437	192152;192153	241802	241802		1
EPIEDLSPDR	1169.56	A0A024R7P3;A0A024R7N2;Q9HD20	A0A024R7P3	ATP13A1	Manganese-transporting ATPase 13A1	2	0.079986	39.622	0	0	0	0	0	0	0	0	0	33345000	0	0			8333	471	8453	86541	108527	108527		1
TGTLTSDSLVVR	1247.67	A0A024R7P3;A0A024R7N2;Q9HD20	A0A024R7P3	ATP13A1	Manganese-transporting ATPase 13A1	2	0.0089239	52.725	0	0	0	0	0	0	19485000	28608000	0	0	0	0			33562	471	34227	353041;353042	439951	439951		1
GFQEDSEIR	1079.49	A0A024R7P3;A0A024R7N2;Q9HD20;H7C3H2	A0A024R7P3	ATP13A1	Manganese-transporting ATPase 13A1	2	0.011693	73.248	0	0	0	0	0	0	0	0	0	16547000	0	0			11855	471	12036	123252	154702	154702		1
KQFLPVAFPVGNAFSYYQSNR	2432.23	A0A024R7P3;A0A024R7N2;Q9HD20;H7C3H2	A0A024R7P3	ATP13A1	Manganese-transporting ATPase 13A1	3	0.002933	32.706	0	0	0	0	0	0	0	12265000	0	0	0	0			18338	471	18615	194133	244269	244269		1
YSYDALEK	987.455	A0A024R7P3;A0A024R7N2;Q9HD20;H7C3H2	A0A024R7P3	ATP13A1	Manganese-transporting ATPase 13A1	2	0.024032	65.246	0	0	0	5379000	0	0	0	7276600	3856600	15937000	7128800	0			40530	471	41324	427550;427551;427552;427553;427554	534461	534461		1
LSSIQCICHVIK	1456.75	A0A024R7P3;A0A024R7N2;Q9HD20;Q6ZUA1;Q8TEG5	A0A024R7P3	ATP13A1;FLJ00232	Manganese-transporting ATPase 13A1	3	0.052744	18.34	0	0	0	0	0	0	0	0	0	51075000	0	18772000			22822	471	23172	241296;241297	302758	302758		1
ESKEETPGTEWEK	1548.69	A0A024R7S3;P09497;D6RJD1	A0A024R7S3	CLTB	Clathrin light chain B	3	0.067085	27.677	0	13536000	0	5177700	0	7539600	0	0	0	0	3756700	4423800			8629	474	8750	89433;89434;89435;89436;89437;89438	112090	112090		1
RDTFNHLTTWLEDAR	1873.91	A0A024R7V6;P61019;E9PKL7;A0A0A1HAW1	A0A024R7V6	RAB2;RAB2A	Ras-related protein Rab-2A	3	0.0044065	43.955	0	0	0	0	0	0	0	0	0	0	0	0			28799	478	29345	302284	376894	376894		1
EMLAVSVLAAVR	1257.71	A0A024R7W0;Q9NX62	A0A024R7W0	IMPAD1	Inositol monophosphatase 3	2	0.022257	61.78	0	0	0	0	0	0	0	0	0	0	0	0			8169	479	8285	84907	106589	106589		1
WDICAGNAILK	1259.63	A0A024R7W0;Q9NX62	A0A024R7W0	IMPAD1	Inositol monophosphatase 3	2	0.078734	51.066	0	0	0	0	0	0	0	0	0	0	0	0			38881	479	39647	410975	513936	513936		1
AVLLAVAVK	882.59	A0A024R806;Q9BT73	A0A024R806	MGC10911;PSMG3	Proteasome assembly chaperone 3	2	0.034899	68.915	0	0	0	0	0	0	0	0	0	0	0	0			3364	483	3411	35645	44936	44936		1
EVPAVPETLK	1081.6	A0A024R814;P18124	A0A024R814	RPL7	60S ribosomal protein L7	2	0.046364	59.368	0	0	0	0	0	0	0	0	0	0	0	0			9015	485	9147	93387	116891	116891		1
TVPWEQPATKDPLLR	1749.94	A0A024R816;Q9C0H2	A0A024R816	TTYH3	Protein tweety homolog;Protein tweety homolog 3	3	0.033717	30.739	0	0	0	0	19411000	18306000	0	29508000	0	0	0	0			35084	486	35776	369431;369432;369433	460740	460740		1
RGPDEDGEEEAAPGPR	1680.73	A0A024R816;Q9C0H2;H7C3T6	A0A024R816	TTYH3	Protein tweety homolog;Protein tweety homolog 3	3	0.0038482	26.781	705920	0	0	0	0	0	0	0	1629900	0	0	0			29021	486	29570	304720;304721	379804	379804		1
YLATSQPRPDSSGSH	1601.74	A0A024R816;Q9C0H2;Q69YH1	A0A024R816	TTYH3;DKFZp761K147	Protein tweety homolog;Protein tweety homolog 3	3	0.023786	24.191	1175200	0	0	0	0	0	1177300	0	0	0	0	0			40000	486	40787	422346;422347	528086	528086		1
NGDYLCVK	967.443	A0A024R821;P55884;B4DV79;A4D210;B4DXN6;Q96G38;Q59FS8	A0A024R821	EIF3S9;EIF3B	Eukaryotic translation initiation factor 3 subunit B	2	0.08162	45.68	12923000	10604000	0	11559000	0	0	0	0	0	0	0	4150600			25420	487	25918	268767;268768;268769;268770	336535	336535		1
YMTISDEWDIPEK	1625.73	A0A024R821;P55884;B4DV79;A4D210;B4DXN6;Q96G38;Q86UM1;C9JZG1	A0A024R821	EIF3S9;EIF3B	Eukaryotic translation initiation factor 3 subunit B	2	0.0050502	53.751	0	0	0	0	6186500	17684000	0	0	5049700	0	0	8160200			40208	487	40999	424359;424360;424361;424362;424363	530439	530439		1
EHFDFVLTSEAAGWPKPDPR	2298.11	A0A024R837;B3KUF6;Q9BSH5	A0A024R837	HDHD3	Haloacid dehalogenase-like hydrolase domain-containing protein 3	4	0.00096295	38.017	0	0	0	0	0	0	0	16544000	15620000	0	0	35403000			7358	493	7462	77031;77032;77033;77034;77035	97024	97024		1
LRHPLGEAYATK	1354.74	A0A024R837;B3KUF6;Q9BSH5	A0A024R837	HDHD3	Haloacid dehalogenase-like hydrolase domain-containing protein 3	3	0.0058053	45.28	4057900	0	0	335380	0	0	0	0	391370	562000	0	0			22517	493	22864	238325;238326;238327;238328	299239	299239		1
VGHVGPLQIGQAVK	1401.81	A0A024R843;Q13049	A0A024R843	TRIM32	E3 ubiquitin-protein ligase TRIM32	3	0.06405	18.095	0	0	0	0	0	0	3551500	0	0	0	0	0			36394	494	37110	383977	480069	480069		1
GAAGALMVYDITRR	1492.78	A0A024R845;P61106;X6RFL8	A0A024R845	RAB14	Ras-related protein Rab-14	3	0.021149	28.146	0	0	0	0	14160000	0	0	0	0	0	0	0			11170	495	11336	115758	145308	145308		1
SCLLHQFTEKK	1389.71	A0A024R845;P61106;X6RFL8	A0A024R845	RAB14	Ras-related protein Rab-14	3	0.061486	28.764	0	0	6135300	0	5938900	0	0	0	0	0	0	0			30043	495	30616	315552;315553	392550	392550		1
RDPMYNEYLDR	1470.66	A0A024R847;Q7L5D6	A0A024R847	C7orf20;GET4	Golgi to ER traffic protein 4 homolog	3	0.042725	23.143	0	0	5818500	6668100	0	0	0	0	0	0	0	0			28789	496	29335	302236;302237	376850	376850		1
AEVEVADELLENLAK	1641.85	A0A024R847;Q7L5D6;C9JPA8;C9JHN8	A0A024R847	C7orf20;GET4	Golgi to ER traffic protein 4 homolog	2	0.030334	53.252	0	0	0	0	0	47009000	0	0	0	0	29179000	0			906	496	916	9237;9238;9239;9240	11942;11943	11943		1
DTVSEDTIR	1034.49	A0A024R850;Q96E11	A0A024R850	MRRF	Ribosome-recycling factor, mitochondrial	2	0.012023	94.114	0	0	0	0	0	0	0	0	0	0	0	0			6033	497	6121	63159	79816	79816		1
SPQLILVNMASFPECTAAAIK	2260.16	A0A024R850;Q96E11	A0A024R850	MRRF	Ribosome-recycling factor, mitochondrial	3	0.073305	32.702	0	0	0	0	0	0	0	0	0	0	0	0			31744	497	32370	333640	415068	415068		1
VPIPQVTR	908.544	A0A024R850;Q96E11	A0A024R850	MRRF	Ribosome-recycling factor, mitochondrial	2	0.07848	62.464	0	0	0	0	0	0	0	0	0	0	0	0			37666	497	38416	398045	498156	498156		1
APLDLDK	770.417	A0A024R861;O00743;A0A0S2Z482	A0A024R861	PPP6C	Serine/threonine-protein phosphatase;Serine/threonine-protein phosphatase 6 catalytic subunit;Serine/threonine-protein phosphatase 6 catalytic subunit, N-terminally processed	2	0.06942	62.978	0	0	0	0	0	0	0	0	0	0	0	0			2452	498	2489	25975	32769	32769		1
AVINSAGYK	921.492	A0A024R872;Q96TA1	A0A024R872	C9orf88;FAM129B	Niban-like protein 1	2	0.0086463	82.241	8745200	0	0	338850	0	0	0	0	0	0	0	0			3332	500	3379	35362;35363	44580	44580		1
HYYFCMMTEAEQDKWQAVLQDCIR	3121.36	A0A024R872;Q96TA1	A0A024R872	C9orf88;FAM129B	Niban-like protein 1	4	0.045824	18.732	0	0	10496000	23244000	34768000	0	0	0	0	0	0	0			14737	500	14960	154188;154189;154190	194188	194188		1
EQMDNAVYTFETLLHQELGKGPTK	2748.34	A0A024R872;Q96TA1;Q9H8K1	A0A024R872	C9orf88;FAM129B	Niban-like protein 1	4	0.048032	18.298	0	0	0	59436000	55813000	0	0	0	0	0	0	0			8453	500	8573	87775;87776	110043	110043		1
AAPEASSPPASPLQHLLPGK	1967.05	A0A024R872;Q96TA1;Q9H8K1;Q2YD88;Q9H6L6	A0A024R872	C9orf88;FAM129B	Niban-like protein 1	3	0.053325	9.9935	36492000	0	0	37040000	30175000	0	0	0	0	0	22818000	0			273	500	272	2620;2621;2622;2623;2624	3310	3310		1
QNRDEVLDNLLAFVCDIRPEIHENYR	3227.58	A0A024R883;O75348	A0A024R883	ATP6V1G1	V-type proton ATPase subunit G 1	5	4.5166e-05	39.153	0	0	0	0	0	0	0	35804000	0	0	0	108760000			28073	502	28614	295424;295425	368735	368735		1
ASQSQGIQQLLQAEKR	1783.95	A0A024R883;O75348;F2Z307;O95670	A0A024R883	ATP6V1G1;ATP6V1G2-DDX39B;ATP6V1G2	V-type proton ATPase subunit G 1;V-type proton ATPase subunit G 2	2	1.8909e-06	131.06	0	0	0	0	0	0	0	0	0	0	0	0			2924	502	2964	31008	39183	39183		1
DLIGVQNLLKK	1239.76	A0A024R889;Q13813	Q13813	SPTAN1	Spectrin alpha chain, non-erythrocytic 1	3	0.031208	50.284	0	0	0	0	0	0	0	0	0	0	0	0			5266	3519;503	5339	55177	69500	69500		1
EQLMASDDFGRDLASVQALLR	2334.16	A0A024R889;Q13813	Q13813	SPTAN1	Spectrin alpha chain, non-erythrocytic 1	3	0.00014552	48.656	0	0	0	0	70861000	77455000	0	29105000	0	0	0	24780000			8441	3519;503	8561	87635;87636;87637;87638	109878	109878		1
DLNSQADSLMTSSAFDTSQVKDK	2487.14	A0A024R889;Q9UG16;Q13813	Q13813	SPTAN1;DKFZp564P0562	Spectrin alpha chain, non-erythrocytic 1	3	0.0017011	18.402	0	0	0	0	0	25800000	0	0	0	0	0	0			5363	3519;503	5437	56124	70714	70714		1
KVEDLFLTFAK	1309.73	A0A024R889;Q9UG16;Q13813	Q13813	SPTAN1;DKFZp564P0562	Spectrin alpha chain, non-erythrocytic 1	3	0.0049456	57.175	0	0	0	0	0	0	0	0	0	0	0	0			18429	3519;503	18707	195228	245533	245533		1
LIQSHPESAEDLQEK	1722.84	A0A024R889;Q9UG16;Q13813	Q13813	SPTAN1;DKFZp564P0562	Spectrin alpha chain, non-erythrocytic 1	3	0.00049152	50.653	0	0	0	0	109470000	0	0	0	0	0	0	0			20675	3519;503	20988	219171	275504	275504		1
LLEAQSHFR	1099.58	A0A024R889;Q9UG16;Q14917;A0A1B0GUH3;Q13813	Q13813	SPTAN1;DKFZp564P0562	Spectrin alpha chain, non-erythrocytic 1	2	0.031631	53.891	9575500	8915100	0	0	0	2063200	0	1275900	0	7547000	0	1732200			20979	3519;503	21295	222602;222603;222604;222605;222606;222607;222608	279823	279823		1
CNSLEEIK	991.464	A0A024R889;Q9UG16;Q14917;Q13813	Q13813	SPTAN1;DKFZp564P0562	Spectrin alpha chain, non-erythrocytic 1	2	0.035941	58.119	19295000	0	5342400	0	0	0	0	0	7315300	6509100	0	7667100			3955	3519;503	4011	41288;41289;41290;41291;41292;41293	52035	52035		1
VNDVCTNGQDLIK	1474.71	A0A024R889;Q9UG16;Q14917;Q13813	Q13813	SPTAN1;DKFZp564P0562	Spectrin alpha chain, non-erythrocytic 1	2	0.028489	40.714	31097000	25411000	10933000	26694000	22136000	21265000	11623000	0	10974000	21822000	0	0			37466	3519;503	38211	395855;395856;395857;395858;395859;395860;395861;395862;395863;395864;395865	495324	495324		1
THVEEGDIVYR	1316.64	A0A024R892;Q8IWT6;A8K1C7	A0A024R892	LRRC8A	Volume-regulated anion channel subunit LRRC8A	2	0.064624	52.278	0	0	0	0	0	0	0	0	0	0	0	0			33637	504	34305	354133	441473	441473		1
FAVFLSEVSENK	1368.69	A0A024R892;Q8IWT6;A8K1C7;Q96SW8;Q8TDW0	A0A024R892	LRRC8A;LRRC8C	Volume-regulated anion channel subunit LRRC8A;Volume-regulated anion channel subunit LRRC8C	2	0.062247	51.276	0	0	0	0	0	0	0	0	0	0	0	0			9378	504	9516	97051	121539	121539		1
ALHLGNNVLQSLPSR	1617.9	A0A024R892;Q8IWT6;A8K1C7;Q96SW8;Q9NW37	A0A024R892	LRRC8A	Volume-regulated anion channel subunit LRRC8A	3	0.073522	13.525	0	0	0	0	22635000	0	34157000	19595000	0	0	0	21972000			1905	504	1932	19880;19881;19882;19883;19884	25123	25123		1
MANLTELELIR	1301.7	A0A024R892;Q8IWT6;A8K1C7;Q96SW8;Q9NW37	A0A024R892	LRRC8A	Volume-regulated anion channel subunit LRRC8A	2	0.097925	41.399	19073000	9898100	8080500	13467000	0	10859000	19816000	11311000	0	0	0	7624500			23935	504	24309	252945;252946;252947;252948;252949;252950;252951;252952;252953;252954	317167	317167		1
IPTQLFYCR	1196.6	A0A024R892;Q8IWT6;Q96SW8;Q9NW37	A0A024R892	LRRC8A	Volume-regulated anion channel subunit LRRC8A	2	0.027327	73.248	0	0	0	0	0	0	0	0	0	0	0	0			16642	504	16895	174901	220515	220515		1
TVITEEFKVPDK	1404.75	A0A024R8A7;Q96I24	A0A024R8A7	hCG_31253;FUBP3	Far upstream element-binding protein 3	3	0.064409	30.023	0	0	0	25805000	0	16154000	0	19732000	0	74763000	0	19855000			35023	508	35712	368777;368778;368779;368780;368781	459988	459988		1
IFDSPEELPK	1173.59	A0A024R8B6;P35658	A0A024R8B6	NUP214	Nuclear pore complex protein Nup214	2	0.058196	67.507	0	0	0	0	0	0	0	0	0	30754000	7531800	0			15392	510	15620	161292;161293;161294	203314;203315	203314		1
SSATVTGEPPSYSSGSDSSK	1929.84	A0A024R8B6;P35658	A0A024R8B6	NUP214	Nuclear pore complex protein Nup214	2	0.0029365	67.275	0	0	0	0	0	0	0	0	0	0	0	0			31989	510	32621	336073	418050	418050		1
DSDPVMAGIGEEIAHFQK	1942.91	A0A024R8B6;P35658;A0A0A0MSW3;Q7Z3C4	A0A024R8B6	NUP214;DKFZp686J0330	Nuclear pore complex protein Nup214	3	0.011115	29.422	19814000	0	0	0	0	7576900	0	0	0	0	0	0			5826	510	5910	60876;60877	76949	76949		1
SEAQLQEIR	1072.55	A0A024R8B6;P35658;A0A0A0MSW3;Q7Z3C4	A0A024R8B6	NUP214;DKFZp686J0330	Nuclear pore complex protein Nup214	2	0.049019	47.187	0	0	2687100	0	0	0	0	0	0	0	0	0			30217	510	30797	317582	395196	395196		1
ELSFSGIPCEGGLR	1520.73	A0A024R8C8;Q9NVG8;A0A024R8B1	A0A024R8C8	TBC1D13	TBC1 domain family member 13	2	0.059343	34.087	0	0	0	0	0	0	0	0	10065000	0	17273000	0			8045	512	8157	83694;83695	105088	105088		1
EDVTFEDHPLNPNPDSR	1980.88	A0A024R8C8;Q9NVG8;A0A024R8B1;Q59F95;B4DHM6	A0A024R8C8	TBC1D13	TBC1 domain family member 13	3	0.08031	17.863	0	0	0	22372000	0	28439000	0	0	0	0	0	0			6843	512	6939	71743;71744	90466	90466		1
SLDDSQCGITYK	1385.61	A0A024R8C8;Q9NVG8;Q59F95;B4DHM6	A0A024R8C8	TBC1D13	TBC1 domain family member 13	2	0.00024057	98.249	19079000	0	0	0	0	0	0	0	0	0	0	0			31082	512	31690	326715	406653	406653		1
YLLNQPPR	999.55	A0A024R8D2;Q6P1M0;B3KNH1;B3KQE8	A0A024R8D2	SLC27A4	Long-chain fatty acid transport protein 4	2	0.077728	62.714	0	0	0	0	0	0	0	0	0	0	0	0			40096	513	40883	423246	529064	529064		1
YLLNQPPREAENQHQVR	2091.06	A0A024R8D2;Q6P1M0;B3KNH1;B3KQE8	A0A024R8D2	SLC27A4	Long-chain fatty acid transport protein 4	4	0.076319	24.538	123350000	132430000	68158000	85884000	108790000	79875000	29184000	40582000	27555000	46170000	0	36639000			40097	513	40884	423247;423248;423249;423250;423251;423252;423253;423254;423255;423256;423257;423258;423259	529065	529065		1
AGMAAVASPTGNCDLER	1718.77	A0A024R8D2;Q6P1M0;B3KNH1;B3KQE8;Q9BTA1	A0A024R8D2	SLC27A4	Long-chain fatty acid transport protein 4	2	0.00011364	96.64	0	0	0	0	0	0	0	0	0	0	0	0			1268	513	1285	12842	16301	16301		1
RFDGYLNQGANNK	1495.72	A0A024R8D2;Q6P1M0;B3KNH1;B3KQE8;Q9BTA1	A0A024R8D2	SLC27A4	Long-chain fatty acid transport protein 4	3	0.084679	12.959	0	0	0	0	0	0	0	3925500	0	10251000	0	3190300			28906	513	29455	303352;303353;303354	378221	378221		1
EPGDQGPAHPPGADMSHSL	1898.82	A0A024R8D4;Q9Y399	A0A024R8D4	MRPS2	28S ribosomal protein S2, mitochondrial	3	0.015399	28.869	0	0	0	0	0	0	0	0	0	0	0	0			8325	514	8445	86477	108443	108443		1
GIILFISR	917.57	A0A024R8D4;Q9Y399;Q5T8A0	A0A024R8D4	MRPS2	28S ribosomal protein S2, mitochondrial	2	0.03999	78.178	0	0	0	0	0	0	0	0	0	0	0	0			12216	514	12401	127127	159492	159492		1
ILNEPLK	825.496	A0A024R8D4;Q9Y399;Q5T8A0	A0A024R8D4	MRPS2	28S ribosomal protein S2, mitochondrial	2	0.087592	54.774	0	0	0	0	0	7863500	9736000	14799000	0	28142000	0	14635000			16234	514	16472	170711;170712;170713;170714;170715	215350	215350		1
TVENMSIIGWFVR	1550.79	A0A024R8F9;A0A024R8I7;Q8WUW2;O15120	A0A024R8F9	AGPAT2	1-acyl-sn-glycerol-3-phosphate acyltransferase;1-acyl-sn-glycerol-3-phosphate acyltransferase beta	2	5.5068e-06	98.943	0	0	0	0	0	0	0	16009000	0	0	0	0			34956	516	35645	368065	459144	459144		1
ECAQLRQEVEENLNEVYR	2278.06	A0A024R8K7;A0A024R8T0;P16144;B7ZLD8;B7ZLD5;A0A024R8N2;Q59H46	A0A024R8K7	ITGB4	Integrin beta;Integrin beta-4	3	0.054876	42.633	0	0	0	0	0	0	0	0	0	0	0	0			6665	518	6760	70017	88456	88456		1
VSWQEPR	900.445	A0A024R8K7;A0A024R8T0;P16144;B7ZLD8;B7ZLD5;A0A024R8N2;Q59H46	A0A024R8K7	ITGB4	Integrin beta;Integrin beta-4	2	0.074785	58.194	17119000	0	6444900	11666000	7871100	0	0	0	0	0	0	0			38132	518	38886	402780;402781;402782;402783	503756	503756		1
ISGNLDAPEGGFDAILQTAVCTR	2404.17	A0A024R8K7;A0A024R8T0;P16144;B7ZLD8;B7ZLD5;A0A024R8N2;Q59H46;B4E3N0;Q2VP98	A0A024R8K7	ITGB4	Integrin beta;Integrin beta-4	3	4.1758e-05	45.546	53481000	0	0	0	0	0	0	0	0	0	0	0			16932	518	17189	177817	224292	224292		1
YEGQFCEYDNFQCPR	2011.78	A0A024R8K7;A0A024R8T0;P16144;B7ZLD8;B7ZLD5;A0A024R8N2;Q59H46;B4E3N0;Q2VP98	A0A024R8K7	ITGB4	Integrin beta;Integrin beta-4	2	0.00028909	82.171	0	0	0	0	0	0	0	0	0	0	0	0			39541	518	40319	417563	521976	521976		1
NVISLTEDVDEFRNK	1777.88	A0A024R8K7;A0A024R8T0;P16144;B7ZLD8;B7ZLD5;A0A024R8N2;Q59H46;B4E3N0;Q2VP98;J3QQL2	A0A024R8K7	ITGB4	Integrin beta;Integrin beta-4	3	0.07314	24.954	0	0	0	0	12969000	17858000	0	0	19232000	0	14273000	15307000			26582	518	27104	280892;280893;280894;280895;280896;280897	351615	351615		1
FGYDEIDNGYLK	1432.65	A0A024R8L7;A0A024R8T3;B4DU07;Q15067	A0A024R8L7	ACOX1	Acyl-coenzyme A oxidase;Peroxisomal acyl-coenzyme A oxidase 1	2	0.038345	56.548	0	0	0	0	0	0	0	0	0	0	0	0			9913	521	10061	102575	128607	128607		1
LVCGMVSYLNDLPSQR	1850.9	A0A024R8L7;A0A024R8T3;B4DU07;Q15067	A0A024R8L7	ACOX1	Acyl-coenzyme A oxidase;Peroxisomal acyl-coenzyme A oxidase 1	2	0.014623	56.951	0	0	0	0	0	0	0	0	0	0	0	0			23261	521	23620	245970	308323	308323		1
LIEESSVDEVVVTNTVPHEVQK	2450.25	A0A024R8M4;Q14558;B4DP31	A0A024R8M4	PRPSAP1	Phosphoribosyl pyrophosphate synthase-associated protein 1	3	0.011909	18.403	0	0	0	0	0	28370000	0	0	0	0	0	0			20523	523	20835	217707	273930	273930		1
GELFWDDGESLEVLER	1892.88	A0A024R8Q1;P10253	A0A024R8Q1	GAA	Lysosomal alpha-glucosidase;76 kDa lysosomal alpha-glucosidase;70 kDa lysosomal alpha-glucosidase	2	0.003795	86.772	0	0	0	0	0	0	0	0	0	0	0	0			11635	527	11808	120700	151493	151493		1
ELSGSSPVLEETHPAHQQGASR	2316.11	A0A024R8Q1;P10253;I3L0S5;I3L3L3	A0A024R8Q1	GAA	Lysosomal alpha-glucosidase;76 kDa lysosomal alpha-glucosidase;70 kDa lysosomal alpha-glucosidase	3	0.037703	13.592	0	0	0	0	0	0	0	185970000	0	0	0	0			8048	527	8160	83729	105161	105161		1
GGLVSDAYGEDDFSR	1586.68	A0A024R8R0;J3QQJ0;Q9UHR5;X6R3T8;J3QLH3;J3KS14;F5H478;B7Z4X9;J3KRU5	A0A024R8R0	SAP30BP	SAP30-binding protein	2	0.020369	55.452	0	0	0	0	0	0	0	0	0	0	0	0			11984	528	12168	124614	156423	156423		1
RDPQELVASFSER	1532.76	A0A024R8R0;J3QQJ0;Q9UHR5;X6R3T8;J3QLH3;J3KS14;F5H478;B7Z4X9;J3KRU5	A0A024R8R0	SAP30BP	SAP30-binding protein	3	0.053588	17.059	0	46662000	0	0	55230000	53976000	0	0	21180000	0	39065000	0			28791	528	29337	302243;302244;302245;302246;302247;302248	376857	376857		1
LIQFCAIDELGTNYPK	1880.93	A0A024R8R0;J3QQJ0;Q9UHR5;X6R3T8;J3QLH3;J3QLM2;J3KRR6	A0A024R8R0	SAP30BP	SAP30-binding protein	2	0.067891	29.807	0	0	0	0	0	9277900	0	0	0	0	0	0			20661	528	20974	219053	275372	275372		1
AEVAAIYEPPQIGTQNSLELLEDPKAEVVDEIAAK	3749.93	A0A024R8R4;Q8TAT6;B4DG89	A0A024R8R4	NPLOC4	Nuclear protein localization protein 4 homolog	3	1.027e-06	45.856	0	0	0	0	0	0	0	0	0	0	0	0			901	530	911	9194	11887	11887		1
AESIIIR	800.476	A0A024R8R4;Q8TAT6;I3L4U9	A0A024R8R4	NPLOC4	Nuclear protein localization protein 4 homolog	2	0.064248	65.263	0	0	0	0	0	0	0	0	0	0	0	0			881	530	891	9057	11729	11729		1
FLESGGQDGAGDDDDLEDLEEAEEPDMEEDDDQK	3756.44	A0A024R8S5;P07237;B4DNL5;B4DUA5;H7BZ94;H0Y3Z3;Q96C96;B3KTQ9;B4DLN6	A0A024R8S5	P4HB	Protein disulfide-isomerase	3	3.9994e-15	64.885	0	0	0	0	0	0	0	0	0	0	0	0			10166	533;1947	10316	105285	132071	132071		1
MESGAYGAAK	983.438	A0A024R8T9;O43760;K7ELD9;K7ENG9	A0A024R8T9	SYNGR2	Synaptogyrin;Synaptogyrin-2	2	0.015346	46.158	0	0	0	0	0	0	0	0	7831800	0	20722000	0			24174	534	24575	255511;255512;255513	320108	320108		1
EFDEDSEDRLVNEK	1723.75	A0A024R8V0;A0A0S2Z5A5;Q9UHD8;A0A024R8Q0;A0A0S2Z5W9	A0A024R8V0	2019-09-09	Septin-9	3	0.091031	23.842	0	0	0	0	0	0	0	0	6173200	0	0	0			7046	539	7145	73739	92913	92913		1
PAEAPTAPSPAQTLENSEPAPVSQLQSR	2872.42	A0A024R8V0;A0A0S2Z5A5;Q9UHD8;A0A024R8Q0;Q1WWK5;K7EJ51;K7ER14;K7EJL9	A0A024R8V0	2019-09-09	Septin-9	3	0.0075066	36.533	0	0	0	0	0	0	0	0	0	0	0	0			26796	539	27318	283137	354414	354414		1
GLLALGDYMNVQCHACIGGTNVGEDIR	2932.36	A0A024R8W0;P38919	A0A024R8W0	DDX48;EIF4A3	Eukaryotic initiation factor 4A-III;Eukaryotic initiation factor 4A-III, N-terminally processed	3	0.00052778	33.075	0	0	0	0	0	0	0	0	0	0	0	0			12476	542	12664	130119	163140	163140		1
VEFETSEEVDVTPTFDTMGLREDLLR	3027.44	A0A024R8W0;P38919;I3L3H2	A0A024R8W0	DDX48;EIF4A3	Eukaryotic initiation factor 4A-III;Eukaryotic initiation factor 4A-III, N-terminally processed	3	4.2637e-05	62.611	0	0	0	0	0	0	0	0	0	0	0	0			35940	542	36649	379067	473376	473376		1
VNVEEFYEVYK	1417.68	A0A024R8Z7;Q9Y5B8;B4DXC8	A0A024R8Z7	NME7	Nucleoside diphosphate kinase 7	2	0.022987	63.426	0	0	0	0	0	0	0	0	0	0	0	0			37584	546	38334	397341	497265	497265		1
YDNLHLEDLFIGNK	1689.84	A0A024R8Z7;Q9Y5B8;B4DXC8;E9PNU1;Q59GR0	A0A024R8Z7	NME7	Nucleoside diphosphate kinase 7	3	0.0021594	45.992	0	0	0	42080000	9847600	17211000	9979700	7684700	2863100	0	0	0			39463	546	40241	416817;416818;416819;416820;416821;416822	521004	521004		1
DHVVEGEPYAGYDR	1605.71	A0A024R918;O75063	A0A024R918	FAM20B	Glycosaminoglycan xylosylkinase	3	0.073452	12.725	0	0	0	0	0	0	0	0	0	0	6356800	0			4893	551	4966	51200	64648	64648		1
LDHTLQSPWEIAAQWVVPR	2245.16	A0A024R918;O75063;X6RH03	A0A024R918	FAM20B	Glycosaminoglycan xylosylkinase	3	0.00083843	41.524	0	15689000	0	0	0	0	0	29455000	3994100	25352000	0	0			19148	551	19440	202930;202931;202932;202933;202934	255197	255197		1
LSGLWSR	817.445	A0A024R957;Q8NFQ8	A0A024R957	TOR1AIP2	Torsin-1A-interacting protein 2	2	0.048432	68.081	14495000	0	0	17137000	0	0	0	16492000	0	0	7743800	12500000			22679	554	23027	239881;239882;239883;239884;239885;239886	301060	301060		1
IEQCDYPPLPSDHYSEELR	2347.04	A0A024R964;Q8TDX7	A0A024R964	NEK7	Serine/threonine-protein kinase Nek7	3	0.011195	46.131	0	0	0	0	0	0	0	0	0	0	0	0			15303	555	15528	160358	202003	202003		1
YFVQLCSALEHMHSR	1876.87	A0A024R964;Q8TDX7;B2R8K8	A0A024R964	NEK7	Serine/threonine-protein kinase Nek7	4	0.088148	16.939	0	0	16623000	0	0	0	0	0	0	0	0	0			39696	555	40476	419045	523920	523920		1
AACLLDGVPVALK	1325.74	A0A024R964;Q8TDX7;B2R8K8;F8WAG2	A0A024R964	NEK7	Serine/threonine-protein kinase Nek7	2	0.030516	51.445	0	15284000	0	0	0	0	0	11958000	0	0	0	0			76	555	76	727;728	925	925		1
FFDIDSGR	955.44	A0A024R968;P23634;Q68DH9;A7E2D8;A0A024RBC7;P20020;E7ERY9;Q59H63;A0A0U1RQU3;A8K8U3	A0A024RBC7	ATP2B4;DKFZp686M088;ATP2B1	Calcium-transporting ATPase;Plasma membrane calcium-transporting ATPase 4;Plasma membrane calcium-transporting ATPase 1	2	0.046846	53.968	0	9976200	0	0	0	0	0	0	0	0	0	0			9689	676;557;1572	9833	100237	125561	125561		1
PEVPDAIAK	938.507	A0A024R968;P23634;Q68DH9;A7E2D8;A8K8U3	A0A024R968	ATP2B4;DKFZp686M088	Calcium-transporting ATPase;Plasma membrane calcium-transporting ATPase 4	2	0.052879	61.357	0	0	0	0	0	0	0	0	0	0	0	0			26838	557;1572	27360	283457	354759	354759		1
TVIEPMACDGLR	1360.65	A0A024R968;P23634;Q68DH9;A7E2D8;A8K8U3	A0A024R968	ATP2B4;DKFZp686M088	Calcium-transporting ATPase;Plasma membrane calcium-transporting ATPase 4	2	0.0066873	75.294	0	0	0	0	0	0	0	0	0	0	0	0			35011	557;1572	35700	368652	459820	459820		1
ATAESASECLPCDCNGR	1896.74	A0A024R972;P11047	A0A024R972	LAMC1	Laminin subunit gamma-1	2	0.077707	36.284	0	0	0	0	0	0	3897400	0	0	0	0	0			2995	558	3035	31673	39947	39947		1
LIEIASR	800.476	A0A024R972;P11047	A0A024R972	LAMC1	Laminin subunit gamma-1	2	0.072936	58.819	0	0	0	0	0	0	0	0	0	0	0	0			20533	558	20845	217792;217793	274016	274016		1
TGQCECQPGITGQHCER	2016.82	A0A024R972;P11047	A0A024R972	LAMC1	Laminin subunit gamma-1	3	0.00084501	45.33	1180800	0	0	0	0	0	0	0	4579800	0	0	0			33537	558	34199	352759;352760	439578	439578		1
TLPSGCFNTPSIEKP	1646.8	A0A024R972;P11047	A0A024R972	LAMC1	Laminin subunit gamma-1	2	0.057135	54.471	0	0	0	0	0	0	0	0	0	0	0	0			34073	558	34747	358730	447207	447207		1
CLPFFNDRPWR	1506.72	A0A024R972;P11047;R4GNC7	A0A024R972	LAMC1	Laminin subunit gamma-1	3	0.0068406	49.35	0	0	0	0	0	5526500	0	0	0	0	0	0			3910	558	3965	40863;40864;40865	51531	51531		1
AFVSGLLIGQCSSQK	1593.82	A0A024R973;Q5SWX8	A0A024R973	C1orf27;ODR4	Protein odr-4 homolog	2	0.0010051	77.593	0	0	0	0	0	0	0	0	0	0	0	0			1107	559	1119	11246	14419	14419		1
DLPGALDEKELIEK	1568.83	A0A024R977;Q96BM9;B2R7U5	A0A024R977	ARL8A	ADP-ribosylation factor-like protein 8A	3	0.031166	32.925	0	0	12322000	0	0	0	0	0	0	0	10172000	0			5373	560	5447	56227;56228;56229	70840	70840		1
RDLPGALDEKELIEK	1724.93	A0A024R977;Q96BM9;B2R7U5	A0A024R977	ARL8A	ADP-ribosylation factor-like protein 8A	3	0.050274	48.623	0	0	0	0	0	0	0	0	0	0	0	0			28778	560	29324	302132	376705	376705		1
FPHIDLVVQR	1222.68	A0A024R978;Q9BZQ8	A0A024R978	C1orf24;FAM129A	Protein Niban	3	0.0033154	78.655	0	0	0	0	0	0	0	0	0	0	0	0			10501	561	10656	108876	136715	136715		1
HFPDPLASSEK	1226.59	A0A024R978;Q9BZQ8	A0A024R978	C1orf24;FAM129A	Protein Niban	2	0.047454	41.876	0	0	0	12277000	0	0	0	0	0	0	0	0			13908	561	14116	144674	181499	181499		1
NFSPYYSR	1032.47	A0A024R978;Q9BZQ8	A0A024R978	C1orf24;FAM129A	Protein Niban	2	0.065363	49.097	0	20978000	19327000	0	0	0	0	0	0	0	0	9982500			25388	561	25886	268402;268403;268404;268405;268406	336065	336065		1
QYDYDSSTIR	1246.55	A0A024R978;Q9BZQ8;H0Y7M9	A0A024R978	C1orf24;FAM129A	Protein Niban	2	0.03834	46.001	0	15368000	12724000	0	0	16737000	0	0	0	0	0	0			28605	561	29149	300410;300411;300412	374629	374629		1
AFIITLNSFGTELSKEDR	2040.05	A0A024R991;Q8N8Y2	A0A024R991	ATP6V0D2	V-type proton ATPase subunit d 2	3	0.049218	24.594	0	0	0	0	0	0	0	0	4174200	0	21013000	0			1009	563	1019	10198;10199	13053	13053		1
QTSDGNWLMVHR	1442.67	A0A024R994;O75131;Q05DL8;A0A087WYQ3	A0A024R994	CPNE3	Copine-3	3	0.084994	21.759	68388000	0	0	74174000	79765000	0	24885000	0	10449000	0	0	90222000			28404	564	28947	298378;298379;298380;298381;298382;298383;298384;298385	372217	372217		1
EVDEGAWETK	1162.51	A0A024R9D2;Q86UE4;E5RJU9;H0YB56	A0A024R9D2	MTDH	Protein LYRIC	2	0.023772	51.949	0	9013200	0	0	0	0	0	0	0	0	4305600	0			8884	570	9014	92043;92044	115207	115207		1
HDGKEVDEGAWETK	1599.72	A0A024R9D2;Q86UE4;E5RJU9;H0YB56	A0A024R9D2	MTDH	Protein LYRIC	3	0.005665	43.861	9800200	0	0	0	0	0	0	0	1731700	0	0	0			13775	570	13981	143181;143182	179380	179380		1
SSSQVPPILQETDK	1527.78	A0A024R9D2;Q86UE4;E5RJU9;H0YBJ8	A0A024R9D2	MTDH	Protein LYRIC	2	0.0014686	77.062	0	49818000	0	0	0	0	8539900	0	0	0	0	0			32157	570	32790	337691;337692	420019	420019		1
LDPTGTFEK	1006.5	A0A024R9D7;Q16698	A0A024R9D7	DECR1	2,4-dienoyl-CoA reductase, mitochondrial	2	0.0067398	87.639	0	0	0	0	0	0	0	0	0	166860000	0	0			19250	572	19543	203988	256539	256539		1
SLAAEWGK	860.439	A0A024R9D7;Q16698	A0A024R9D7	DECR1	2,4-dienoyl-CoA reductase, mitochondrial	2	0.056493	51.43	0	0	0	0	0	0	20119000	0	18289000	0	0	0			31041	572	31649	326398;326399;326400;326401	406297	406297		1
ATAEQISSQTGNK	1333.65	A0A024R9D7;Q16698;E5RJG7;Q7LDK6;E5RFV2;E5RJD2	A0A024R9D7	DECR1;DECR	2,4-dienoyl-CoA reductase, mitochondrial	2	0.026345	41.399	0	0	0	0	0	0	0	666580	0	875060	464470	659110			2994	572	3034	31669;31670;31671;31672	39946	39946		1
DPDMVQNTVSELIK	1587.78	A0A024R9D7;Q16698;E5RJG7;Q7LDK6;E5RFV2;E5RJD2	A0A024R9D7	DECR1;DECR	2,4-dienoyl-CoA reductase, mitochondrial	2	0.008008	75.819	0	0	0	0	0	0	0	0	0	0	0	0			5642	572	5724	59186	74754	74754		1
IEIQEVNEGK	1157.59	A0A024R9D8;Q07617	A0A024R9D8	SPAG1	Sperm-associated antigen 1	3	0.047549	26.043	14691000	0	0	0	0	11211000	0	0	0	0	0	0			15264	573	15489	159971;159972	201524	201524		1
ALVPDSVK	827.475	A0A024R9D9;Q9NPA8	A0A024R9D9	ENY2	Transcription and mRNA export factor ENY2	2	0.067399	48.561	0	11170000	0	7943100	7838100	5917100	10935000	5581800	0	19836000	6286200	11570000			2190	574	2220	22980;22981;22982;22983;22984;22985;22986;22987;22988;22989	28912	28912		1
VLKDQPPNSVEGLLNALR	1962.09	A0A024R9G4;Q9NUQ9;Q68D08	A0A024R9G4	FAM49B;DKFZp686B04128	Protein FAM49B	3	0.06695	22.874	0	0	8600400	0	0	0	0	0	0	0	0	0			37097	577	37830	391920	490357	490357		1
FYEFSQR	975.445	A0A024R9G4;Q9NUQ9;Q68D08;E5RI16;E5RJL8	A0A024R9G4	FAM49B;DKFZp686B04128	Protein FAM49B	2	0.077257	76.847	0	0	0	0	0	0	0	0	0	0	0	0			11097	577	11262	115065	144425	144425		1
IGASLADVDPMQLDSSVR	1872.93	A0A024R9G7;Q6PL18	A0A024R9G7	ATAD2	ATPase family AAA domain-containing protein 2	2	0.083689	40.725	0	0	0	0	0	0	0	0	0	0	0	0			15534	578	15762	162667	205020	205020		1
AVTSPGQALSTVVKPLLQNTVDK	2365.32	A0A024R9G7;Q6PL18;A0A0B4J211	A0A024R9G7	ATAD2	ATPase family AAA domain-containing protein 2	3	0.010075	26.5	0	0	0	0	0	10549000	0	0	0	27331000	0	0			3480	578	3529	36748;36749	46250	46250		1
DYGEIFNVQLPDKEER	1950.93	A0A024R9G7;Q6PL18;A0A0B4J211	A0A024R9G7	ATAD2	ATPase family AAA domain-containing protein 2	3	0.017978	33.313	0	0	0	0	0	6333700	0	0	0	0	4893100	0			6282	578	6372	65756;65757	83157	83157		1
FFEDLILK	1023.56	A0A024R9G7;Q6PL18;A0A0B4J211	A0A024R9G7	ATAD2	ATPase family AAA domain-containing protein 2	2	0.019864	69.998	0	3800500	0	0	0	0	0	3958000	0	11732000	0	0			9692	578	9836	100241;100242;100243	125565	125565		1
NLLDVIDQAR	1155.62	A0A024R9H6;I6L996;E9PEI4;Q8N9D7;H0YB16;B4DH13;H0YBZ1;Q59GN8;Q59GM6;H0YBP1;Q658W2;E7ESA6;Q05397;A0A059VC25;E5RHD8;B4DWJ1;E5RI03	A0A024R9H6	PTK2;DKFZp666O0110;FAK	Focal adhesion kinase 1	2	0.064142	55.908	0	0	0	0	0	0	0	0	0	0	0	0			25828	580	26330	273009	341748	341748		1
LGDFGLSR	863.45	A0A024R9H6;I6L996;E9PEI4;Q8N9D7;H0YB16;B4DH13;H0YBZ1;Q59GN8;Q59GM6;H0YBP1;Q658W2;E7ESA6;Q05397;A0A059VC25;Q6ZRA8;Q59GM4;Q14289	A0A024R9H6	PTK2;DKFZp666O0110;FAK;PTK2B	Focal adhesion kinase 1;Protein-tyrosine kinase 2-beta	2	0.084263	45.394	0	0	0	0	0	0	0	0	0	31967000	0	0			20046	580	20349	212235	266789	266789		1
DFQYNEEEMK	1331.53	A0A024R9I0;P21283;E7EV59;B7Z593	A0A024R9I0	ATP6V1C1	V-type proton ATPase subunit C 1	2	0.0064727	88.37	0	0	0	0	0	0	0	14864000	8712200	0	9912700	0			4633	581	4701	48342;48343;48344;48345	60961	60961		1
FQWDMAK	924.416	A0A024R9I0;P21283;E7EV59;B7Z593	A0A024R9I0	ATP6V1C1	V-type proton ATPase subunit C 1	2	0.064826	61.561	0	9867700	0	11077000	9406700	10358000	0	0	10827000	0	0	0			10613	581	10771	110150;110151;110152;110153;110154	138308	138308		1
VQENLLANGVDLVTYITR	2017.08	A0A024R9I0;P21283;E7EV59;B7Z593	A0A024R9I0	ATP6V1C1	V-type proton ATPase subunit C 1	2	9.1137e-07	126.71	0	0	0	0	0	0	0	0	0	0	0	0			37793	581	38543	399370	499705	499705		1
YGLPVNFQAMLLQPNKK	1960.06	A0A024R9I0;P21283;E7EV59;B7Z593	A0A024R9I0	ATP6V1C1	V-type proton ATPase subunit C 1	3	0.072375	35.091	0	0	0	0	0	0	0	0	0	0	0	0			39782	581	40564	420035	525242	525242		1
EFENPEVPREDQQQQHQQR	2421.11	A0A024R9J0;O60216	A0A024R9J0	RAD21	Double-strand-break repair protein rad21 homolog	4	0.0010233	46.892	10109000	0	0	4941100	0	4430300	0	0	4720000	0	0	0			7058	582	7157	73864;73865;73866;73867;73868;73869	93068;93069	93068		1
INHLEYEDQYKDDNFGEGNDGGILDDK	3112.35	A0A024R9J0;O60216	A0A024R9J0	RAD21	Double-strand-break repair protein rad21 homolog	4	0.047827	16.601	0	0	0	0	0	0	0	0	0	0	0	14534000			16468	582	16718	173195;173196	218302	218302		1
LFSLPAQPLWNNR	1554.83	A0A024R9J0;O60216	A0A024R9J0	RAD21	Double-strand-break repair protein rad21 homolog	2	6.2618e-05	96.331	0	32297000	0	0	0	0	0	0	0	0	0	0			19935	582	20237	210967	265181	265181		1
EMEQSMNMLNSNHELPDVSEFMTR	2868.22	A0A024R9K7;Q9NPA0;H0YDT8;H0YDX2	A0A024R9K7	C15orf24;EMC7	ER membrane protein complex subunit 7	3	0.073539	13.896	0	0	0	0	0	0	0	8416500	0	0	0	0			8149	584	8265	84787;84788	106456	106456		1
LPYPLQMK	988.542	A0A024R9K7;Q9NPA0;H0YDT8;H0YDX2	A0A024R9K7	C15orf24;EMC7	ER membrane protein complex subunit 7	2	0.076935	62.978	0	0	0	0	0	0	0	0	0	0	0	0			22084	584	22416	233679	293335	293335		1
FLQGLVYLIGNLMGLALAVYK	2295.31	A0A024R9N3;Q5J8M3	A0A024R9N3	TMEM85;EMC4	ER membrane protein complex subunit 4	4	0.088777	7.8971	0	0	0	0	0	31865000	0	0	0	0	0	0			10291	588	10442	106554	133633	133633		1
GLAGEIVGEVR	1098.6	A0A024R9P6;Q96TC7;H0YLG5;B3KUI4;H0YNE5	A0A024R9P6	FAM82C;RMDN3	Regulator of microtubule dynamics protein 3	2	0.082095	36.24	14662000	0	0	23271000	0	0	0	0	0	0	16566000	0			12343	590	12531	128686;128687;128688	161401	161401		1
NADLCIASGTK	1148.55	A0A024R9Q8;Q06330;B7Z8D8;D6R927;D6RBQ8;D6RA45;D6RCM1	A0A024R9Q8	RBPSUH;RBPJ	Recombining binding protein suppressor of hairless	2	0.020654	48.44	0	0	0	0	7282100	4244500	0	0	0	0	0	0			24990	591	25484	264072;264073	330415	330415		1
QTALLDADDPVSQLHK	1749.89	A0A024R9Q8;Q06330;B7Z8D8;D6R927;H0Y8R3	A0A024R9Q8	RBPSUH;RBPJ	Recombining binding protein suppressor of hairless	3	0.068899	20.565	21186000	0	0	26946000	27278000	40576000	0	0	0	0	0	0			28341	591	28884	297743;297744;297745;297746	371325	371325		1
QPVQVPVTLVR	1234.74	A0A024R9Q8;Q06330;H0Y8R3	A0A024R9Q8	RBPSUH;RBPJ	Recombining binding protein suppressor of hairless	2	0.093231	35.511	0	0	14230000	0	12041000	22778000	0	9991800	0	0	0	0			28127	591	28668	295862;295863;295864;295865	369187	369187		1
AAEGAEAQGFSGLFAAYTDHPPPFR	2606.22	A0A024R9R3;Q9P253	A0A024R9R3	VPS18	Vacuolar protein sorting-associated protein 18 homolog	3	2.5623e-05	36.576	0	0	0	30177000	0	0	11902000	0	0	0	0	0			122	592	122	1125;1126	1419	1419		1
GRPDSLLAYLEQAGASPHR	2037.04	A0A024R9R3;Q9P253	A0A024R9R3	VPS18	Vacuolar protein sorting-associated protein 18 homolog	3	0.05898	36.431	0	0	0	0	0	0	0	0	0	0	0	0			13030	592	13225	135573	169983	169983		1
LGFLGLLHMEVFNQR	1772.94	A0A024R9T3;Q8N442	A0A024R9T3	GUF1	Translation factor GUF1, mitochondrial	3	0.0016924	36.193	0	0	0	0	0	0	0	0	0	0	0	14406000			20107	593	20413	212969	267870	267870		1
NADPERVENQIEK	1540.75	A0A024R9T3;Q8N442	A0A024R9T3	GUF1	Translation factor GUF1, mitochondrial	3	0.03131	22.318	0	0	0	0	0	0	4466100	5484600	0	0	0	3190600			24995	593	25489	264116;264117;264118	330485	330485		1
AGASIPSSGAASPR	1227.62	A0A024R9T6;Q9P270	A0A024R9T6	hCG_17415;SLAIN2	SLAIN motif-containing protein 2	2	0.0032324	54.343	0	0	0	0	0	0	0	2117500	0	2877000	1646400	1723100			1137	594	1150	11562;11563;11564;11565;11566	14806	14806		1
SGAVQGAGSLGPGSPVR	1495.77	A0A024R9T6;Q9P270	A0A024R9T6	hCG_17415;SLAIN2	SLAIN motif-containing protein 2	2	0.0006831	92.925	0	0	0	0	0	0	0	0	0	0	0	0			30573	594	31164	321234	399799	399799		1
NRESYEVSLTQK	1452.72	A0A024R9U3;Q9NX40;D6RDK6;D6RBN5	A0A024R9U3	OCIAD1	OCIA domain-containing protein 1	3	0.045613	22.989	0	0	0	0	0	0	0	9761000	0	0	0	0			26294	595	26811	277909	347965	347965		1
ADTTPNGPQGAGAVQFMMTNK	2134.98	A0A024R9W7;P57088;D6RAA6;J3KN43;D6RBY2	A0A024R9W7	TMEM33	Transmembrane protein 33	2	0.006499	50.155	0	0	0	0	0	0	0	0	0	0	0	0			641	599	648	6710	8738	8738		1
VSIVNHLEFLRDEELEERR	2382.23	A0A024R9Y3;A0A024R9U8;A0A024R9W5;Q7Z6Z7;Q5H924	A0A024R9Y3	HUWE1	E3 ubiquitin-protein ligase HUWE1	4	0.041145	24.3	28329000	0	0	0	0	36210000	0	0	0	0	0	0			38036	596	38789	401861;401862	502703	502703		1
LLAELVR	812.512	A0A024R9Y3;A0A024R9U8;A0A024R9W5;Q7Z6Z7;Q5H924;A5YM72	A0A024R9Y3	HUWE1;CARNS1	E3 ubiquitin-protein ligase HUWE1;Carnosine synthase 1	2	0.083918	55.441	0	0	0	0	0	0	0	0	3470400	0	0	0			20847	596	21162	221236	278015	278015		1
QTGRLGSSGLGSASSIQAAVR	2002.06	A0A024R9Y3;A0A024R9U8;A0A024R9W5;Q7Z6Z7;Q5H924;Q5H935;H0Y659	A0A024R9Y3	HUWE1	E3 ubiquitin-protein ligase HUWE1	4	0.066888	11.143	0	56987000	0	0	0	0	0	0	0	0	0	0			28362	596	28905	297948	371612	371612		1
VLDFDVK	834.449	A0A024R9Y3;A0A024R9U8;A0A024R9W5;Q7Z6Z7;Q5H924;Q5H935;H0Y659;Q53FW4	A0A024R9Y3	HUWE1	E3 ubiquitin-protein ligase HUWE1	2	0.09542	53.351	13254000	19222000	0	0	15369000	0	4743000	6617400	0	0	7539000	7093700			36904	596	37633	389986;389987;389988;389989;389990;389991;389992;389993	487827	487827		1
LYIVFEGEEGQDAGGLLR	1964.98	A0A024R9Y3;A0A024R9U8;A0A024R9W5;Q7Z6Z7;Q5H924;Q5H935;H0Y659;Q53FW4;Q3B7K0	A0A024R9Y3	HUWE1	E3 ubiquitin-protein ligase HUWE1	2	0.00050867	75.695	0	0	0	0	0	0	0	0	0	0	0	0			23779	596	24147	251372	315255	315255		1
AIAMSLGQDIPMDQR	1644.8	A0A024R9Y3;A0A024R9U8;A0A024R9W5;Q7Z6Z7;Q5H924;Q5H962;B4DGF6	A0A024R9Y3	HUWE1	E3 ubiquitin-protein ligase HUWE1	2	0.074506	31.136	0	0	0	0	20854000	0	0	8846700	0	0	0	0			1463	596	1483	15066;15067	19106	19106		1
GLSWQPPPYTPTPR	1595.81	A0A024R9Y3;A0A024R9U8;A0A024R9W5;Q7Z6Z7;Q5H924;Q5H962;B4DGF6	A0A024R9Y3	HUWE1	E3 ubiquitin-protein ligase HUWE1	2	0.00087034	63.408	0	0	0	0	0	0	0	0	4296200	0	0	0			12576	596	12765	131082	164255	164255		1
SISVNQWGSQLGLSVLSK	1902.02	A0A024R9Y3;A0A024R9U8;A0A024R9W5;Q7Z6Z7;Q5H962;B4DGF6	A0A024R9Y3	HUWE1	E3 ubiquitin-protein ligase HUWE1	2	0.038893	43.761	0	0	0	0	0	0	0	0	0	0	15986000	0			30995	596	31602	325902;325903	405664	405664		1
FLGDEQDQITFVTR	1667.82	A0A024R9Y3;A0A024R9U8;A0A024R9W5;Q7Z6Z7;Q5H962;B4DGF6;Q5H964;A0A087X1S3	A0A024R9Y3	HUWE1	E3 ubiquitin-protein ligase HUWE1	2	0.00035113	97.911	0	0	0	0	0	0	0	0	0	0	0	0			10187	596	10337	105495	132344	132344		1
SMLNFLK	851.458	A0A024R9Y3;A0A024R9U8;A0A024R9W5;Q7Z6Z7;Q5H962;B4DGF6;Q5H964;A0A087X1S3	A0A024R9Y3	HUWE1	E3 ubiquitin-protein ligase HUWE1	2	0.046255	69.234	0	0	0	11308000	0	0	0	10350000	0	0	0	0			31498	596	32111	331093;331094;331095;331096	411947	411947		1
DSVTCPTCQGTGR	1437.6	A0A024R9Z1;Q8N353;Q9NUM4;C9JZ87;F2Z3N7	A0A024R9Z1	TMEM106B	Transmembrane protein 106B	2	5.8213e-05	88.681	3270300	0	0	0	0	0	1164500	0	2161900	486000	0	0			5931	603	6018	62051;62052;62053;62054	78392	78392		1
EDDRETLVSQCR	1506.67	A0A024RA49;Q9NQW6;B4DSL6;A8K5D9	A0A024RA49	ANLN	Actin-binding protein anillin	3	0.0055822	49.423	9993700	4950400	3065800	2389100	2436500	2873400	0	2707900	0	0	0	0			6721	607	6816	70558;70559;70560;70561;70562;70563;70564	89090	89090		1
NNAFPCQVNIK	1303.63	A0A024RA49;Q9NQW6;B4DSL6;A8K5D9;H7C1K5	A0A024RA49	ANLN	Actin-binding protein anillin	2	0.0092243	55.37	35562000	17362000	0	0	0	0	0	0	0	0	0	0			26025	607	26540	275157;275158	344511	344511		1
LDGQFEFCLLR	1396.68	A0A024RA58;O60443;A4FVA8;A8K410;H7C147;H7BZJ0	A0A024RA58	DFNA5	Non-syndromic hearing impairment protein 5	2	0.069715	61.65	0	0	0	0	0	0	0	0	0	0	0	0			19137	609	19429	202885	255151	255151		1
AYQNWVK	907.455	A0A024RAB2;A0A024RAF7;P42892;A0A024RAB0	A0A024RAB2	ECE1	Endothelin-converting enzyme 1	2	0.040994	72.021	0	0	0	0	0	0	0	0	0	0	0	0			3630	613	3682	38273	48176	48176		1
DQWSMTPPMVNAYYSPTK	2114.94	A0A024RAB2;A0A024RAF7;P42892;B4DKB2;A0A024RAB0	A0A024RAB2	ECE1	Endothelin-converting enzyme 1	2	0.013741	51.546	0	0	0	0	0	0	0	0	0	0	0	0			5773	613	5857	60424	76362	76362		1
LVNTTITPEPEPKPQPNSR	2117.11	A0A024RAC0;Q86V48	A0A024RAC0	LUZP1	Leucine zipper protein 1	3	0.0019279	38.417	0	0	0	0	24739000	0	0	0	0	0	0	0			23466	614	23826	248117	311094	311094		1
NNDLQDNYLSEQNK	1693.75	A0A024RAC0;Q86V48	A0A024RAC0	LUZP1	Leucine zipper protein 1	2	0.0084564	62.408	0	0	0	0	0	0	0	0	0	0	0	0			26033	614	26548	275218	344565	344565		1
SQENILQGFSTSHK	1574.77	A0A024RAC0;Q86V48	A0A024RAC0	LUZP1	Leucine zipper protein 1	3	0.030114	18.465	0	0	0	117530000	170740000	0	0	0	0	0	0	0			31828	614	32455	334389;334390	415922	415922		1
TEQSLASELEK	1233.61	A0A024RAC0;Q86V48;E5RFK8;Q05DE3	A0A024RAC0	LUZP1	Leucine zipper protein 1	2	0.059252	53.517	0	0	0	0	0	0	0	0	0	0	0	0			33254	614	33912	349484	435026	435026		1
VLGIYTFTK	1040.59	A0A024RAC9;B3KMT2;B3KM62;X6R960;B4DPF6;B4DYV5;Q96HY5;Q5T4S7	Q5T4S7	ZUBR1;UBR4	E3 ubiquitin-protein ligase UBR4	2	0.080147	42.19	0	0	0	20513000	0	0	0	0	0	0	5431200	0			37038	3742;617	37771	391328;391329;391330	489520	489520		1
VWCTTNEGEPMR	1478.63	A0A024RAC9;B3KMT2;X6R960;Q5T4S7	Q5T4S7	ZUBR1;UBR4	E3 ubiquitin-protein ligase UBR4	2	0.0015247	91.867	0	0	0	0	0	0	0	0	0	0	0	0			38657	3742;617	39422	408691	511175	511175		1
FADKETLIQFLR	1479.81	A0A024RAC9;Q5T4S7	Q5T4S7	ZUBR1;UBR4	E3 ubiquitin-protein ligase UBR4	3	0.0014965	60.509	0	0	0	13321000	0	0	0	0	0	0	0	0			9261	3742;617	9396	95746	119805	119805		1
FTLPTDHALAEK	1341.69	A0A024RAD7;Q658P3	A0A024RAD7	STEAP3	Metalloreductase STEAP3	3	0.083404	13.908	0	0	0	0	0	61162000	0	0	0	0	0	0			10861	619	11022	112672	141343	141343		1
VANEPVLAFTQGSPER	1713.87	A0A024RAD8;P30038;Q5TF55	A0A024RAD8	ALDH4A1	Delta-1-pyrroline-5-carboxylate dehydrogenase, mitochondrial	2	0.068447	39.917	0	0	0	0	0	0	0	26485000	0	0	0	27203000			35481	620	36186	373856;373857	466457	466457		1
GVVTLLSDYEVCK	1481.74	A0A024RAE1;Q9UKD2	A0A024RAE1	C1orf33;MRTO4	mRNA turnover protein 4 homolog	2	0.014113	61.765	0	0	0	0	0	0	0	0	0	0	0	0			13518	621	13721	140614	176231	176231		1
DITYFIQQLLRDR	1679.9	A0A024RAI1;P61158;B4DXW1;Q59FV6;B4DTI0	A0A024RAI1	ACTR3	Actin-related protein 3	3	0.061354	20.857	0	0	0	0	0	0	0	0	4648400	0	0	0			5049	626	5122	52805	66691	66691		1
LIDNISSREEIDHAEYYLYK	2470.2	A0A024RAJ1;Q92552;G5EA06;D6RH20;B4DT94;D6RJC7;E5RJ73	A0A024RAJ1	MRPS27	28S ribosomal protein S27, mitochondrial	4	0.025019	25.186	0	0	15922000	73729000	29355000	0	0	0	0	46034000	0	15640000			20511	627	20823	217576;217577;217578;217579;217580	273775	273775		1
VAASPEDIK	928.487	A0A024RAJ1;Q92552;G5EA06;D6RH20;B4DT94;Q6PKB3;B4DKI9;Q8N6F2	A0A024RAJ1	MRPS27	28S ribosomal protein S27, mitochondrial	2	0.017727	63.565	0	0	0	0	0	0	2509000	0	3454400	0	0	0			35337	627	36036	372103;372104;372105	464161	464161		1
GIAAQPLYAGYCNHENM	1907.83	A0A024RAJ6;P07686;Q5URX0;H0Y9B6;D6REQ8	A0A024RAJ6	HEXB	Beta-hexosaminidase;Beta-hexosaminidase subunit beta;Beta-hexosaminidase subunit beta chain B;Beta-hexosaminidase subunit beta chain A	2	0.00035356	59.542	0	0	0	0	0	0	0	0	12954000	0	0	0			12145	628	12329	126314	158523	158523		1
SILLQSLIEGMEDR	1602.83	A0A024RAL3;Q7Z3T8	A0A024RAL3	ZFYVE16	Zinc finger FYVE domain-containing protein 16	2	0.0017514	59.198	12360000	0	0	0	0	0	0	0	0	0	0	0			30928	630	31533	325081	404637	404637		1
TLAQAMLNNAQPDQYEAPDK	2217.04	A0A024RAM0;Q92973	A0A024RAM0	TNPO1	Transportin-1	2	0.045156	59.864	0	0	0	0	0	0	0	0	0	0	0	0			33876	631	34547	356827	444860	444860		1
TVAQQHDEDGIEEEDDDDDEIDDDDTISDWNLR	3861.54	A0A024RAM0;Q92973	A0A024RAM0	TNPO1	Transportin-1	3	0.074479	25.376	0	0	0	0	0	0	0	0	0	0	0	0			34906	631	35595	367603	458593	458593		1
HLDFLKQPLATQK	1537.86	A0A024RAM4;P46821;A2BDK6;Q05BW8;D6RA32;Q86X89;Q32NB7;Q6PJD3;A5D6X1;Q4VBY4;D6RA40;A5D8X6	A0A024RAM4	MAP1B	Microtubule-associated protein 1B;MAP1B heavy chain;MAP1 light chain LC1	3	0.019523	36.39	26740000	0	15414000	0	31820000	35065000	0	0	0	0	0	0			14149	633	14359	147408;147409;147410;147411	185156	185156		1
KIAELEEEQSQGSTTNSDWMK	2410.1	A0A024RAM4;P46821;A2BDK6;Q05BW8;D6RA32;Q86X89;Q32NB7;Q6PJD3;A5D6X1;Q4VBY4;D6RA40;A5D8X6	A0A024RAM4	MAP1B	Microtubule-associated protein 1B;MAP1B heavy chain;MAP1 light chain LC1	3	0.0054703	28.418	0	0	8156400	15341000	0	0	0	0	0	0	0	0			18029	633	18301	190674;190675	240307	240307		1
DYNASASTISPPSSMEEDKFSR	2418.06	A0A024RAM4;P46821;A2BDK6;Q5H9P1	A0A024RAM4	MAP1B;DKFZp686F1345	Microtubule-associated protein 1B;MAP1B heavy chain;MAP1 light chain LC1	3	0.014278	49.106	0	0	0	0	0	0	0	0	0	0	0	0			6315	633	6405	66148	83652	83652		1
LLDDISNGYDDSEDGGHTLGDPSYSYETTEK	3392.43	A0A024RAM4;P46821;A2BDK6;Q5H9P1	A0A024RAM4	MAP1B;DKFZp686F1345	Microtubule-associated protein 1B;MAP1B heavy chain;MAP1 light chain LC1	3	0.09461	9.6256	0	0	0	0	0	12857000	0	0	0	0	0	0			20901	633	21216	221729	278638	278638		1
QDVDLCLVSSCEYK	1714.75	A0A024RAM4;P46821;A2BDK6;Q5H9P1	A0A024RAM4	MAP1B;DKFZp686F1345	Microtubule-associated protein 1B;MAP1B heavy chain;MAP1 light chain LC1	2	0.0062009	65.574	0	0	0	0	0	0	0	0	0	0	0	0			27277	633	27810	287824	359870	359870		1
SKPLAASPKPAGLK	1363.82	A0A024RAM4;P46821;A2BDK6;Q5H9P1	A0A024RAM4	MAP1B;DKFZp686F1345	Microtubule-associated protein 1B;MAP1B heavy chain;MAP1 light chain LC1	3	0.029816	48.704	1400500	0	0	0	0	0	0	0	0	0	0	0			31034	633	31642	326376	406279	406279		1
TDDVEAMSSQPALALDER	1946.89	A0A024RAM4;P46821;A2BDK6;Q5H9P1	A0A024RAM4	MAP1B;DKFZp686F1345	Microtubule-associated protein 1B;MAP1B heavy chain;MAP1 light chain LC1	2	0.0022471	67.275	0	0	0	0	0	0	0	0	0	0	0	0			33013	633	33663	346991	431754	431754		1
LMITDAAR	889.469	A0A024RAM4;P46821;Q05BW8;D6RA32;Q86X89;Q32NB7;Q6PJD3;A5D6X1;Q4VBY4	A0A024RAM4	MAP1B	Microtubule-associated protein 1B;MAP1B heavy chain;MAP1 light chain LC1	2	0.087152	45.081	35973000	0	0	0	0	0	6379800	0	0	0	0	0			21613	633	21940	228875;228876	287333	287333		1
FSPEVPGQK	987.503	A0A024RAM4;P46821;Q05BW8;D6RA32;Q86X89;Q32NB7;Q6PJD3;A5D6X1;Q4VBY4;D6RGJ3	A0A024RAM4	MAP1B	Microtubule-associated protein 1B;MAP1B heavy chain;MAP1 light chain LC1	2	0.012894	70.856	29997000	26567000	19871000	0	21487000	0	7641700	0	6372700	23097000	0	13500000			10750	633	10911	111579;111580;111581;111582;111583;111584;111585;111586;111587	140017	140017		1
IQAGEIGEMK	1074.54	A0A024RAQ1;P16989	A0A024RAQ1	CSDA;YBX3	Y-box-binding protein 3	2	0.086987	38.55	0	23729000	0	11934000	11813000	17358000	0	0	0	0	0	0			16666	635	16919	175121;175122;175123;175124	220744	220744		1
APNVVVTR	854.497	A0A024RAS5;P52566;B2R4F3;F5H2R5;F5H6Q0;F5H3P3;H0YGX7	A0A024RAS5	ARHGDIB	Rho GDP-dissociation inhibitor 2	2	0.047579	53.775	5150600	0	0	0	0	0	1535100	0	0	0	0	0			2466	639	2504	26104;26105;26106	32940	32940		1
CILDLAHQWGEFK	1615.78	A0A024RAV0;P54687	A0A024RAV0	BCAT1	Branched-chain-amino-acid aminotransferase;Branched-chain-amino-acid aminotransferase, cytosolic	3	0.00060364	59.898	0	0	10354000	16601000	19718000	0	0	0	0	0	0	0			3842	641	3897	40274;40275;40276;40277	50767	50767		1
LDTETEGVPSTAIR	1487.75	A0A024RB10;A0A024RB77;G3V5T9;P24941	A0A024RB10	CDK2	Cyclin-dependent kinase 2	2	0.058162	34.193	0	0	0	0	0	40288000	0	0	0	0	0	0			19294	654	19587	204408;204409;204410	257020	257020		1
TLGTPDEVVWPGVTSMPDYKPSFPK	2747.35	A0A024RB10;A0A024RB77;G3V5T9;P24941;E7ESI2;B4DDL9	A0A024RB10	CDK2	Cyclin-dependent kinase 2	3	0.070328	16.666	30305000	0	0	35985000	19206000	25283000	0	0	0	0	0	0			33964	654	34636	357665;357666;357667;357668	445882	445882		1
LTTVLNSGFLDEWLTLEDVPSGR	2561.3	A0A024RB17;A0A024RB16;Q9BSJ8;B3KMV5;B3KY56	A0A024RB17	FAM62A;ESYT1	Extended synaptotagmin-1	3	0.072566	14.408	0	0	0	2619100	0	0	0	0	0	0	0	0			23197	656	23555	245229	307420	307420		1
TLSPEFNER	1091.52	A0A024RB17;A0A024RB16;Q9BSJ8;B3KMV5;B3KY56	A0A024RB17	FAM62A;ESYT1	Extended synaptotagmin-1	2	0.022986	58.981	50778000	66256000	0	33787000	0	23526000	22330000	0	0	0	15870000	22696000			34123	656	34799	359253;359254;359255;359256;359257;359258;359259	447829	447829		1
DVQEIATVVVPKPK	1521.88	A0A024RB76;Q9BRT6	A0A024RB76	C12orf31;LLPH	Protein LLP homolog	3	0.022073	34.82	0	0	0	0	0	0	0	0	10207000	19662000	0	0			6171	664	6260	64567;64568	81611	81611		1
AFFSEVERR	1139.57	A0A024RB85;Q9UQ80;A8K6Y1;Q6PIN5;Q05D08;F8VR77	A0A024RB85	PA2G4	Proliferation-associated protein 2G4	3	0.031911	46.001	0	0	0	0	0	0	0	0	0	0	0	0			981	665	991	9932	12759	12759		1
PGNQNTQVTEAWNK	1585.75	A0A024RB85;Q9UQ80;A8K6Y1;Q6PIN5;Q05D08;F8VR77;F8W0A3;H0YIN7	A0A024RB85	PA2G4	Proliferation-associated protein 2G4	2	5.6199e-21	144.55	0	0	0	0	0	0	0	0	0	0	0	0			26882	665	27406	283871	355210	355210		1
DTDDVPMILVGNK	1415.7	A0A024RB87;P61224;E7ESV4;F5H7Y6;F5GX62;Q9BXV4;F5H6R7;F5H004;A6NIZ1;F5H823;B7ZB78;F5GZG1	A0A024RB87	RAP1B	Ras-related protein Rap-1b;Ras-related protein Rap-1b-like protein	2	0.047162	36.24	0	0	0	0	11276000	0	0	8073300	0	34308000	0	0			5948	666	6035	62231;62232;62233	78641	78641		1
KQVEVDAQQCMLEILDTAGTEQFTAMR	3111.47	A0A024RB87;P61224;E7ESV4;F5H7Y6;F5GX62;Q9BXV4;F5H6R7;F5H004;F5H077;F5GWU8;F5H491;F5H0B7;F5H500;F5GYB5	A0A024RB87	RAP1B	Ras-related protein Rap-1b	3	0.019975	19.88	0	0	58809000	0	0	0	79635000	0	0	0	0	0			18373	666	18651	194607;194608;194609	244904	244904		1
VVLLGEGCVGK	1129.62	A0A024RBA9;Q9UL25	A0A024RBA9	RAB21	Ras-related protein Rab-21	2	0.02272	47.187	56442000	0	0	21202000	0	0	0	0	0	0	0	0			38520	669	39282	407213;407214	509280	509280		1
IFDLIGLPPEDDWPR	1781.9	A0A024RBB6;P11802;F8VZZ0;F8VZ51;Q6LC83	A0A024RBB6	CDK4	Cyclin-dependent kinase 4	2	0.04546	41.54	8037200	6013900	5707000	0	0	8069000	6110900	0	0	0	2818000	5537300			15389	672	15617	161264;161265;161266;161267;161268;161269;161270	203279	203279		1
LSDYYYHADFLSEAALEENPYFR	2812.27	A0A024RBB8;Q9BZF1;Q5HYM3;F8VQX7;Q641R2;F8VUA7	A0A024RBB8	OSBPL8;DKFZp686C0249	Oxysterol-binding protein;Oxysterol-binding protein-related protein 8	3	2.4204e-05	34.405	0	0	0	0	78315000	0	0	0	0	0	0	0			22611	674	22959	239162	300180	300180		1
EDISQNKDESSLSMSK	1796.81	A0A024RBB8;Q9BZF1;Q5HYM3;F8VQX7;Q641R2;F8VUA7;Q96N80;F8VVD3;F8VVE7;F8VZ43	A0A024RBB8	OSBPL8;DKFZp686C0249	Oxysterol-binding protein;Oxysterol-binding protein-related protein 8	3	0.072079	24.11	0	0	0	0	0	0	0	0	0	6913300	0	0			6761	674	6857	70866	89418	89418		1
DLHQPSLSPASPHSQGFER	2089	A0A024RBB8;Q9BZF1;Q5HYM3;F8VQX7;Q641R2;Q96N80;F8VVD3;F8VVE7;F8VZ43	A0A024RBB8	OSBPL8;DKFZp686C0249	Oxysterol-binding protein;Oxysterol-binding protein-related protein 8	4	0.018127	31.358	0	0	0	0	25649000	31106000	7496900	0	0	0	12242000	0			5259	674	5332	55122;55123;55124;55125;55126;55127	69448;69449;69450	69450		1
FADTRPWDPLNDMIQFEK	2222.05	A0A024RBB8;Q9BZF1;Q5HYM3;Q96E43	A0A024RBB8	OSBPL8;DKFZp686C0249	Oxysterol-binding protein;Oxysterol-binding protein-related protein 8	3	0.016773	30.042	0	0	0	17673000	22776000	25574000	37527000	0	0	0	0	0			9267	674	9402	95841;95842;95843;95844;95845	119952	119952		1
SLDKDPLLLSGTHVMEGSGR	2111.07	A0A024RBC7;P20020;Q58F24	A0A024RBC7	ATP2B1	Calcium-transporting ATPase;Plasma membrane calcium-transporting ATPase 1	4	0.023736	15.8	0	0	0	0	0	43342000	0	0	0	0	0	0			31096	676	31704	326840	406788	406788		1
TSPNEGLSGNPADLERR	1811.88	A0A024RBC7;P20020;Q58F24	A0A024RBC7	ATP2B1	Calcium-transporting ATPase;Plasma membrane calcium-transporting ATPase 1	3	0.059637	20.939	0	0	0	0	0	0	0	18472000	0	0	0	0			34693	676	35377	365216	455322	455322		1
LQNEILKDLSDGIHVVKDAR	2262.23	A0A024RBH2;Q07065;Q8TB01;B3KVX6;Q6NWZ1	A0A024RBH2	CKAP4	Cytoskeleton-associated protein 4	5	3.7335e-05	46.027	0	0	0	0	0	0	0	30256000	0	0	0	0			22336	682;3804	22679	236349	296769	296769		1
RLEEELR	943.509	A0A024RBH2;Q07065;Q8TB01;B3KVX6;Q6NWZ1	A0A024RBH2	CKAP4	Cytoskeleton-associated protein 4	2	0.06275	114.5	0	0	0	0	0	0	0	0	0	5899300	1546500	1343000			29202	682;3804	29758	306793;306794;306795	382379	382379		1
VIDNFTSQLK	1163.62	A0A024RBR1;P30622	A0A024RBR1	RSN;CLIP1	CAP-Gly domain-containing linker protein 1	2	0.054895	57.708	0	0	0	0	0	0	0	0	0	0	0	0			36610	694	37329	386499	483425	483425		1
ISGTTALQEALKEK	1487.82	A0A024RBR1;P30622;J3KP58;F5H0N7;Q59GJ4;Q6P5Z9;A7E2F7;A0A140VJG6;Q9UDT6	A0A024RBR1	RSN;CLIP1;CLIP2	CAP-Gly domain-containing linker protein 1;CAP-Gly domain-containing linker protein 2	3	0.0027063	40.211	18896000	0	0	0	16345000	0	0	15577000	0	0	0	0			16935	694;1188	17192	177822;177823;177824	224296	224296		1
QQHIEQLLAER	1363.72	A0A024RBR1;P30622;J3KP58;F5H0N7;Q59GJ4;Q6P5Z9;A7E2F7;A0A140VJG6;Q9UDT6	A0A024RBR1	RSN;CLIP1;CLIP2	CAP-Gly domain-containing linker protein 1;CAP-Gly domain-containing linker protein 2	3	0.081302	23.468	0	0	13841000	0	0	11554000	0	0	0	0	0	0			28157	694;1188	28698	296106;296107;296108;296109	369440	369440		1
LTNLQENLSEVSQVK	1700.89	A0A024RBR1;P30622;J3KP58;F5H6A0	A0A024RBR1	RSN;CLIP1	CAP-Gly domain-containing linker protein 1	2	0.021238	71.176	0	0	0	0	0	0	0	0	0	0	0	0			23110	694	23467	244233	306247	306247		1
HSELVHVHAELLR	1538.83	A0A024RBR4;O75146;B4DPL0;B3KQW8	A0A024RBR4	HIP1R	Huntingtin-interacting protein 1-related protein	4	0.00061133	52.576	0	0	10138000	24080000	12470000	0	0	0	0	0	6238700	0			14484	696	14702	151090;151091;151092;151093;151094	189803;189804	189803		1
LHSCLPADTLQGHR	1603.79	A0A024RBR4;O75146;B4DPL0;B3KQW8;A0A075EKM8;O00291	A0A024RBR4	HIP1R;HIP1	Huntingtin-interacting protein 1-related protein;Tyrosine-protein kinase receptor;Huntingtin-interacting protein 1	3	0.00026912	62.732	0	0	0	17873000	0	0	0	0	0	0	0	0			20436	696	20747	216703	272616	272616		1
GWTSFIYTISGDVYIGPDDAQQK	2560.21	A0A024RBX6;O00625	A0A024RBX6	PIR	Pirin	3	0.078987	13.682	0	0	0	0	145880000	0	48753000	0	24445000	0	0	15759000			13561	704	13765	141017;141018;141019;141020;141021	176708	176708		1
AAASTDYYK	988.45	A0A024RBX9;P08559;A5YPB6;Q53GE3;A5PHJ9	A0A024RBX9	PDHA1;PDHA1/LOC79064	Pyruvate dehydrogenase E1 component subunit alpha;Pyruvate dehydrogenase E1 component subunit alpha, somatic form, mitochondrial	2	0.072718	43.246	0	0	0	0	0	0	0	0	0	858180	0	651920			63	706	62	620;621	780	780		1
GANQWIK	815.429	A0A024RBX9;P08559;A5YPB6;Q53GE3;A5PHJ9;Q5JPU3;Q36750	A0A024RBX9	PDHA1;PDHA1/LOC79064	Pyruvate dehydrogenase E1 component subunit alpha;Pyruvate dehydrogenase E1 component subunit alpha, somatic form, mitochondrial	2	0.053876	65.263	0	0	0	0	0	0	0	1262800	0	0	0	0			11288	706	11457	116975;116976	146902	146902		1
SDPIMLLK	915.51	A0A024RBX9;P08559;A5YPB6;Q53GE3;A5PHJ9;Q5JPU3;Q6LCA3;Q9UNV7;Q99725;P78557;Q99724	A0A024RBX9	PDHA1;PDHA1/LOC79064	Pyruvate dehydrogenase E1 component subunit alpha;Pyruvate dehydrogenase E1 component subunit alpha, somatic form, mitochondrial	2	0.07051	47.743	0	0	0	0	0	0	0	0	0	134080000	0	0			30155	706	30735	316871;316872	394253	394253		1
AHGFTFTR	935.461	A0A024RBX9;P08559;Q53GE3;Q5JPU0;Q5JPT9;Q5JPU1	A0A024RBX9	PDHA1	Pyruvate dehydrogenase E1 component subunit alpha;Pyruvate dehydrogenase E1 component subunit alpha, somatic form, mitochondrial	2	0.075517	46.426	6768900	0	0	0	0	0	0	0	0	0	0	0			1398	706	1417	14162	17966	17966		1
CVEPLGMENGNIANSQIAASSVR	2416.15	A0A024RC55;Q08431;B3KTQ2;A0A024RC59	A0A024RC55	MFGE8	Lactadherin;Lactadherin short form;Medin	3	1.7728e-09	52.483	0	0	0	0	0	0	0	0	0	0	0	19280000			4097	711	4155	42662;42663;42664	53712;53713	53713		1
RLAAVALINAAIQKGVAEK	1935.16	A0A024RC65;P46940;A4QPB0;A0A0J9YXZ5;Q6P1N4	A0A024RC65	hCG_1991735;IQGAP1	Ras GTPase-activating-like protein IQGAP1	4	0.075242	14.928	0	0	0	0	0	0	3867800	5788200	0	23074000	8410400	4233100			29158	712	29713	306325;306326;306327;306328;306329;306330;306331	381826	381826		1
IGGILANELSVDEAALHAAVIAINEAIDR	2957.58	A0A024RC65;P46940;A4QPB0;A0A0J9YXZ5;Q6P1N4;Q5FWG8;Q05DN7	A0A024RC65	hCG_1991735;IQGAP1	Ras GTPase-activating-like protein IQGAP1	3	7.0099e-09	51.956	0	5155900	3944100	0	0	0	0	0	0	0	0	0			15583	712	15812	163230;163231	205829	205829		1
RQNVAYEYLCHLEEAK	2021.96	A0A024RC65;P46940;A4QPB0;A0A0J9YXZ5;Q6P1N4;Q5FWG8;Q05DN7;A0A087X225	A0A024RC65	hCG_1991735;IQGAP1	Ras GTPase-activating-like protein IQGAP1	3	0.013356	35.304	0	0	0	0	0	0	0	0	0	0	0	0			29546	712	30109	310368	386499	386499		1
LQIPEEEREAVATIMSGSK	2087.06	A0A024RC67;O43663	A0A024RC67	PRC1	Protein regulator of cytokinesis 1	3	0.084972	22.653	0	15711000	11534000	0	0	0	18355000	13721000	0	0	0	9254700			22273	713	22614	235672;235673;235674;235675;235676;235677	295917	295917		1
LDGFVPAHFLGWYLK	1761.92	A0A024RC97;Q9BVG9;A0A0J9YWQ2	A0A024RC97	PTDSS2	Phosphatidylserine synthase 2	3	0.00049513	40.941	0	0	0	0	0	0	0	71761000	0	0	0	0			19129	715	19421	202806;202807;202808	255031	255031		1
VISELNGK	858.481	A0A024RCA7;P05387	A0A024RCA7	RPLP2	60S acidic ribosomal protein P2	2	0.07396	46.835	3682000	0	0	0	0	0	0	0	0	0	0	0			36762	716	37488	388539	486154	486154		1
LLLNLAENPAMTR	1454.79	A0A024RCF9;Q9UH62;A8K5B0	A0A024RCF9	ARMCX3	Armadillo repeat-containing X-linked protein 3	2	0.0085991	49.35	0	0	0	0	0	0	0	23041000	0	0	0	0			21243	722	21561	225177	282793	282793		1
VLGIESHHDFLVK	1492.8	A0A024RCF9;Q9UH62;A8K5B0	A0A024RCF9	ARMCX3	Armadillo repeat-containing X-linked protein 3	3	0.090519	20.107	0	0	0	0	0	0	0	19353000	0	0	0	0			37034	722	37766	391302	489491	489491		1
FPHHDNELAQSEAYFENDCWVR	2763.18	A0A024RCG3;P49589;B4DKY1;A8K067;Q53HG6;A8MVQ3;B4DPV7;B4DI19	A0A024RCG3	CARS	Cysteine--tRNA ligase, cytoplasmic	4	0.045325	19.022	0	13779000	25956000	0	0	24608000	0	0	0	0	0	0			10500	724	10655	108873;108874;108875	136714	136714		1
LAFLMHSWK	1131.59	A0A024RCG3;P49589;B4DKY1;A8K067;Q53HG6;A8MVQ3;B4DPV7;B4DI19	A0A024RCG3	CARS	Cysteine--tRNA ligase, cytoplasmic	3	0.043571	44.863	0	0	0	0	0	0	0	0	0	0	0	0			18663	724	18944	197637	248508	248508		1
LTGEEVNSCVEVLLEEAK	2017.99	A0A024RCG3;P49589;B4DKY1;A8K067;Q53HG6;A8MVQ3;B4DPV7;B4DI19;Q59HE5	A0A024RCG3	CARS	Cysteine--tRNA ligase, cytoplasmic	2	0.01031	53.038	0	0	0	0	0	0	0	0	0	0	0	0			23018	724	23373	243188	304934	304934		1
QNHLFEQYR	1233.59	A0A024RCG3;P49589;B4DKY1;A8K067;Q53HG6;A8MVQ3;B4DPV7;B4DI19;Q59HE5	A0A024RCG3	CARS	Cysteine--tRNA ligase, cytoplasmic	3	0.049853	41.427	0	0	0	0	0	0	0	0	0	0	0	0			28044	724	28585	295161	368465	368465		1
MQEIEEMEKESGPGQK	1848.82	A0A024RCU9;A8K8B2;H3BLV9;Q96SB4;D6RBF8	A0A024RCU9	SRPK1	SRSF protein kinase 1	3	0.0002406	61.622	0	0	0	32909000	0	0	4243600	9708300	0	0	0	10955000			24675	737	25126	260639;260640;260641;260642;260643	326099	326099		1
NFAELAR	819.424	A0A024RCX8;Q9Y3C6	A0A024RCX8	PPIL1	Peptidyl-prolyl cis-trans isomerase;Peptidyl-prolyl cis-trans isomerase-like 1	2	0.079339	74.191	0	0	0	0	0	0	0	0	0	0	0	0			25309	740	25806	267482	334879	334879		1
QFEDELHPDLK	1369.65	A0A024RCX8;Q9Y3C6	A0A024RCX8	PPIL1	Peptidyl-prolyl cis-trans isomerase;Peptidyl-prolyl cis-trans isomerase-like 1	3	0.098003	12.875	60903000	56405000	31943000	54929000	49684000	54880000	18315000	29182000	13849000	73709000	19270000	30452000			27428	740	27964	289318;289319;289320;289321;289322;289323;289324;289325;289326;289327;289328;289329;289330;289331	361604	361604		1
LEEEEQAMYEMVK	1627.71	A0A024RCZ1;Q8NC56;A0A220T1R7;H0Y8H8	A0A024RCZ1	LEMD2	LEM domain-containing protein 2	2	0.06159	60.434	0	0	0	0	0	0	0	0	0	0	0	0			19433	742	19729	205904	258811	258811		1
GQGATAAQQGGYEIPAR	1673.81	A0A024RCZ8;Q9NSK0;C9JZE5;C9J8T5	A0A024RCZ8	KLC4	Kinesin light chain 4	2	0.0073056	53.252	0	0	0	0	0	0	0	0	3549300	0	0	0			12928	743	13123	134594;134595	168761	168761		1
ALAIYEGQLGPDNPNVAR	1896.97	A0A024RCZ8;Q9NSK0;H7C4M1	A0A024RCZ8	KLC4	Kinesin light chain 4	2	0.00084739	87.618	0	0	0	0	0	0	0	0	0	0	0	0			1720	743	1743	17938	22650	22650		1
LNPQYPMFR	1164.58	A0A024RD11;Q14738;B4DSD7;E9PFR3;A8K6Y2;Q59EF0;H0Y8C4	A0A024RD11	PPP2R5D	Serine/threonine-protein phosphatase 2A 56 kDa regulatory subunit delta isoform	2	0.018024	63.306	0	0	12029000	0	26376000	20589000	0	0	0	0	0	0			21784	746	22116	230703;230704;230705	289719	289719		1
NLNHSLPSDFTFQNMNSK	2092.96	A0A024RD18;Q15208	A0A024RD18	STK38	Serine/threonine-protein kinase 38	3	0.051514	24.714	0	0	0	0	0	0	0	0	0	0	0	0			25867	748	26370	273384	342244	342244		1
IGAPGVEEIK	1011.56	A0A024RD18;Q15208;B2R6F9	A0A024RD18	STK38	Serine/threonine-protein kinase 38	2	0.075224	40.352	13489000	0	0	0	0	10169000	0	0	0	0	0	0			15532	748	15760	162650;162651;162652	204997	204997		1
IDLLDDSCIK	1190.59	A0A024RD41;Q9ULC3	A0A024RD41	RAB23	Ras-related protein Rab-23	2	0.049333	44.318	0	0	0	0	0	0	0	0	0	18357000	0	0			15076	750	15301	158116	199085	199085		1
QIQVNDEDVR	1214.59	A0A024RD41;Q9ULC3	A0A024RD41	RAB23	Ras-related protein Rab-23	2	0.078054	47.198	0	0	0	0	0	0	4309200	0	0	0	0	7468200			27685	750	28224	291786;291787	364409	364409		1
TIGVDFLER	1048.56	A0A024RD41;Q9ULC3	A0A024RD41	RAB23	Ras-related protein Rab-23	2	0.043232	49.418	0	20829000	13949000	0	0	17236000	0	10779000	0	0	9045300	0			33720	750	34391	355141;355142;355143;355144;355145	442728	442728		1
LLQEENEELR	1271.64	A0A024RD56;Q5JTD0;A0A075B6G8;E2QRK7	A0A024RD56	TJAP1	Tight junction-associated protein 1	2	0.010181	80.787	0	0	0	0	0	0	0	0	0	0	0	0			21363	751	21681	226345	284286	284286		1
NSPLPNCTYATR	1392.65	A0A024RD56;Q5JTD0;B3KT40	A0A024RD56	TJAP1	Tight junction-associated protein 1	2	0.075312	35.348	0	0	7533300	0	0	0	0	0	0	0	0	0			26367	751	26885	278600	348819	348819		1
TKPIWTRNPDDITQEEYGEFYK	2729.3	A0A024RD80;P08238;B4DMA2;B4DGL0;Q6PK50	A0A024RD80	HSP90AB1	Heat shock protein HSP 90-beta	3	0.028987	55.734	0	0	0	0	0	0	0	0	0	0	0	0			33847	754	34518	356477	444403	444403		1
ELISNASDALDKIRYESLTDPSK	2564.3	A0A024RD80;P08238;B4DMA2;Q6PK50	A0A024RD80	HSP90AB1	Heat shock protein HSP 90-beta	4	0.0034084	30.306	48500000	27930000	60541000	118170000	0	50951000	5104600	0	6706400	0	0	61807000			7873	754	7981	82017;82018;82019;82020;82021;82022;82023;82024;82025	103072	103072		1
GDVGMAGVAIDTVEDTK	1676.79	A0A024RD82;P22033;T1WHH0;B2R6K1;A0A0S2Z4X4	A0A024RD82	MUT	Methylmalonyl-CoA mutase, mitochondrial	2	0.0004251	57.414	0	0	0	0	0	0	0	0	0	0	0	31283000			11532	755	11704	119638	150249	150249		1
EVAQQAVDADVHAVGISTLAAGHK	2386.22	A0A024RD82;P22033;T1WHH0;B2R6K1;Q59HB4	A0A024RD82	MUT	Methylmalonyl-CoA mutase, mitochondrial	4	0.035305	17.527	0	0	0	0	0	0	0	96695000	0	0	0	0			8874	755	9004	91955	115098	115098		1
ALQISEEIQGER	1371.7	A0A024RD83;Q6DKK2;B3KT23;K7EKH7	A0A024RD83	TTC19	Tetratricopeptide repeat protein 19, mitochondrial	2	0.039653	67.726	0	0	0	0	0	0	0	0	0	0	0	0			2079	756	2107	21680	27188	27188		1
FDEAYIYMQR	1334.6	A0A024RD83;Q6DKK2;B3KT23;K7EKH7;K7ERR1	A0A024RD83	TTC19	Tetratricopeptide repeat protein 19, mitochondrial	2	0.012787	69.825	0	0	0	0	0	0	0	0	7437600	0	0	0			9445	756	9584	97706	122281	122281		1
LLDEALKEVDQIELK	1754.97	A0A024RDA1;A0A024RDA9;Q9NV70	A0A024RDA1	EXOC1	Exocyst complex component 1	3	0.092613	18.138	0	0	0	0	0	0	0	0	0	0	0	0			20906	759	21221	221779	278705	278705		1
ACIGDTLCQK	1164.53	A0A024RDB0;A0AVT1;B3KSS1	A0A024RDB0	UBE1L2;UBA6	Ubiquitin-like modifier-activating enzyme 6	2	0.0099394	63.961	0	18670000	0	0	0	13158000	0	0	0	0	0	8589700			437	760	437	4410;4411;4412;4413	5767	5767		1
NGISFTIWDR	1207.6	A0A024RDB0;A0AVT1;B3KSS1	A0A024RDB0	UBE1L2;UBA6	Ubiquitin-like modifier-activating enzyme 6	2	0.093475	37.556	0	19519000	0	0	0	0	14021000	0	0	0	0	0			25439	760	25938	268962;268963	336742	336742		1
SYTAADATLK	1039.52	A0A024RDB0;A0AVT1;B3KSS1;H0Y8S8	A0A024RDB0	UBE1L2;UBA6	Ubiquitin-like modifier-activating enzyme 6	2	0.030043	49.16	0	0	11078000	0	9297600	0	0	7014800	0	0	0	0			32709	760	33353	343650;343651;343652	427610	427610		1
MYSIEPADR	1080.49	A0A024RDB0;A0AVT1;B3KSS1;H0Y9U5	A0A024RDB0	UBE1L2;UBA6	Ubiquitin-like modifier-activating enzyme 6	2	0.07821	56.659	0	0	0	0	0	0	0	0	0	0	0	0			24965	760	25459	263820	330080	330080		1
RLIEDTEDWRPR	1584.8	A0A024RDE8;Q96HC4;Q4W5K9;H0Y8Y3;H0YBI4;B7Z8X5;Q59FC9;B7Z481	A0A024RDE8	PDLIM5;LIM	PDZ and LIM domain protein 5	3	0.0236	45.28	52834000	30258000	30407000	50120000	41722000	33869000	0	0	0	50454000	0	0			29239	764;2156;2128	29795	307111;307112;307113;307114;307115;307116;307117	382665	382665		1
DSEQVAELK	1017.5	A0A024RDG1;O60763	A0A024RDG1	VDP;USO1	General vesicular transport factor p115	2	0.031781	53.833	11099000	9501200	0	0	0	0	3063000	0	5468000	7203400	3246000	0			5830	768	5914	60907;60908;60909;60910;60911;60912;60913	76984	76984		1
LKDLGHPVEEEDELESGDQEDEDDESEDPGKDLDHI	4076.73	A0A024RDG1;O60763	A0A024RDG1	VDP;USO1	General vesicular transport factor p115	4	7.707e-05	33.072	0	0	0	0	0	24362000	0	14343000	0	0	0	0			20758	768	21073	220192;220193	276827	276827		1
LREEIEELK	1157.63	A0A024RDG1;O60763	A0A024RDG1	VDP;USO1	General vesicular transport factor p115	3	0.015209	52.49	14969000	0	0	0	0	0	0	0	0	0	0	0			22493	768	22840	238041	298877	298877		1
NQELLQSQLTEK	1429.74	A0A024RDG1;O60763	A0A024RDG1	VDP;USO1	General vesicular transport factor p115	2	0.038182	41.08	0	0	0	0	0	0	0	0	0	0	0	0			26218	768	26734	277113;277114	346997	346997		1
GLEAIVEDEVTQR	1457.74	A0A024RDG5;Q53EU6	A0A024RDG5	HMFN0839;AGPAT9	Glycerol-3-phosphate acyltransferase 3	2	0.0091959	66.56	0	0	0	0	0	0	0	0	0	0	0	0			12389	769	12577	129124	161897	161897		1
YNPQFGDAFWNSSK	1659.73	A0A024RDG5;Q53EU6	A0A024RDG5	HMFN0839;AGPAT9	Glycerol-3-phosphate acyltransferase 3	2	0.029643	36.847	0	0	0	0	0	0	0	18600000	0	0	7999500	0			40257	769	41050	424844;424845	531017	531017		1
RAFLIEEQK	1132.62	A0A024RDH8;P49207;Q5MK14	A0A024RDH8	RPL34	60S ribosomal protein L34	2	0.0664	62.338	0	19072000	7448400	6539200	0	0	0	0	6907100	0	16884000	10770000			28672	773	29216	301068;301069;301070;301071;301072;301073;301074	375479	375479		1
TAGCVTGGEEIYLLCDK	1884.86	A0A024RDJ4;P19838;D6RF93	A0A024RDJ4	NFKB1	Nuclear factor NF-kappa-B p105 subunit;Nuclear factor NF-kappa-B p50 subunit	2	0.052796	44.457	0	0	0	0	0	0	0	0	0	0	0	0			32791	778	33435	344521	428623	428623		1
KHPDASVNFSEFSKK	1719.86	A0A024RDR0;P09429;Q5T7C4;B7Z965;Q59GW1;A0A286R9D9;Q9NYD7;Q75MM1	A0A024RDR0	HMGB1;HMG1;WUGSC:H_NH0244E06.1	High mobility group protein B1	4	0.086105	14.658	0	0	0	0	10953000	22587000	0	3839400	0	0	2311400	0			18018	786	18290	190533;190534;190535;190536;190537	240155	240155		1
KLGEMWNNTAADDKQPYEK	2237.04	A0A024RDR0;P09429;Q5T7C4;B7Z965;Q59GW1;B3KQ05;A0A286R9D9;D3DQY9	A0A024RDR0	HMGB1;hCG_1991922	High mobility group protein B1	4	3.8566e-05	61.684	0	0	22919000	0	0	0	0	22866000	0	0	0	0			18109	786	18382	191574;191575;191576	241180	241180		1
RLQIEESSKPVR	1440.8	A0A024RDU9;P13984	A0A024RDU9	GTF2F2	General transcription factor IIF subunit 2	3	0.022895	56.956	4701100	0	0	0	0	0	0	0	0	476110	0	0			29301	790	29858	307700;307701	383271	383271		1
DNGGATINK	888.43	A0A024RDV5;A0A024RDT9;Q9Y2H6;G5E9X3	A0A024RDV5	FNDC3A	Fibronectin type-III domain-containing protein 3A	2	0.068722	43.814	0	0	0	0	0	0	0	0	0	0	1111700	0			5566	789	5644	58224;58225	73398	73398		1
YDGEDLAYTVK	1272.59	A0A024RDV5;A0A024RDT9;Q9Y2H6;G5E9X3	A0A024RDV5	FNDC3A	Fibronectin type-III domain-containing protein 3A	2	0.054734	40.496	0	0	0	0	0	0	9654400	10275000	0	0	0	0			39443	789	40221	416567;416568	520625	520625		1
HRNEVTVELR	1251.67	A0A024RDV7;O00505;Q53F09	A0A024RDV7	KPNA3	Importin subunit alpha;Importin subunit alpha-4	3	0.015337	46.706	0	0	0	355970	326370	567410	0	0	0	1608700	0	0			14459	791	14677	150830;150831;150832;150833	189527	189527		1
NLSAQCQEVRK	1331.66	A0A024RDY9;B1ALK7;B7Z6G2;Q14155;E7EUY6;E9PDQ5;B7Z344;Q5W9H1;B7Z6D9	A0A024RDY9	ARHGEF7;KIAA0142	Rho guanine nucleotide exchange factor 7	3	0.051323	18.548	32590000	0	0	0	0	0	0	0	0	0	0	0			25922	797	26426	273962	342970	342970		1
SYYNVVLQNILETENEYSK	2305.11	A0A024RDY9;B1ALK7;B7Z6G2;Q14155;E7EUY6;Q5W9H1;Q5ZEZ3	A0A024RDY9	ARHGEF7;KIAA0142	Rho guanine nucleotide exchange factor 7	2	7.0895e-08	134.88	0	0	0	0	0	0	0	0	0	0	0	0			32724	797	33368	343806	427780	427780		1
ILTMDGLIEDIK	1359.73	A0A075B746;P82921	A0A075B746	MRPS21	28S ribosomal protein S21, mitochondrial	2	0.062247	51.276	0	0	0	0	0	0	0	0	0	0	0	0			16314	806	16552	171466	216130	216130		1
ICSLHSLPPQS	1237.61	A0A075X6N5;A0A143FYJ4;A0A1B1PEP8;V9M9E1;V9M714;V9JTG4;V5JPT0;U5YV54;U3M4F0;T2HIR1;T2HIA7;T1SWT3;R9ZR79;R9Y5H6;Q9B1A3;Q94P44;Q8W8E1;Q85KZ3;Q85KW5;Q7YEE7;Q7YCG7;Q7GXU0;Q6RM58;Q6RLG0;Q5XTF0;Q5S8Z2;Q5S8W6;Q5S8S7;Q4GUF2;Q4GAR3;Q4F675;Q4F196;Q4F0Q1;Q3S937;Q3S924;Q0ZK82;Q0Z7D7;M1LM67;K9R3Q7;I3Q9B1;H9T6C8;H9T2R7;H9T1M7;H9S1L2;H9RZ55;H9PSV8;H9PBK1;H9LKY3;H6WHT5;H6WHI1;H6TVP0;G9LL05;G9LF90;G5D7T4;G4W1I6;F2…	A0A075X6N5	ATP8;atp8;ATPase 8;MT-ATP8	ATP synthase protein 8	2	0.0041734	66.435	22303000	0	0	0	0	0	0	24496000	0	0	7691100	0			14983	7	15208	156967;156968;156969;156970	197606;197607	197607		1
NYNKPWEPK	1174.58	A0A075X6N5;A0A143FYJ4;A0A1B1PEP8;V9M9E1;V9M714;V9JTG4;V5JPT0;U5YV54;U3M4F0;T2HIR1;T2HIA7;T1SWT3;R9ZR79;R9Y5H6;Q9B1A3;Q94P44;Q8W8E1;Q85KZ3;Q85KW5;Q7YEE7;Q7YCG7;Q7GXU0;Q6RM58;Q6RLG0;Q5XTF0;Q5S8Z2;Q5S8W6;Q5S8S7;Q4GUF2;Q4GAR3;Q4F675;Q4F196;Q4F0Q1;Q3S937;Q3S924;Q0ZK82;Q0Z7D7;M1LM67;K9R3Q7;I3Q9B1;H9T6C8;H9T2R7;H9T1M7;H9S1L2;H9RZ55;H9PSV8;H9PBK1;H9LKY3;H6WHT5;H6WHI1;H6TVP0;G9LL05;G9LF90;G5D7T4;G4W1I6;F2…	A0A075X6N5	ATP8;atp8;ATPase 8;MT-ATP8	ATP synthase protein 8	3	0.071547	35.269	10053000	1174000	0	0	0	0	0	0	0	0	0	0			26759	7	27281	282744;282745;282746	353995	353995		1
KGNCEVSSVEGTLCK	1666.77	A0A087WT00;Q8IX05	A0A087WT00	CD302	CD302 antigen	3	0.0030936	42.947	0	0	0	0	0	0	0	8548600	0	0	0	0			17953	810	18224	189717	239103	239103		1
LATVLSGACDGEVR	1446.71	A0A087WT20;Q9NV06;B3KME9	A0A087WT20	DCAF13	DDB1- and CUL4-associated factor 13	2	0.028421	53.211	0	0	0	0	0	0	0	23126000	0	0	0	0			18907	812	19196	200487	252199	252199		1
LEHTHFFSR	1172.57	A0A087WT99;A8K718;A0A024R396;Q9H0W9;E9PJU8;A0A024R3B0	A0A087WT99	C11orf54	Ester hydrolase C11orf54	3	0.069545	46.334	0	0	0	0	0	0	0	0	0	0	0	0			19536	244	19832	207034	260288	260288		1
DTEVLLVGLEPGTR	1497.8	A0A087WTK0;A0A087WVC6;Q12913;Q9NPR5	A0A087WTK0	PTPRJ	Protein-tyrosine-phosphatase;Receptor-type tyrosine-protein phosphatase eta	2	0.066295	47.971	0	0	0	0	0	0	0	0	0	0	0	0			5962	816	6049	62353	78804	78804		1
ELFEQSK	879.434	A0A087WTU9;D6W5H5;A0A087WZY3;Q8TCU4;A0A087WV20	A0A087WTU9	ALMS1	Alstrom syndrome protein 1	2	0.083024	55.604	0	0	0	0	0	0	0	0	15534000	0	2780000	0			7802	818	7910	81275;81276;81277	102167	102167		1
SSLDFQVVQPSLPDSNTITQDLK	2531.28	A0A087WTU9;D6W5H5;A0A087WZY3;Q8TCU4;A0A087WV20	A0A087WTU9	ALMS1	Alstrom syndrome protein 1	4	0.087261	6.4577	0	0	0	0	0	0	0	0	6888600	0	0	0			32078	818	32711	336993;336994	419251	419251		1
TIFPLFMK	995.551	A0A087WUB9;Q8WYA6	A0A087WUB9	CTNNBL1	Beta-catenin-like protein 1	2	0.08127	45.718	0	0	0	0	8751500	12211000	0	0	0	0	3056200	0			33707	828	34377	354994;354995;354996	442531	442531		1
VLDHAMIGPEGTDNCHK	1892.85	A0A087WUB9;Q8WYA6	A0A087WUB9	CTNNBL1	Beta-catenin-like protein 1	4	0.044138	22.435	0	0	0	12671000	30911000	18307000	0	6249400	0	0	0	0			36908	828	37638	390053;390054;390055;390056	487904	487904		1
LLQIIDR	869.533	A0A087WUB9;Q8WYA6;A2A2P1	A0A087WUB9	CTNNBL1	Beta-catenin-like protein 1	2	0.078013	57.102	0	0	0	0	0	0	0	0	0	0	0	1337000000			21371	828	21689	226401	284352	284352		1
LLQIIDRDGEEEEEEEEPLDESSVK	2929.36	A0A087WUB9;Q8WYA6;A2A2P1	A0A087WUB9	CTNNBL1	Beta-catenin-like protein 1	3	0.050574	18.497	15432000	0	0	0	0	0	0	0	0	0	0	0			21372	828	21690	226402	284353	284353		1
SESTSGATQFMPDPK	1581.7	A0A087WUX8;A0A087WYF7;Q6UXV4;Q68DW4	A0A087WUX8	APOOL;DKFZp779P1227	MICOS complex subunit MIC27	2	0.0050363	66.267	0	0	0	0	0	0	0	0	0	0	0	0			30386	834	30971	319415	397566	397566		1
TIAQAVYGAK	1020.56	A0A087WVM4;B7ZM99;Q6UB35;B2RD24	A0A087WVM4	MTHFD1L	Monofunctional C1-tetrahydrofolate synthase, mitochondrial	2	0.041684	45.489	0	0	0	0	0	0	0	0	0	32629000	11894000	11444000			33659	838	34328	354491;354492;354493	441941	441941		1
DHYLLQVK	1014.55	A0A087WVP1;Q14517	A0A087WVP1	FAT1	Protocadherin Fat 1;Protocadherin Fat 1, nuclear form	2	0.022913	66.429	0	0	6669600	0	0	0	0	0	0	0	0	17511000			4897	839	4970	51257;51258;51259	64746	64746		1
EDAPVGSLVMTVSAHDEDAR	2097.96	A0A087WVP1;Q14517	A0A087WVP1	FAT1	Protocadherin Fat 1;Protocadherin Fat 1, nuclear form	3	0.074863	8.1023	0	68674000	0	0	0	0	0	0	0	0	0	0			6712	839	6807	70447	88957	88957		1
ELQAVYTLSLK	1263.71	A0A087WVP1;Q14517	A0A087WVP1	FAT1	Protocadherin Fat 1;Protocadherin Fat 1, nuclear form	2	0.031506	60.398	0	0	0	0	0	0	0	0	0	0	0	0			7997	839	8107	83251	104565	104565		1
FANLTPEEFVGDYWR	1842.86	A0A087WVP1;Q14517	A0A087WVP1	FAT1	Protocadherin Fat 1;Protocadherin Fat 1, nuclear form	2	0.0069011	61.344	0	0	0	0	0	0	0	19444000	0	0	0	0			9337	839	9474	96593;96594	120891	120891		1
GTGTIIVAKPLDAEQK	1639.91	A0A087WVP1;Q14517	A0A087WVP1	FAT1	Protocadherin Fat 1;Protocadherin Fat 1, nuclear form	3	0.029273	42.095	0	0	0	0	0	0	0	14066000	0	0	0	0			13241	839	13439	137609;137610;137611	172430	172430		1
HFVIDSATGIITLSNLHR	1993.07	A0A087WVP1;Q14517	A0A087WVP1	FAT1	Protocadherin Fat 1;Protocadherin Fat 1, nuclear form	3	0.002989	57.788	0	0	0	0	0	0	0	0	0	0	0	0			13930	839	14139	144955	181893	181893		1
ILDENDNKPQFLQK	1700.87	A0A087WVP1;Q14517	A0A087WVP1	FAT1	Protocadherin Fat 1;Protocadherin Fat 1, nuclear form	3	0.05382	28.632	0	27325000	0	0	0	0	11347000	17565000	0	0	0	15574000			16044	839	16279	168499;168500;168501;168502;168503	212535	212535		1
VDTEVGHVIR	1123.6	A0A087WVP1;Q14517	A0A087WVP1	FAT1	Protocadherin Fat 1;Protocadherin Fat 1, nuclear form	3	0.012362	54.066	0	0	0	0	0	0	0	0	0	0	0	0			35827	839	36534	377849	471829	471829		1
YEVNIGSSAAK	1137.57	A0A087WVP1;Q14517	A0A087WVP1	FAT1	Protocadherin Fat 1;Protocadherin Fat 1, nuclear form	2	0.063393	52.49	0	0	0	0	0	0	0	0	0	0	0	0			39604	839	40384	418159	522760	522760		1
AVAVCSVAPNLPPPPPSNSPSDSDSIQK	2830.38	A0A087WVP1;Q14517;H0Y9H4	A0A087WVP1	FAT1	Protocadherin Fat 1;Protocadherin Fat 1, nuclear form	5	0.090285	5.8412	51616000	0	0	0	0	0	0	0	0	0	11214000	0			3214	839	3259	33940;33941;33942	42637	42637		1
FDFVHDLVLYLYR	1698.88	A0A087WVQ6;Q00610	A0A087WVQ6	CLTC	Clathrin heavy chain;Clathrin heavy chain 1	3	0.019471	34.183	0	0	2020900	3950200	0	0	0	0	0	0	649370	0			9464	840	9603	97913;97914;97915	122512	122512		1
KDPELWGSVLLESNPYRR	2158.12	A0A087WVQ6;Q00610	A0A087WVQ6	CLTC	Clathrin heavy chain;Clathrin heavy chain 1	4	0.050462	24.011	0	0	0	0	197410000	0	0	0	0	0	0	0			17685	840	17952	186407	235181	235181		1
SFEGLFYFLGSIVNFSQDPDVHFK	2792.35	A0A087WVQ6;Q00610	A0A087WVQ6	CLTC	Clathrin heavy chain;Clathrin heavy chain 1	3	0.06382	14.944	0	0	2246500	3471500	0	2221800	0	0	0	0	0	0			30454	840	31042	320050;320051;320052	398318	398318		1
KVGYTPDWIFLLR	1606.89	A0A087WVQ6;Q00610;A4FU99;P53675;A0A087WX41	A0A087WVQ6	CLTC;CLTCL1	Clathrin heavy chain;Clathrin heavy chain 1;Clathrin heavy chain 2	3	0.00011399	82.362	0	0	0	0	0	0	0	0	0	0	0	0			18443	840;3260	18721	195387	245735	245735		1
AVNYFSK	827.418	A0A087WVQ6;Q00610;J3KS13	A0A087WVQ6	CLTC	Clathrin heavy chain;Clathrin heavy chain 1	2	0.074863	58.167	84339000	15611000	0	4071200	0	2776200	10226000	0	0	0	4554300	3870600			3394	840	3442	35930;35931;35932;35933;35934;35935;35936;35937;35938	45310	45310		1
IIFVDEVFK	1108.62	A0A087WVR3;A0A087WTW0;Q96T88	A0A087WVR3	UHRF1	E3 ubiquitin-protein ligase UHRF1	2	0.038232	51.346	0	0	6616900	17722000	0	0	0	0	0	0	0	0			15830	819	16060	165884;165885;165886	209068	209068		1
IQAGDPVAR	925.498	A0A087WVZ9;A0A0A0MQR7;E5KT65;P19388;B4DJ89;A0A087WWX0	A0A087WVZ9	POLR2E	DNA-directed RNA polymerases I, II, and III subunit RPABC1	2	0.027377	55.531	0	0	0	0	0	0	0	0	6928900	0	0	0			16664	841	16917	175109	220729	220729		1
KLQEEIVNSVK	1285.72	A0A087WW65;A0A0S2Z2Z3;O75027;A0A0S2Z367	A0A087WW65	ABCB7	ATP-binding cassette sub-family B member 7, mitochondrial	2	0.010045	69.65	0	0	0	0	0	0	0	0	0	11959000	3414300	0			18144	844	18417	191914;191915	241538	241538		1
GSIYLAGQNIQDVSLESLRR	2218.17	A0A087WW65;A0A0S2Z2Z3;O75027;B4DGL8;B3KM98	A0A087WW65	ABCB7	ATP-binding cassette sub-family B member 7, mitochondrial	3	0.038866	21.482	0	0	0	0	0	0	0	27422000	0	0	0	13301000			13104	844	13299	136220;136221	170789	170789		1
NVFLHLHNLDLGFHLSR	2031.08	A0A087WW65;A0A0S2Z2Z3;O75027;B4DGL8;B3KM98;A0A0S2Z2W5	A0A087WW65	ABCB7	ATP-binding cassette sub-family B member 7, mitochondrial	4	0.011986	21.045	0	0	0	0	16645000	0	0	0	0	0	0	20719000			26541	844	27062	280472;280473;280474	351094	351094		1
GRPLPEPYEASR	1370.69	A0A087WW77;Q15334	A0A087WW77	LLGL1	Lethal(2) giant larvae protein homolog 1	3	0.024473	27.005	0	0	0	5567900	0	3698200	2959200	0	0	0	0	0			13033	845	13228	135579;135580;135581	169987	169987		1
ISELGSQLSDEAVEDGLFHEFK	2449.16	A0A087WWP4;Q96T37	A0A087WWP4	RBM15	Putative RNA-binding protein 15	3	0.031768	20.678	0	0	0	0	0	0	0	0	0	0	0	0			16896	848	17152	177488	223874	223874		1
LPEESGGRHLDR	1364.68	A0A087WWP4;Q96T37;Q59EY1	A0A087WWP4	RBM15	Putative RNA-binding protein 15	3	0.068701	38.783	0	0	0	0	0	0	0	0	0	0	0	0			21898	848	22230	231953	291255	291255		1
IQLFLAR	859.528	A0A087WWS1;Q96FV9;J3KT14;A0A087WY84	A0A087WWS1	THOC1	THO complex subunit 1	2	0.051803	107.74	0	0	0	0	0	0	0	0	0	0	0	0			16744	849	16998	175890	221873	221873		1
MVEHILNTEENWNSWK	2028.94	A0A087WWS1;Q96FV9;R4GMN4	A0A087WWS1	THOC1	THO complex subunit 1	3	0.061257	21.674	0	0	0	11528000	0	0	0	0	0	34263000	0	0			24868	849	25348	262704;262705	328698	328698		1
RSPHFFQPTNQQFK	1760.87	A0A087WWS1;Q96FV9;R4GMN4	A0A087WWS1	THOC1	THO complex subunit 1	3	0.03474	27.649	0	0	0	0	0	0	0	0	0	26776000	7283000	0			29611	849	30175	310976;310977	387232	387232		1
LMDLQLSDSNFR	1437.69	A0A087WWS1;Q96FV9;R4GMN4;A0A087WY84	A0A087WWS1	THOC1	THO complex subunit 1	2	0.045126	67.334	0	0	0	0	0	0	0	0	0	0	0	0			21579	849	21899	228427	286661	286661		1
TIDDLEDK	947.445	A0A087WWU8;B2RDE1;A0A0S2Z4G4;A0A0S2Z4I4;Q5HYB6;Q5VU61;J3KN67;Q8NAG3;B4DWT5;B4DQ80;Q8NI98;A0A024R4K5	A0A087WWU8	TPM3;DKFZp686J1372;OK/SW-cl.5;hCG_1787567		2	0.081439	45.7	0	2423900	0	0	0	0	4027300	0	0	0	0	0			33673	850	34343	354667;354668;354669	442176	442176		1
LVIIEGDLERTEERAELAESR	2427.26	A0A087WWU8;B2RDE1;A0A0S2Z4G4;Q5HYB6;Q5VU61;J3KN67;Q8NAG3;B4DWT5;B4DQ80;Q6LDX7	A0A087WWU8	TPM3;DKFZp686J1372		4	0.086411	17.148	0	0	0	0	33287000	23018000	0	0	0	0	0	0			23382	850	23742	247234;247235	309905	309905		1
GLDTLVESIRR	1257.7	A0A087WWW9;A2TDT2;O95999	A0A087WWW9	BCL10	B-cell lymphoma/leukemia 10	3	0.00015566	84.658	0	0	0	0	0	0	0	0	0	0	0	0			12381	851	12569	129049	161788	161788		1
APQATQEQDFYTVELER	2023.95	A0A087WXD2;H7C5T8;H7C4U7;H7C535;A0A087WT53;Q96QZ7;V9P4H4	A0A087WXD2	MAGI1	Membrane-associated guanylate kinase, WW and PDZ domain-containing protein 1	3	0.091633	15.942	0	0	0	0	0	0	0	0	0	69286000	0	0			2475	813	2513	26209	33078	33078		1
PLEECEDDEGVHTEELDSELELPAGWEK	3254.41	A0A087WXD2;H7C5T8;H7C4U7;H7C535;A0A087WT53;Q96QZ7;V9P4H4	A0A087WXD2	MAGI1	Membrane-associated guanylate kinase, WW and PDZ domain-containing protein 1	4	0.079522	10.903	93293000	0	133740000	0	88146000	0	113610000	76826000	0	0	46373000	61681000			26927	813	27451	284244;284245;284246;284247;284248;284249;284250;284251;284252	355584	355584		1
LQQQQAQQPLQQQQQR	1977.01	A0A087WXK3;Q9NVH2	A0A087WXK3	INTS7	Integrator complex subunit 7	3	0.0024435	30.961	0	0	2371000	2435400	0	1324100	0	0	0	0	0	0			22388	852	22732	236878;236879;236880	297468	297468		1
WIFVGGK	805.449	A0A087WXS7;O43681;K7ERW9	A0A087WXS7	ASNA1	ATPase ASNA1	2	0.087641	54.765	0	0	20494000	0	0	23956000	0	0	0	0	8951400	0			39011	854	39780	412208;412209;412210;412211	515339	515339		1
SYLSGMPECK	1170.5	A0A087WY71;E9PFW3;B4DNB9;Q96CW1;B4DFM1;B4E304;B4DJB1;B4DTI4;B7Z4N2	A0A087WY71	AP2M1	AP-2 complex subunit mu	2	0.072771	49.715	0	0	0	15720000	9829700	10791000	0	0	0	0	0	0			32677	858	33319	343340;343341;343342;343343	427136	427136		1
DYIDKYNIELDPR	1652.8	A0A087WY74	A0A087WY74	CSNK2A1		2	0.0012818	71.03	0	0	0	0	0	29740000	0	28353000	0	0	0	19591000			6290	859	6380	65866;65867;65868	83314	83314		1
IGFDEVFVISLAR	1464.8	A0A087WYE2;B4DNI4;Q5T4B2	A0A087WYE2	CERCAM	Probable inactive glycosyltransferase 25 family member 3	2	0.0030192	68.069	0	12643000	0	0	0	0	7744500	0	0	0	0	4501600			15569	862	15798	163078;163079;163080;163081;163082	205584	205584		1
ILQIITELIK	1182.76	A0A087WYN9;Q7Z478	A0A087WYN9	DHX29	ATP-dependent RNA helicase DHX29	2	0.001741	98.033	20941000	0	0	0	0	0	0	21319000	0	0	0	0			16269	863	16507	171053;171054	215710	215710		1
SVMLYAAEMIPK	1351.69	A0A087WYR0;P09132	A0A087WYR0	SRP19	Signal recognition particle 19 kDa protein	2	0.034391	42.001	20019000	0	0	13004000	0	0	0	0	0	0	10129000	0			32476	864	33113	340977;340978;340979	424046	424046		1
FICIYPAYLNNK	1514.76	A0A087WYR0;P09132;A0A087WWU9;D6RBG4	A0A087WYR0	SRP19	Signal recognition particle 19 kDa protein	2	0.014853	70.256	0	0	33505000	0	0	0	0	0	0	53664000	12114000	0			9974	864	10122	103268;103269;103270	129551;129552;129553	129553		1
LGDMSLRLWVTER	1574.82	A0A087WYR3	A0A087WYR3	TPD52L2		3	0.095109	19.839	0	0	0	0	0	0	0	118310000	0	0	0	0			20056	865	20361	212370	266951	266951		1
SRRPAEGPPTNPPAPGGGSSSSK	2190.08	A0A087WZ13;E9PAU2	A0A087WZ13	RAVER1		4	0.049809	20.075	1796300	0	0	0	0	0	0	0	760250	0	0	0			31969	866	32601	335926;335927	417881	417881		1
ALVLPHIASHHQVDPTEPVGGAR	2400.27	A0A087WZG9;B4DSP0;A0A087WXK2;A0A087WUL4;A0A087WX23;Q86TG7	A0A087WZG9	PEG10	Retrotransposon-derived protein PEG10	4	0.018746	22.996	0	0	0	24479000	0	0	0	0	0	0	0	0			2187	830	2217	22967;22968	28901	28901		1
SSSSAPPANPPSGLMNPSLPFTSSPDPTPSQNPLSLMMTQMSK	4413.06	A0A087WZX0;Q86UU0	A0A087WZX0	BCL9L	B-cell CLL/lymphoma 9-like protein	4	0.094157	3.2235	0	0	0	0	0	0	0	0	0	142390000	0	0			32160	870	32793	337706	420033	420033		1
AGVQEFVDGLHEK	1427.7	A0A087X0F1;A0A024R363;Q9UK61	A0A087X0F1	FAM208A;C3orf63	Protein FAM208A	3	0.09036	18.823	0	0	0	0	0	10700000	0	0	0	0	0	0			1354	234	1373	13734	17386	17386		1
ALGLSTDDAYEELR	1551.74	A0A087X0F1;A0A024R363;Q9UK61	A0A087X0F1	FAM208A;C3orf63	Protein FAM208A	3	0.097665	12.555	0	0	0	0	0	0	0	6521700	7553600	30025000	0	0			1887	234	1914	19723;19724;19725	24893	24893		1
ALSLLTLLNVYQK	1474.88	A0A087X0F1;A0A024R363;Q9UK61	A0A087X0F1	FAM208A;C3orf63	Protein FAM208A	2	0.0029834	72.275	0	0	8985900	18454000	0	0	0	0	0	21023000	3723900	0			2118	234	2147	22111;22112;22113;22114	27727;27728	27727		1
TVLGEYNLFSRK	1425.76	A0A087X0F1;A0A024R363;Q9UK61	A0A087X0F1	FAM208A;C3orf63	Protein FAM208A	2	0.055608	46.891	0	188030000	0	0	0	0	0	0	0	0	0	0			35040	234	35729	368945	460170	460170		1
CLEENQELR	1189.54	A0A087X0G7;A0A087WUW6;A0A087X1B1;Q9Y6K9;C9J2V2;C9JN51;C9JH59;C9JCG6	A0A087X0G7	IKBKG	NF-kappa-B essential modulator	2	0.049893	61.962	0	0	0	0	0	0	0	0	0	0	0	0			3879	833	3934	40624	51233	51233		1
LEDIFQQEFSTPSRKGLVLQLIQSYQR	3222.7	A0A087X0R7;Q9H4L4;J3QL36	A0A087X0R7	SENP3-EIF4A1;SENP3	Sentrin-specific protease 3	7	0.08113	6.0949	0	0	0	0	320460	778580	0	0	0	0	0	0			19404	874	19698	205555;205556	258412	258412		1
DTTPLNVLCSPGIQVVSVGIK	2196.18	A0A087X0S5;P12109;Q8TBN2	A0A087X0S5	COL6A1	Collagen alpha-1(VI) chain	2	0.0066334	48.112	0	0	0	0	10340000	0	19076000	10052000	2503100	16873000	0	15389000			6022	875	6110	63066;63067;63068;63069;63070;63071;63072;63073	79711	79711		1
FEPGQSYAGVVQYSHSQMQEHVSLR	2863.33	A0A087X0S5;P12109;Q8TBN2	A0A087X0S5	COL6A1	Collagen alpha-1(VI) chain	4	1.3374e-10	66.383	0	0	0	0	0	0	0	0	0	0	0	0			9632	875	9776	99666	124905	124905		1
LLLFSDGNSQGATPAAIEK	1931	A0A087X0S5;P12109;Q8TBN2	A0A087X0S5	COL6A1	Collagen alpha-1(VI) chain	2	0.0042706	49.12	0	0	0	0	0	0	0	0	7018800	0	0	0			21224	875	21542	224954;224955	282524	282524		1
IAEAEIENLTGAR	1385.72	A0A087X0W9;Q8N6M0	A0A087X0W9	OTUD6B	OTU domain-containing protein 6B	2	0.022306	58.676	0	0	0	0	0	0	0	0	0	0	0	0			14770	877	14993	154559	194667	194667		1
ACQIFVR	892.459	A0A087X0X3;P52272;Q7KYM9;Q59ES8;Q6P2D7;M0R2I7;M0QY96	A0A087X0X3	HNRNPM;ORF;HNRPM	Heterogeneous nuclear ribonucleoprotein M	2	0.055993	64.547	0	0	0	0	0	0	0	0	0	0	0	39323000			458	878	459	4709	6172	6172		1
ATSELILLPVTGLECVGDR	2042.07	A0A087X295;Q9NNW5;E9PBK6;B4DLP3;E5RFX3;F8WE36;Q9NW86;C9K020;B3KRR8;B4DK45	A0A087X295	WDR6	WD repeat-containing protein 6	2	0.032142	43.991	0	0	0	0	0	0	0	0	0	0	0	0			3133	888	3176	33094	41647	41647		1
QGVTSVTCHGGYVYTTGR	1941.9	A0A087X295;Q9NNW5;Q8NDH0;E9PDU5;B4E256	A0A087X295	WDR6;DKFZp434F1720	WD repeat-containing protein 6	3	0.063648	19.359	0	0	0	0	6896900	0	0	0	0	0	0	0			27572	888	28109	290642	363143	363143		1
AVAVWGIGTPGGPQDPQPGLTAHVVSAGGR	2851.47	A0A087X295;Q9NNW5;Q8NDH0;E9PDU5;B4E256;E9PBK6;B4DLP3;Q6AZD6;Q9H9M3	A0A087X295	WDR6;DKFZp434F1720	WD repeat-containing protein 6	3	0.0058326	24.266	0	0	0	0	0	0	0	0	6523900	0	0	9519500			3218	888	3263	33980;33981;33982	42691	42691		1
QTLAIYDR	978.513	A0A087X2D5;B4DEF8;Q9BRJ2	A0A087X2D5	MRPL45	39S ribosomal protein L45, mitochondrial	2	0.098922	43.808	0	0	0	0	0	0	0	0	0	0	0	29834000			28371	890	28914	298060	371748	371748		1
EMFNYAR	929.407	A0A087X2I1;P62333;V9HW24;H0YJC0;H0YJS8;H0YJX2	A0A087X2I1	PSMC6;HEL-S-73	26S protease regulatory subunit 10B	2	0.074488	80.377	0	0	0	0	0	0	0	0	0	0	0	0			8156	893	8272	84807	106474	106474		1
GVLMVGNETTYEDGHGSR	1920.86	A0A088QF11;A0A024R798;A0A024R7D2;A0A088QCU6;Q8IWA5;K7EPV6;K7ESF5	A0A088QF11	SLC44A2	Choline transporter-like protein 2	3	0.095473	9.0964	0	12926000	0	0	0	0	0	0	0	0	0	0			13423	440	13623	139559	174835	174835		1
RCFPAIHAYK	1261.64	A0A088QF11;A0A024R798;A0A024R7D2;A0A088QCU6;Q8IWA5;K7EPV6;K7ESF5	A0A088QF11	SLC44A2	Choline transporter-like protein 2	3	0.063424	45.598	6706600	0	0	1464500	0	0	1613500	0	1558500	0	1122000	0			28733	440	29278	301701;301702;301703;301704;301705;301706	376271;376272	376271		1
TYAIMISR	953.5	A0A090N7T9;Q12765;B8ZZP4;C9J7U9;B4DE46;C9K052	A0A090N7T9	SCRN1	Secernin-1	2	0.057876	51.066	0	31574000	20124000	0	0	0	12847000	0	0	0	0	0			35210	896	35907	370892;370893;370894;370895;370896	462640	462640		1
PFMLLLDEPTNHLDLDACVWLEEELK	3139.52	A0A090N7X1;A0A090N7Y2;Q9UG63;C9JZV3	A0A090N7X1	ABCF2	ATP-binding cassette sub-family F member 2	5	0.093617	6.0949	44991000	0	0	0	29532000	25680000	47459000	65491000	96688000	274180000	0	0			26854	900	27377	283559;283560;283561;283562;283563;283564;283565;283566;283567;283568	354862	354862		1
ILHGLGFTPAMQR	1439.77	A0A090N7X1;A0A090N7Y2;Q9UG63;C9JZV3;C9JHK9	A0A090N7X1	ABCF2	ATP-binding cassette sub-family F member 2	3	0.074261	14.18	0	12656000	27319000	0	0	0	0	0	5083900	0	5437600	0			16151	900	16387	169741;169742;169743;169744	214126	214126		1
EDKAPQVDVDK	1242.61	A0A090N8G0;P41250	A0A090N8G0	GARS	Glycine--tRNA ligase	3	0.07279	23.676	0	0	0	0	0	0	710830	0	1951900	0	0	688460			6769	902;3162	6865	70979;70980;70981	89545	89545		1
VREFTMAEIEHFVDPSEK	2163.03	A0A090N8G0;P41250	A0A090N8G0	GARS	Glycine--tRNA ligase	4	0.054075	22.936	0	0	0	0	39937000	34201000	62841000	0	0	0	0	0			37918	902;3162	38669	400546;400547;400548;400549	501052	501052		1
LYLLQGIR	974.591	A0A090N8Q5;H3BM14;H3BM74;Q9Y5A7	A0A090N8Q5	NYREN18;NUB1	NEDD8 ultimate buster 1	2	0.0096888	83.801	0	0	0	10451000	0	0	9316300	0	0	13774000	0	0			23796	906	24164	251517;251518;251519	315388	315388		1
FIEEHATK	973.487	A0A090N8Y2;P13667	A0A090N8Y2	ERP70;PDIA4	Protein disulfide-isomerase A4	2	0.015532	75.109	0	0	0	0	0	0	0	786200	266990	1041100	634470	178410			9986	907	10134	103369;103370;103371;103372;103373;103374	129697	129697		1
KGQAVDYEGSR	1208.58	A0A090N8Y2;P13667	A0A090N8Y2	ERP70;PDIA4	Protein disulfide-isomerase A4	3	0.092405	16.533	0	0	0	0	0	0	0	497850	0	613980	548490	0			17968	907	18239	189881;189882;189883;189884	239310	239310		1
VEGFPTIYFAPSGDKK	1754.89	A0A090N8Y2;P13667	A0A090N8Y2	ERP70;PDIA4	Protein disulfide-isomerase A4	3	0.065307	15.766	0	0	0	0	0	0	0	0	11956000	0	0	0			35961	907	36670	379303;379304	473709	473709		1
VLELTGK	758.454	A0A096LPI6;A0A096LNH5;A0A140VKB0;A0A0B4J2D5;P30042;H7C1F6;A0A0B4J2H4	A0A140VKB0	C21orf33	ES1 protein homolog, mitochondrial	2	0.042654	71.141	0	0	0	0	0	0	0	0	0	21780000	0	0			36976	914;988	37707	390739	488800	488800		1
DFQALNPMK	1062.52	A0A0A0MR33;G3V5T0;A0A0C4DFM0;G3V4T6;O43708;B2RDN1	B2RDN1	GSTZ1	Maleylacetoacetate isomerase	2	0.075415	57.177	0	0	0	0	0	0	0	0	0	0	0	0			4628	925;1760	4696	48315	60924	60924		1
FLEETNCLYAAEGQR	1799.81	A0A0A0MR50;Q13619;B2RBV7	A0A0A0MR50	CUL4A	Cullin-4A	2	0.007392	62.408	0	0	0	0	0	0	0	0	0	0	0	0			10150	926	10300	105126	131819	131819		1
SGEAVDRSLLR	1201.64	A0A0A0MR50;Q13619;B2RBV7	A0A0A0MR50	CUL4A	Cullin-4A	3	0.095711	22.046	0	0	6716900	16142000	7857200	10581000	0	0	0	0	4315400	0			30596	926	31189	321533;321534;321535;321536;321537;321538	400229	400229		1
GGQQALLQHWSEYIK	1756.89	A0A0A0MR50;Q13619;B2RBV7;B4DKT2	A0A0A0MR50	CUL4A	Cullin-4A	3	0.095779	17.703	0	14938000	9242800	8428100	0	14043000	0	0	0	0	0	0			12017	926	12201	124938;124939;124940;124941;124942;124943	156863	156863		1
TLGHNLLVSELYNQLK	1841	A0A0A0MR50;Q13619;B4DKT2	A0A0A0MR50	CUL4A	Cullin-4A	2	0.021881	62.694	0	0	0	0	0	0	0	0	0	0	0	0			33955	926	34627	357609	445827	445827		1
NTVTLLEEALDQDR	1615.81	A0A0A0MRE5;Q9ULH1;E5RHD7	A0A0A0MRE5	ASAP1	Arf-GAP with SH3 domain, ANK repeat and PH domain-containing protein 1	2	0.026006	67.456	0	0	0	0	0	0	0	0	0	0	0	0			26495	929	27015	279991	350489	350489		1
GEQSAGENSLEDLTK	1576.72	A0A0A0MRE5;Q9ULH1;H0YBF7	A0A0A0MRE5	ASAP1	Arf-GAP with SH3 domain, ANK repeat and PH domain-containing protein 1	2	0.0040077	67.952	0	0	0	0	0	0	0	0	0	0	0	0			11677	929	11853	121141	152071	152071		1
LNLLTCQVKPNAEDK	1741.9	A0A0A0MRE5;Q9ULH1;H0YBF7	A0A0A0MRE5	ASAP1	Arf-GAP with SH3 domain, ANK repeat and PH domain-containing protein 1	3	0.042118	28.632	0	0	0	0	0	25628000	0	0	3636900	0	0	0			21756	929	22088	230469;230470;230471	289484	289484		1
KGVDLLQNLIK	1239.76	A0A0A0MRE5;Q9ULH1;H0YBF7;A0A286YFG8;Q53RT9;O43150	A0A0A0MRE5	ASAP1;DDEF2;ASAP2	Arf-GAP with SH3 domain, ANK repeat and PH domain-containing protein 1;Arf-GAP with SH3 domain, ANK repeat and PH domain-containing protein 2	3	0.065051	32.159	0	0	0	0	0	0	0	0	0	0	0	0			17995	929	18267	190187	239677	239677		1
DDPTLLSSGR	1059.52	A0A0A0MRJ6;H7BY58;P22061;B7Z972;F6S8N6	A0A0A0MRJ6	PCMT1	Protein-L-isoaspartate O-methyltransferase;Protein-L-isoaspartate(D-aspartate) O-methyltransferase	2	0.085678	38.75	0	0	0	0	0	32544000	0	0	0	0	0	17760000			4425	930	4489	46181;46182	58247	58247		1
ASFHELYNMYK	1401.64	A0A0A0MRM8;A0A1Y0BRN0;A0A1Y0BRN3;A0A0D9SGC1;E7EW20;Q9UM54	A0A0A0MRM8	MYO6	Unconventional myosin-VI	3	0.025566	29.39	0	27045000	13712000	23477000	28578000	17908000	22177000	26879000	8597200	0	0	0			2812	932	2852	29815;29816;29817;29818;29819;29820;29821;29822;29823;29824	37703	37703		1
LCAGASEDIREK	1347.65	A0A0A0MRM8;A0A1Y0BRN0;A0A1Y0BRN3;A0A0D9SGC1;E7EW20;Q9UM54	A0A0A0MRM8	MYO6	Unconventional myosin-VI	3	0.012531	46.88	4087200	0	0	416070	462520	0	0	710130	0	1082200	0	0			18956	932	19246	200961;200962;200963;200964;200965	252781	252781		1
QARPTYATAMLQSLLK	1790.97	A0A0A0MRM8;A0A1Y0BRN0;A0A1Y0BRN3;A0A0D9SGC1;E7EW20;Q9UM54	A0A0A0MRM8	MYO6	Unconventional myosin-VI	3	0.0058556	35.089	0	0	0	0	0	0	0	12078000	0	0	0	0			27152	932	27681	286519	358301	358301		1
QMELHPDKPPILLVAGK	1885.05	A0A0A0MRM8;A0A1Y0BRN0;A0A1Y0BRN3;A0A0D9SGC1;E7EW20;Q9UM54	A0A0A0MRM8	MYO6	Unconventional myosin-VI	4	0.047342	24.538	0	0	0	0	0	0	0	0	0	0	0	17344000			27997	932	28536	294742	367991	367991		1
SSEELLSALQK	1203.63	A0A0A0MRM8;A0A1Y0BRN0;A0A1Y0BRN3;A0A0D9SGC1;E7EW20;Q9UM54	A0A0A0MRM8	MYO6	Unconventional myosin-VI	2	0.032697	60.102	0	0	0	0	0	0	0	0	0	0	0	0			32006	932	32638	336227	418210	418210		1
TQLNLLLDK	1056.62	A0A0A0MRM8;A0A1Y0BRN0;A0A1Y0BRN3;A0A0D9SGC1;E7EW20;Q9UM54	A0A0A0MRM8	MYO6	Unconventional myosin-VI	2	0.072538	43.272	0	48514000	15925000	29599000	30326000	33156000	0	0	0	0	0	0			34509	932	35191	363375;363376;363377;363378;363379;363380;363381;363382	452985	452985		1
TQLNLLLDKLR	1325.8	A0A0A0MRM8;A0A1Y0BRN0;A0A1Y0BRN3;A0A0D9SGC1;E7EW20;Q9UM54	A0A0A0MRM8	MYO6	Unconventional myosin-VI	3	0.039557	50.207	0	0	0	0	0	0	0	0	0	0	0	0			34510	932	35192	363383	452986	452986		1
YLTESYGTGQDIDDRIVEANPLLEAFGNAK	3298.6	A0A0A0MRM8;A0A1Y0BRN0;A0A1Y0BRN3;A0A0D9SGC1;E7EW20;Q9UM54;Q14784	A0A0A0MRM8	MYO6	Unconventional myosin-VI	3	0.0044551	39.795	0	0	0	0	0	0	0	0	0	0	0	0			40154	932	40942	423752	529638	529638		1
DTINTSCDIELLAACR	1850.85	A0A0A0MRM8;A0A1Y0BRN0;A0A1Y0BRN3;A0A0D9SGC1;E7EW20;Q9UM54;Q5JVM0	A0A0A0MRM8	MYO6	Unconventional myosin-VI	2	1.7355e-09	108.37	0	0	0	0	0	0	0	0	0	0	0	23096000			5975	932	6062	62570	79090	79090		1
EEESQQQAVLEQERR	1857.88	A0A0A0MRM8;A0A1Y0BRN0;A0A1Y0BRN3;A0A0D9SGC1;E7EW20;Q9UM54;Q5JVM0	A0A0A0MRM8	MYO6	Unconventional myosin-VI	3	0.0010087	69.716	0	0	0	0	0	0	0	0	0	0	0	0			6893	932	6990	72297	91137	91137		1
QKEEESQQQAVLEQERR	2114.04	A0A0A0MRM8;A0A1Y0BRN0;A0A1Y0BRN3;A0A0D9SGC1;E7EW20;Q9UM54;Q5JVM0	A0A0A0MRM8	MYO6	Unconventional myosin-VI	4	5.412e-05	68.257	7350200	1172400	0	316810	372020	0	754730	0	0	0	0	0			27729	932	28268	292170;292171;292172;292173;292174	364913	364913		1
DCNGDTPNLSFYR	1557.65	A0A0A0MRN5;Q05BV5;Q9NZT2;B3KMQ6;V9H0E3;A0A087X028;V9H0H8;Q4VXW3	A0A0A0MRN5	OGFR	Opioid growth factor receptor	2	0.034024	54.259	0	0	0	0	0	0	0	0	0	0	0	0			4344	935	4407	45260	57070	57070		1
SQGDEAGGHGEDRPEPLSPK	2061.94	A0A0A0MRN5;Q05BV5;Q9NZT2;Q6PK21;B3KMQ6;V9H0E3	A0A0A0MRN5	OGFR	Opioid growth factor receptor	4	0.015318	17.824	4665900	1158300	459460	0	0	0	1282000	0	1356300	0	0	0			31838	935	32465	334526;334527;334528;334529;334530;334531	416146	416146		1
QSALDYFMFAVR	1446.7	A0A0A0MRN5;Q05BV5;Q9NZT2;Q6PK21;B3KMQ6;V9H0E3;A0A087X028;V9H0H8	A0A0A0MRN5	OGFR	Opioid growth factor receptor	2	0.023812	44.57	0	0	0	0	0	17530000	6484600	7165200	0	0	0	0			28262	935	28804	297072;297073;297074;297075	370536	370536		1
AMEALATAEQACK	1392.64	A0A0A0MRV0;A7BI36;Q9P2E9;A0A087WVV2;F8W7S5;A1A5C5;A1A5C4	A0A0A0MRV0	RRBP1	Ribosome-binding protein 1	2	0.0046189	63.408	0	0	0	0	0	17211000	0	0	0	0	0	0			2241	940;1365	2272	23477	29471	29471	172	1
LGYSVTAAK	908.497	A0A0A0MS41;Q9BWM7;A0A1P0AYU5;B4DRS6	A0A0A0MS41	SFXN3	Sideroflexin;Sideroflexin-3	2	0.05529	60.91	0	0	0	0	0	0	0	0	0	0	0	0			20351	941	20661	215560	271043	271043		1
AVEYFQDNSPDSPELNK	1951.88	A0A0A0MSB8;Q9UPT5;Q5G0E1;A0A0A0MRE1;B4DJ07;B5MCY9;K7ERQ5;C9JME6;C9JKC2	A0A0A0MSB8	EXOC7	Exocyst complex component 7	2	0.00049572	96.103	0	0	0	0	0	0	0	0	0	0	0	0			3277	945	3324	34681	43642	43642		1
NMVSILSSFESR	1368.67	A0A0A0MSB8;Q9UPT5;Q63HP7;B5MCY9;K7ERQ5	A0A0A0MSB8	EXOC7;DKFZp686P1551	Exocyst complex component 7	2	0.071089	35.652	0	0	7300400	0	0	0	0	0	0	0	0	0			26023	945	26538	275151	344500	344500		1
SELIQLVAVTQK	1327.77	A0A0A0MSB8;Q9UPT5;Q63HP7;Q5G0E1;A0A0A0MRE1;B4DJ07	A0A0A0MSB8	EXOC7;DKFZp686P1551	Exocyst complex component 7	2	0.014805	47.894	0	0	0	0	9424400	0	0	0	0	0	0	0			30320	945	30904	318762;318763	396772	396772		1
MLLRGITENVLDK	1500.83	A0A0A0MSI3;Q96BW5	A0A0A0MSI3	PTER	Phosphotriesterase-related protein	3	0.0094598	42.809	0	0	0	14299000	0	11947000	0	0	0	0	11351000	59061000			24483	947	24919	258749;258750;258751;258752	323864	323864		1
YFNEFLDGELK	1373.65	A0A0A0MSI8;O00471;B4DHG4	A0A0A0MSI8	EXOC5	Exocyst complex component 5	2	0.068718	51.927	0	0	0	0	0	0	0	0	0	0	0	0			39668	948	40448	418777	523545	523545		1
RLLEEFVNHIQELQIMDER	2411.23	A0A0A0MSI8;O00471;F8W9B8;B4E0U7	A0A0A0MSI8	EXOC5	Exocyst complex component 5	3	0.050149	20.467	0	0	0	0	0	6376000	0	0	0	30767000	0	0			29251	948	29808	307220;307221	382780	382780		1
MEALGFLK	907.484	A0A0A0MSK3;Q53F23;A0A0C4DH47;P24557;B4E0M5;C9JS68;B7Z6W1;F8WD37;F8WC80	A0A0A0MSK3	TBXAS1	Thromboxane-A synthase	2	0.048871	41.652	0	0	0	0	0	0	0	0	0	0	1193200	829120			24072	949	24469	254488;254489	319010	319010		1
PSPFIGNLTFFR	1394.73	A0A0A0MSK3;Q53F23;A0A0C4DH47;P24557;Q9UDV3;C9JS68;B7Z6W1;F8WD37;F8WC80	A0A0A0MSK3	TBXAS1	Thromboxane-A synthase	2	0.0049555	56.359	21295000	0	0	0	0	0	19330000	0	0	28898000	16050000	0			27001	949	27527	284907;284908;284909;284910;284911;284912	356325	356325		1
LYGPLCGYYLGR	1430.7	A0A0A0MSK3;Q53F23;A0A0C4DH47;P24557;Q9UDV3;Q86UL7;C9JS68;B7Z6W1	A0A0A0MSK3	TBXAS1	Thromboxane-A synthase	2	0.025182	60.828	0	0	0	0	0	0	0	0	0	0	0	0			23759	949	24127	251130	314891	314891		1
FTNSNTPNSYNHMDPDK	1980.83	A0A0A0MSK5;Q5JTV8;H0Y4R4;J3KN66	A0A0A0MSK5	TOR1AIP1	Torsin-1A-interacting protein 1	3	0.011475	31.402	0	0	0	0	0	0	3778200	3005600	0	11597000	3796900	4069400			10874	950;2603	11035	112750;112751;112752;112753;112754	141429	141429		1
HIGFVYHPTK	1197.63	A0A0A0MSK6;Q13017	A0A0A0MSK6	ARHGAP5	Rho GTPase-activating protein 5	3	0.012342	32.14	6089900	0	0	0	0	2467000	3707500	1710400	0	0	0	0			14063	951	14272	146599;146600;146601;146602	184194	184194		1
RREEYINTLPR	1445.77	A0A0A0MSK6;Q13017	A0A0A0MSK6	ARHGAP5	Rho GTPase-activating protein 5	3	0.031473	49.448	8116000	3713600	2788500	2481900	0	3346300	0	1768900	1245100	0	0	0			29571	951	30134	310620;310621;310622;310623;310624;310625;310626;310627	386815	386815		1
VNLFILGK	902.559	A0A0A0MSK6;Q13017	A0A0A0MSK6	ARHGAP5	Rho GTPase-activating protein 5	2	0.038384	79.116	0	0	0	0	0	0	0	0	0	0	0	0			37521	951	38269	396467	496088	496088		1
TLSVSQDEFWAFSYDEMAK	2252.99	A0A0A0MT32;B3KU19;A8K2H6;P38571;Q5T073;Q5T770	A0A0A0MT32	LIPA	Lipase;Lysosomal acid lipase/cholesteryl ester hydrolase	2	0.0039282	83.204	0	0	0	0	0	0	0	0	0	0	0	0			34135	956	34811	359365	447953	447953		1
EFSGHQGQINDMAFSPDGR	2091.91	A0A0A0MTB8;Q8NI36	A0A0A0MTB8	WDR36	WD repeat-containing protein 36	3	0.048263	26.237	0	0	0	0	0	0	0	0	0	0	0	0			7136	960	7236	74620	93903	93903		1
GLSQEGTGPPTSAGEGHSR	1823.84	A0A0A0MTR7;A0A0A0MTC1;Q63HN8	A0A0A0MTR7	RNF213	E3 ubiquitin-protein ligase RNF213	3	0.0012797	30.042	3291300	0	808950	0	0	0	0	0	0	0	0	0			12570	961	12759	131039;131040;131041	164198	164198		1
LLLDEITR	971.565	A0A0A0MTR7;A0A0A0MTC1;Q63HN8	A0A0A0MTR7	RNF213	E3 ubiquitin-protein ligase RNF213	2	0.096067	44.117	0	0	0	0	0	0	0	8434600	0	0	0	0			21202	961	21520	224737	282280	282280		1
VPQFSFLDIFPK	1436.77	A0A0A0MTR7;A0A0A0MTC1;Q63HN8	A0A0A0MTR7	RNF213	E3 ubiquitin-protein ligase RNF213	2	0.027414	60.102	0	0	0	0	0	0	0	0	0	0	0	0			37707	961	38457	398474	498648	498648		1
ILIFQTDFEDGIR	1565.81	A0A0A0MTR7;A0A0A0MTC1;Q63HN8;A0A024R8W2	A0A0A0MTR7	RNF213;C17orf27	E3 ubiquitin-protein ligase RNF213	3	0.047401	26.532	0	0	0	0	34794000	0	0	0	0	0	0	0			16170	961	16406	169998	214437	214437		1
MFQEVSAADAFGPGTEGQVER	2225.01	A0A0A0N0L2;A0A0A0N0L5;Q17RA0;P40189	A0A0A0N0L2	IL6ST	Interleukin-6 receptor subunit beta	2	0.0061693	73.834	0	0	0	0	0	0	0	0	0	0	0	0			24235	968	24643	256165	320882	320882		1
KDLVQGEHLGR	1250.67	A0A0A0N0M2;P23458;Q4LDX3	A0A0A0N0M2	JAK1	Tyrosine-protein kinase;Tyrosine-protein kinase JAK1;Non-specific protein-tyrosine kinase	3	0.043822	23.118	2727900	0	0	0	0	0	0	0	0	0	0	0			17677	969	17943	186327	235089	235089		1
KPATEVDPTHFEK	1497.75	A0A0A0N0M2;P23458;Q4LDX3	A0A0A0N0M2	JAK1	Tyrosine-protein kinase;Tyrosine-protein kinase JAK1;Non-specific protein-tyrosine kinase	3	0.0095843	26.929	0	0	0	0	0	0	0	0	0	11900000	0	0			18221	969	18497	192796	242616	242616		1
LIMEFLPSGSLK	1333.73	A0A0A0N0M2;P23458;Q4LDX3	A0A0A0N0M2	JAK1	Tyrosine-protein kinase;Tyrosine-protein kinase JAK1;Non-specific protein-tyrosine kinase	2	0.010912	51.092	0	0	0	0	0	7194100	0	0	0	0	0	12873000			20628	969	20941	218766;218767;218768;218769	275105	275105		1
EDPIGAGALYDYGR	1495.69	A0A0A0PZ76;A0A0A0PMV0;A0A0A0PWW8;A0A0A0PMJ8;A0A0A0PV27;A0A0A0PMS4;A0A0A0PVF3;X2C0J7;X2C0J3;X2C0I9;X2C0V5;X2C0I6;A0A218N8X2;A0A0A0PXN1;A0A0A0PXR7;A0A0A0PYV6;A0A0A0PSE8;A0A0A0PWY2;A0A0A0PPX2;A0A0A0PU97;A0A0A0PRG6;A0A0A0PPE7;A0A0A0PPV1;X2CLX6;V9N931;V9M958;V9K2Q7;V9JR71;V9JDL3;V9JBQ6;V9J6I9;V9J4J6;V9J1G8;U5Z977;U5Z8L9;U3L5W2;T1Q6P2;T1Q6I5;T1Q524;R9Y8B2;Q9B302;Q9B2Y0;Q9B2U4;Q9B1K4;Q9B0M9;Q8WCX7;Q8HG3…	A0A0A0PZ76	ND6;NADH6;MT-ND6	NADH-ubiquinone oxidoreductase chain 6	2	0.0021249	73.632	0	0	0	0	0	0	0	8980900	0	45826000	0	0			6803	2	6899	71320;71321;71322	89979;89980	89980		1
GDTDRLTPEALK	1314.68	A0A0A6YYH1;Q7Z6K5;H0YMP5;H0YL85	A0A0A6YYH1	C15orf38-AP3S2;ARPIN	Arpin	2	0.06956	56.013	24312000	26379000	18867000	0	32801000	0	0	7665900	6927500	0	11644000	0			11516	972	11688	119477;119478;119479;119480;119481;119482;119483;119484;119485	150076	150076		1
IWDLQAGADR	1143.57	A0A0A6YYL4;P57737;B3KUH7;B3KSY4;B4DKU9	A0A0A6YYL4	CORO7-PAM16;CORO7;hCG_1787779	Coronin;Coronin-7	2	0.03448	47.187	26835000	0	0	0	0	7901500	0	0	0	0	0	0			17450	973	17715	183810;183811	231965	231965		1
VAVPLLSSGGQVAVLELR	1807.06	A0A0A6YYL4;P57737;B3KUH7;B3KSY4;B4DKU9	A0A0A6YYL4	CORO7-PAM16;CORO7;hCG_1787779	Coronin;Coronin-7	2	1.5581e-06	86.467	0	27814000	21436000	32366000	32092000	33046000	0	0	12333000	0	10640000	0			35576	973	36281	374927;374928;374929;374930;374931;374932;374933	467846;467847	467847		1
RSDGTPFPWNK	1303.63	A0A0A7E7X3;A0A075BSP6;A0A075BW43;A0A075BTL2;D6RAL9;Q9NZ08;A0A0A7E7W5;A0A0A7E7S5;A0A0A7E6P9;A0A0A7E6P0;A0A0A7E7T3;A0A0A7E7W9;A0A075BV59	Q9NZ08	ERAP1	Endoplasmic reticulum aminopeptidase 1	3	0.066113	17.427	0	0	7797700	0	0	0	0	17167000	0	0	0	25883000			29591	4370;975	30155	310822;310823;310824;310825;310826	387062	387062		1
SDGTPFPWNK	1147.53	A0A0A7E7X3;A0A075BSP6;A0A075BW43;A0A075BTL2;D6RAL9;Q9NZ08;A0A0A7E7W5;A0A0A7E7S5;A0A0A7E6P9;A0A0A7E6P0;A0A0A7E7T3;A0A0A7E7W9;A0A075BV59	Q9NZ08	ERAP1	Endoplasmic reticulum aminopeptidase 1	2	0.077381	40.021	0	0	0	0	0	0	8628800	0	7309800	0	0	0			30117	4370;975	30690	316365;316366	393568	393568		1
SVTVAEGLIEDHFDVTVK	1958	A0A0A7E7X3;A0A075BSP6;A0A075BW43;A0A075BTL2;Q9NZ08;A0A0A7E7W5;A0A0A7E7S5;A0A0A7E6P9;A0A0A7E6P0;A0A0A7E7T3;A0A0A7E7W9;A0A075BV59	Q9NZ08	ERAP1	Endoplasmic reticulum aminopeptidase 1	3	0.002023	36.816	0	0	0	0	0	0	0	11691000	0	0	0	5704100			32538	4370;975	33175	341665;341666;341667	424850	424850		1
HETEIMPVFQGLNELIPMYK	2388.19	A0A0A7E7X3;A0A075BSP6;Q9NZ08;A0A0A7E7W5;A0A0A7E7S5;A0A0A7E6P9;A0A0A7E6P0;A0A0A7E7T3	Q9NZ08	ERAP1	Endoplasmic reticulum aminopeptidase 1	3	0.00067986	64.83	0	0	0	0	0	0	0	0	0	0	0	0			13857	4370;975	14065	144206	180851	180851		1
VGDLPCDSVEDQLSLATTLYDK	2438.15	A0A0A8K8C0;Q9H6W3	A0A0A8K8C0	URLC2;NO66	Bifunctional lysine-specific demethylase and histidyl-hydroxylase NO66	3	1.6913e-05	38.933	0	0	0	0	0	0	0	0	0	0	0	0			36325	977	37039	383269	479147	479147		1
GHVPLALCVLR	1233.7	A0A0B4J1R2;Q9H6R3	A0A0B4J1R2	ACSS3	Acyl-CoA synthetase short-chain family member 3, mitochondrial	3	0.02372	47.706	0	0	0	0	0	0	0	0	0	0	0	0			12132	978	12316	126141	158269	158269		1
IGAIHSLIFGGFASK	1516.84	A0A0B4J1R2;Q9H6R3	A0A0B4J1R2	ACSS3	Acyl-CoA synthetase short-chain family member 3, mitochondrial	3	0.00034112	69.594	0	0	0	0	0	0	0	0	0	0	0	0			15530	978	15758	162639	204980	204980		1
VDYTLSSSLLQSVEEPMVHLR	2402.22	A0A0B4J287;H3BM91;Q9H0A8	A0A0B4J287	COMMD4	COMM domain-containing protein 4	3	0.0019677	34.346	0	0	0	0	0	0	0	0	0	0	0	0			35862	984	36569	378262	472366	472366		1
HSVDGESLSSELQQLGLPK	2023.02	A0A0B4J287;H3BM91;Q9H0A8;H3BPG2;H3BQF2	A0A0B4J287	COMMD4	COMM domain-containing protein 4	2	0.064231	41.052	0	0	0	0	0	0	0	0	0	0	0	0			14534	984	14752	151703	190746	190746		1
AILMALR	786.479	A0A0B4J2E5;Q15269	A0A0B4J2E5	PWP2	Periodic tryptophan protein 2 homolog	2	0.041836	71.575	0	0	0	0	0	0	0	6531000	0	0	0	0			1568	989	1589	16116	20382	20382		1
GEIEVVTSSLPELYVEK	1890.98	A0A0B4J2E5;Q15269	A0A0B4J2E5	PWP2	Periodic tryptophan protein 2 homolog	2	0.02604	34.264	0	0	0	0	6607200	0	0	0	0	0	12039000	0			11625	989	11798	120612;120613	151413	151413		1
LWDMFDSWR	1254.55	A0A0B4J2E5;Q15269;Q59FM2	A0A0B4J2E5	PWP2	Periodic tryptophan protein 2 homolog	2	0.061278	59.8	0	0	0	0	0	0	0	0	0	0	0	0			23646	989	24014	250132	313717	313717		1
EQMMNSSISSGSGSLR	1669.74	A0A0C4DFT3;Q12959;B4DF78;E7EQD7;Q59FC4	A0A0C4DFT3	DLG1	Disks large homolog 1	2	0.00038467	114.82	0	0	0	0	0	0	0	0	0	0	0	0			8455	996	8575	87789	110060	110060		1
GLGFSIAGGVGNQHIPGDNSIYVTK	2500.27	A0A0C4DFT3;Q12959;B4DF78;E7EQD7;Q59FC4;B4E2H8;H7C166;B7Z264;E9PIW2;B7Z2T4;E9PN83;Q15700;C9JWP9;C9JYG3;O14909;Q6ZSU2;B7Z647;B7Z4H2;B7Z3U2;B9EGL1;B7Z395;P78352	A0A0C4DFT3	DLG1;DLG2;DLG4	Disks large homolog 1;Disks large homolog 2;Disks large homolog 4	3	0.093571	11.417	52888000	0	60715000	35728000	39996000	29673000	5870300	0	0	23249000	0	14172000			12439	996	12627	129652;129653;129654;129655;129656;129657;129658;129659;129660;129661	162580	162580		1
TKPQDMISAGGESVAGITAISGKPGDK	2614.33	A0A0C4DGB5;B7Z574;A0A1S5UZ18;P20810;E9PCH5;Q6AZE3;E7ES10;B7Z5T9;E7EVY3;B7Z4U9;Q59HE3;A0A024RAN2;B7Z5T6;Q13940;F8W7E0;H0Y944;E9PSG1	A0A0C4DGB5	CAST	Calpastatin	3	1.7475e-06	51.568	0	0	0	0	23195000	0	0	0	0	534250000	0	0			33849	1004	34520	356479;356480	444405	444405		1
ADSAVSQEQLR	1202.59	A0A0C4DGG1;B4DUI2;Q9UKS6;D3DQR0;E9PIY1	A0A0C4DGG1	PACSIN3	Protein kinase C and casein kinase substrate in neurons protein 3	2	0.0012461	79.974	1571100	0	0	0	0	0	0	0	0	0	0	0			619	1006	626	6527	8523	8523		1
AWHAFFTAAER	1305.63	A0A0C4DGG1;B4DUI2;Q9UKS6;D3DQR0;E9PIY1;E9PJ75;E9PNM9;B4DV80	A0A0C4DGG1	PACSIN3	Protein kinase C and casein kinase substrate in neurons protein 3	3	0.055255	22.232	0	0	0	0	0	0	0	0	0	0	4500000	0			3532	1006	3582	37322;37323	46965	46965		1
GAFHRPVLGGFR	1312.72	A0A0C4DGG1;B4DUI2;Q9UKS6;D3DQR0;E9PIY1;E9PJ75;E9PNM9;B4DV80	A0A0C4DGG1	PACSIN3	Protein kinase C and casein kinase substrate in neurons protein 3	3	0.08838	20.84	0	0	0	0	0	18460000	0	24419000	0	0	0	8200700			11215	1006	11383	116222;116223;116224;116225	145906	145906		1
STHGPGMAMNWPQFEEWSLDTQR	2704.18	A0A0C4DGG1;B4DUI2;Q9UKS6;H0YDM6	A0A0C4DGG1	PACSIN3	Protein kinase C and casein kinase substrate in neurons protein 3	3	0.03355	10.064	0	0	0	18752000	0	0	0	0	0	0	0	0			32258	1006	32891	338695	421275	421275		1
THYSNIEANESEEVRQFRR	2364.12	A0A0C4DGQ5;P04632;K7ELJ7;A0A075B7C0;U3KQE2;K7EM73;K7EIV0	A0A0C4DGQ5	CAPNS1	Calpain small subunit 1	4	0.067241	24.043	24175000	0	0	0	0	0	0	0	0	0	0	0			33645	1010	34313	354267	441652	441652		1
HATQAFFDCLR	1364.63	A0A0C4DGQ8;Q6IAN0;J3QLJ8	A0A0C4DGQ8	DHRS7B	Dehydrogenase/reductase SDR family member 7B	2	0.00014786	105.98	0	0	0	0	0	0	0	0	0	0	0	0			13732	1011	13936	142792	178978	178978		1
VVDLLVIK	897.59	A0A0C4DGS0;P56556;R4GN43	A0A0C4DGS0	NDUFA6	NADH dehydrogenase [ubiquinone] 1 alpha subcomplex subunit 6	2	0.040351	55.676	0	52671000	0	0	0	0	0	0	0	0	0	0			38422	1012	39179	406003	507731	507731		1
FKPGAFIAGVPVQPVLIR	1908.13	A0A0C4DGT4;B7ZM32;Q643R3	A0A0C4DGT4	LPCAT4	Lysophospholipid acyltransferase LPCAT4	3	0.0013147	44.005	0	0	0	0	0	0	0	0	0	13523000	0	0			10102	1013	10252	104649	131231	131231		1
LVHQNSASDDAEASMISK	1901.88	A0A0C4DGX4;A0A090N7U0;Q13616;B4DLA3;Q75MQ1;B3KTW0;B3KU45	A0A0C4DGX4	CUL1	Cullin-1	3	0.001181	58.304	0	0	0	0	0	0	0	0	0	0	0	0			23371	897	23731	247097	309749	309749		1
LLVLEDENANVDEVELKPDTLIK	2608.38	A0A0C4DGX4;A0A090N7U0;Q13616;B4DLA3;Q75MQ1;B3KU45	A0A0C4DGX4	CUL1	Cullin-1	3	0.0092003	26.627	0	31312000	23770000	0	16864000	0	0	8840400	0	0	0	0			21516	897	21834	227750;227751;227752;227753	285878	285878		1
YYLCLQLR	1127.58	A0A0C4DH22;Q9H4G0;Q4VXN1;Q4VXN0;B3KUB6;B7Z653;Q96HL7;A0A1B0GWG0;B2RB02;A0A1B0GTF8;Q4VB87;B3KY28;A8K968;A0A0A0MRA8;Q9Y2J2	A0A0C4DH22	EPB41L1;EPB41L3;EPB41	Band 4.1-like protein 1;Band 4.1-like protein 3;Band 4.1-like protein 3, N-terminally processed	2	0.044901	75.311	0	0	0	0	0	0	0	0	0	0	0	0			40743	1016	41537	429840	537440	537440		1
GQVLFDLVCEHLNLLEK	2026.06	A0A0C4DH22;Q9H4G0;Q4VXN1;Q4VXN0;B7Z653;Q4VXN6;Q4VXN5	A0A0C4DH22	EPB41L1	Band 4.1-like protein 1	3	6.182e-05	63.145	0	0	0	98869000	0	56048000	0	0	0	0	0	0			13000	1016	13195	135271;135272	169636	169636		1
SHVAVENALGLDQQFAGLDLNSSDNQSGGSTASK	3416.61	A0A0D9SFB3;A0A0D9SG12;B5BTY4;A0A0D9SF53;O00571;B4DLU5;A0A087WX09;B4DLA0	A0A0D9SFB3	DDX3X	ATP-dependent RNA helicase DDX3X	3	1.4666e-22	71.207	0	0	0	0	0	99189000	0	0	0	0	0	0			30826	1022	31429	323953	403303	403303		1
DKDAYSSFGSR	1231.55	A0A0D9SFB3;A0A0D9SG12;B5BTY4;A0A0D9SF53;O00571;Q59GX6;A0A024R9A4;O15523;B4DLU5;B4E010;B4E132;C9J081;B4E3C4;A0A0J9YYH6;C9J8G5;A0A087WX09;B4DLA0	A0A0D9SFB3	DDX3X;DDX3Y	ATP-dependent RNA helicase DDX3X;ATP-dependent RNA helicase DDX3Y	2	0.020864	76.465	4972800	0	0	0	0	0	0	0	0	0	0	0			5079	1022	5152	53124	67115	67115		1
DLMACAQTGSGK	1237.54	A0A0D9SFB3;A0A0D9SG12;B5BTY4;A0A0D9SF53;O00571;Q59GX6;A0A024R9A4;O15523;B4DLU5;B4E010;C9J081;D6RCM4;Q9NQI0;H0Y960	A0A0D9SFB3	DDX3X;DDX3Y;DDX4	ATP-dependent RNA helicase DDX3X;ATP-dependent RNA helicase DDX3Y;Probable ATP-dependent RNA helicase DDX4	2	0.013993	48.561	13947000	0	0	14198000	0	0	0	0	0	0	0	0			5345	1022	5418	55966;55967	70547	70547		1
FSGGFGAR	797.382	A0A0D9SFB3;A0A0D9SG12;B5BTY4;A0A0D9SF53;O00571;Q59GX6;A0A024R9A4;O15523;Q5S4N1;B4DLU5;B4E132;A0A0J9YVQ7;A0A087WVZ1	A0A0D9SFB3	DDX3X;DDX3Y	ATP-dependent RNA helicase DDX3X;ATP-dependent RNA helicase DDX3Y	2	0.0070913	90.986	17842000	5815200	0	0	0	0	2850800	0	0	0	0	0			10692	1022	10852	110972;110973;110974;110975	139234	139234		1
GADSLEDFLYHEGYACTSIHGDR	2612.12	A0A0D9SFB3;A0A0D9SG12;B5BTY4;A0A0D9SF53;O00571;Q59GX6;A0A024R9A4;O15523;Q5S4N1;B4E132	A0A0D9SFB3	DDX3X;DDX3Y	ATP-dependent RNA helicase DDX3X;ATP-dependent RNA helicase DDX3Y	4	0.0022451	24.153	0	0	0	48060000	0	0	0	0	0	0	0	0			11193	1022	11360	116012;116013	145640	145640		1
GSVILDSGHLSTASSSDDLKGEEGSFR	2750.3	A0A0D9SFK2;A0A024QZ63;Q92614	A0A0D9SFK2	MYO18A;hCG_27198	Unconventional myosin-XVIIIa	4	0.090686	13.341	0	0	0	26698000	17782000	0	0	0	0	0	0	0			13180	31	13376	136999;137000	171722	171722		1
RVVHFAEPGAGTK	1367.73	A0A0D9SFK2;A0A024QZ63;Q92614	A0A0D9SFK2	MYO18A;hCG_27198	Unconventional myosin-XVIIIa	3	0.026717	25.53	1292700	0	0	0	0	0	0	0	0	0	0	0			29777	31	30345	312859	389461	389461		1
VVHFAEPGAGTK	1211.63	A0A0D9SFK2;A0A024QZ63;Q92614	A0A0D9SFK2	MYO18A;hCG_27198	Unconventional myosin-XVIIIa	3	0.054969	18.577	5260100	5369000	0	0	0	2247800	0	0	0	0	0	0			38483	31	39243	406711;406712;406713	508561	508561		1
QGPEESGLGDGTGPK	1427.65	A0A0D9SFK2;A0A024QZ63;Q92614;B4DYM1;B4E0T8	A0A0D9SFK2	MYO18A;hCG_27198	Unconventional myosin-XVIIIa	2	0.040622	50.207	0	0	0	0	0	0	0	0	0	0	0	0			27544	31	28081	290380	362813	362813		1
REDMAPHIYAVAQTAYR	1990.97	A0A0D9SFK2;A0A024QZ63;Q92614;B4DYM1;B4E0T8;H0YEV9	A0A0D9SFK2	MYO18A;hCG_27198	Unconventional myosin-XVIIIa	3	0.090251	9.9585	0	0	0	13714000	0	0	0	0	0	0	0	0			28827	31	29373	302517	377140	377140		1
MFHPNVYADGSICLDILQNR	2362.12	A0A0D9SG71;B4DWT6;Q53G67;P49459;A0A0D9SEZ6;Q53G86;Q8WXB3;H0YA80;P63146	A0A0D9SG71	UBE2A;HR6A;UBE2B	Ubiquitin-conjugating enzyme E2 A;Ubiquitin-conjugating enzyme E2 B	3	0.044974	37.672	0	0	0	0	0	0	0	0	0	0	0	0			24216	1025	24622	255960	320627	320627		1
GGSGSVLQDEEVLASLER	1844.91	A0A0D9SG79;Q9NZ09	A0A0D9SG79	UBAP1	Ubiquitin-associated protein 1	2	0.016168	50.897	0	0	0	0	0	0	0	0	0	0	0	0			12030	1027	12214	125107	157039	157039		1
ESIGNVQVLLEYHIAYLK	2088.13	A0A0F7KYT8;A0A0F7L0Q8;A0A0F7L1S3;P51114;B4DXZ6;E9PFF5;B4DM21;B4DM78;E7EU85;B4DGH9	A0A0F7KYT8	FXR1	Fragile X mental retardation syndrome-related protein 1	3	0.030355	24.594	0	0	17356000	0	0	0	0	0	0	0	0	0			8623	1029	8744	89397	112061	112061		1
RGPNYTSGYGTNSELSNPSETESER	2731.2	A0A0F7KYT8;A0A0F7L0Q8;A0A0F7L1S3;P51114;B4DXZ6;E9PFF5;B4DM21;B4DM78;E7EU85;B4DGH9	A0A0F7KYT8	FXR1	Fragile X mental retardation syndrome-related protein 1	3	0.0019025	43.091	0	0	0	0	0	0	0	0	0	0	0	0			29026	1029	29575	304778	379883	379883		1
AELTVEVR	915.503	A0A0F7KYT8;A0A0F7L0Q8;A0A0F7L1S3;P51114;E9PFF5;B4DM21;C9JYQ6;A0A0F7L2Z7	A0A0F7KYT8	FXR1	Fragile X mental retardation syndrome-related protein 1	2	0.07321	56.014	0	0	0	0	0	0	0	0	0	0	0	0			815	1029	824	8387	10889	10889		1
GYATDESTVSSVQGSR	1642.74	A0A0F7KYT8;A0A0F7L0Q8;B4DM78;Q14341	A0A0F7KYT8	FXR1		2	0.00023887	69.451	0	0	0	32121000	0	0	0	0	0	0	0	0			13575	1029	13779	141180	176924	176924		1
KSPVPVETLKDVK	1438.84	A0A0F7NGI8;Q32MZ4	A0A0F7NGI8	LRRFIP1	Leucine-rich repeat flightless-interacting protein 1	3	0.0084446	47.621	0	0	0	13158000	0	0	0	0	0	0	0	0			18400	1030	18678	194886	245170	245170		1
NEIVANVGK	942.513	A0A0F7NGI8;Q32MZ4;Q05D04	A0A0F7NGI8	LRRFIP1	Leucine-rich repeat flightless-interacting protein 1	2	0.071296	43.448	9671300	0	0	0	0	0	0	0	5324500	0	0	0			25266	1030	25763	267086;267087	334337	334337		1
TNFMYQVDTLK	1358.65	A0A0F7NGI8;Q32MZ4;Q05D04;B4DPC0	A0A0F7NGI8	LRRFIP1	Leucine-rich repeat flightless-interacting protein 1	2	0.082165	48.028	0	0	18040000	0	0	0	0	0	7474700	0	0	0			34261	1030	34940	360737;360738	449646	449646		1
SLVTVETDAHGSFCFK	1796.84	A0A0G2JN29;A0A087X117;Q15155;A0A0G2JP90;A0A087WW46;H3BPS9;Q5JPE7;J3KN36;P69849;Q1LZN2	Q5JPE7	NOMO1;NOMO2;NOMO3	Nodal modulator 1;Nodal modulator 2;Nodal modulator 3	3	0.019855	19.715	0	0	0	0	0	0	0	0	0	0	5196900	0			31450	3719;879	32061	330499;330500	411235	411235		1
VNAMTFTFDNVLPGK	1652.82	A0A0G2JN29;A0A087X117;Q15155;A0A0G2JP90;A0A087WW46;H3BPS9;Q5JPE7;J3KN36;P69849;Q1LZN2	Q5JPE7	NOMO1;NOMO2;NOMO3	Nodal modulator 1;Nodal modulator 2;Nodal modulator 3	2	0.069735	45.829	0	0	0	0	0	0	0	0	0	0	0	0			37453	3719;879	38198	395740	495175	495175		1
ITFDVAPSRLDFTVEHDSLK	2289.16	A0A0G2JN29;A0A087X117;Q15155;A0A0G2JP90;A0A087WW46;Q5JPE7;J3KN36;P69849	Q5JPE7	NOMO1;NOMO2;NOMO3	Nodal modulator 1;Nodal modulator 2;Nodal modulator 3	4	0.048794	21.865	17509000	0	0	0	0	0	0	22822000	0	0	0	0			17144	3719;879	17405	180388;180389;180390	227492	227492		1
ELLFYPPSMEAVVSGESCPGK	2296.08	A0A0G2JN29;A0A087X117;Q15155;A0A0G2JP90;A0A087WW46;Q5JPE7;J3KN36;P69849;Q1LZN2	Q5JPE7	NOMO1;NOMO2;NOMO3	Nodal modulator 1;Nodal modulator 2;Nodal modulator 3	3	0.066845	16.06	0	0	0	0	0	0	0	0	16165000	0	0	23831000			7899	3719;879	8007	82278;82279;82280	103366	103366		1
DGMSHLIQSAGLGGLK	1582.81	A0A0G2JNW7;Q9Y666;A0A0G2JQE3;H0YB78;A0A0U1RR18	A0A0G2JNW7	SLC12A7	Solute carrier family 12 member 7	3	0.088894	10.861	0	0	0	0	0	0	0	0	0	0	0	0			4761	1039	4831	49600	62626	62626		1
LLSFTSQLK	1035.6	A0A0G2JNW7;Q9Y666;A0A0G2JQE3;H0YB78;A0A0U1RR18	A0A0G2JNW7	SLC12A7	Solute carrier family 12 member 7	2	0.095085	40.067	0	18158000	16371000	29284000	21500000	19186000	12691000	19426000	0	0	12076000	28860000			21421	1039	21739	226876;226877;226878;226879;226880;226881;226882;226883;226884;226885	284900	284900		1
LGLSDNEIQR	1143.59	A0A0G2JNZ2;A0A0G2JPP5;Q14160;Q5T0G3;A8K883;Q9BTT6	A0A0G2JNZ2	SCRIB;LRRC1	Protein scribble homolog;Leucine-rich repeat-containing protein 1	2	0.08206	39.305	0	23197000	0	0	0	0	0	0	4271200	28630000	0	0			20215	1040;1567	20522	214122;214123;214124;214125	269306	269306		1
IEEVETWLK	1145.6	A0A0G2JP78;A0A0G2JPT5;O75943;D6RAW6	A0A0G2JP78	RAD17	Cell cycle checkpoint protein RAD17	2	0.0020652	104.45	0	0	0	0	0	0	0	0	30247000	0	0	0			15210	1041	15435	159534	200935	200935		1
RASLTELDSPR	1243.65	A0A0G2JP78;A0A0G2JPT5;O75943;H0Y9T7;A0A0G2JP31;A0A0G2JNH5	A0A0G2JP78	RAD17	Cell cycle checkpoint protein RAD17	3	0.032117	41.283	0	0	0	0	0	0	0	0	0	0	0	0			28712	1041	29257	301522	376042	376042		1
EEEELFPESERPEMLSEQEHMSISGSSAR	3349.47	A0A0J9YVP6;A0A0J9YYL3;A0A0J9YXX5;Q9UHX1;A0A0J9YXJ8	A0A0J9YVP6	PUF60	Poly(U)-binding-splicing factor PUF60	4	0.015153	21.925	0	0	0	32285000	0	0	0	0	10662000	0	0	0			6880	1048	6976	72102;72103;72104	90890	90890		1
LLCEQILR	1043.58	A0A0J9YY01;A0A0J9YVZ6;A0A286YF23;Q96JP2	A0A0J9YY01	MYO15B	Unconventional myosin-XVB	2	0.019084	70.912	1489400000	0	0	0	0	0	0	0	0	0	0	0			20888	1052	21203	221578	278398	278398		1
PAAEPATAGGQGTPGGR	1493.72	A0A0J9YY01;A0A0J9YYJ7	A0A0J9YY01			2	0.0019597	47.971	0	0	0	0	0	0	0	30598000	0	55325000	0	0			26788	1052	27310	283053;283054	354308	354308		1
EVLELGQVLDTGK	1399.76	A0A0J9YYJ0;Q8N129	A0A0J9YYJ0	CNPY4	Protein canopy homolog 4	2	0.0032109	75.819	0	0	0	0	0	0	0	0	0	0	0	0			8980	1054	9112	93090	116598	116598		1
ISELDAFLK	1034.56	A0A0K0K1L8;Q06323;Q6FHU3	A0A0K0K1L8	PSME1	Proteasome activator complex subunit 1	2	0.017273	63.961	0	0	0	0	0	14795000	0	0	0	0	0	0			16891	1059	17147	177439	223816	223816		1
LMVMEIR	890.472	A0A0K0K1L8;Q06323;Q6FHU3;Q86SZ9;H0YKK6	A0A0K0K1L8	PSME1	Proteasome activator complex subunit 1	2	0.043086	70.912	63933000	72236000	47817000	90667000	85312000	78700000	26805000	71195000	13168000	101520000	25450000	49400000			21664	1059	21993	229284;229285;229286;229287;229288;229289;229290;229291;229292;229293;229294;229295;229296;229297	287801	287801		1
KGEDEDKGPPCGPVNCNEK	2128.92	A0A0K0K1L8;Q06323;Q6FHU3;Q86SZ9;H0YLU2	A0A0K0K1L8	PSME1	Proteasome activator complex subunit 1	4	0.049581	23.33	4233000	931650	566670	976310	0	1056500	0	0	2966300	0	0	0			17914	1059	18185	189268;189269;189270;189271;189272;189273	238579	238579		1
EWSQHINGASHSR	1507.69	A0A0R4J2E8;A8MXP9;P43243;D6REM6;Q68D11;D6R991;H0Y8T4	A0A0R4J2E8	MATR3;DKFZp686K23100	Matrin-3	4	0.088268	13.413	0	0	198580	274770	243470	0	0	217790	0	503360	0	0			9143	1066	9276	94562;94563;94564;94565;94566	118276	118276		1
HCVTFVLHEEDHTLGNSLR	2263.08	A0A0R4J2F3;P0DPB6	A0A0R4J2F3			4	0.02374	32.781	40848000	0	0	57063000	0	0	0	0	0	0	30370000	0			13762	1068	13968	143039;143040;143041;143042	179214;179215	179214		1
TALEMVQAAGTDR	1361.66	A0A0R4J2F3;P0DPB6	A0A0R4J2F3			2	0.0072615	66.56	0	0	0	0	0	0	0	0	9117400	0	0	0			32818	1068	33462	344802;344803	428929	428929		1
IEEVVLEAR	1056.58	A0A0S2A4E4;A0A0M4G3H8;P35573;G1UI17	A0A0S2A4E4	AGL	Glycogen debranching enzyme;4-alpha-glucanotransferase;Amylo-alpha-1,6-glucosidase	2	0.05354	45.972	0	0	0	0	0	0	0	0	0	0	11549000	0			15218	1065	15443	159597	201028	201028		1
NFAEPGSEVYLR	1380.67	A0A0S2A4E4;A0A0M4G3H8;P35573;G1UI17	A0A0S2A4E4	AGL	Glycogen debranching enzyme;4-alpha-glucanotransferase;Amylo-alpha-1,6-glucosidase	2	0.047155	53.683	0	0	0	0	0	0	0	0	0	0	0	0			25310	1065	25807	267483	334880	334880		1
QSTGSAPQGPAYHGVNR	1725.82	A0A0S2Q0B1;O14497;H0Y488;A0A1B0GTU5;Q4LE49;Q96TA9	A0A0S2Q0B1	ARID1A;ARID1A variant protein	AT-rich interactive domain-containing protein 1A	3	0.092712	9.7575	0	1178700	0	0	0	0	0	0	871230	0	0	0			28322	1070	28865	297588;297589	371145	371145		1
GPSPSPVGSPASVAQSR	1579.8	A0A0S2Q0B1;O14497;H0Y488;A0A1B0GTU5;Q4LE49;Q96TA9;A0A087WUV6	A0A0S2Q0B1	ARID1A;ARID1A variant protein	AT-rich interactive domain-containing protein 1A	3	0.091633	15.942	21919000	8061900	6979200	5224200	4215700	5579900	3662800	3417500	0	2867000	2009300	3688600			12871	1070	13066	134042;134043;134044;134045;134046;134047;134048;134049;134050;134051;134052;134053;134054	168014	168014		1
ELATNLNVGTSSSAASSLKK	1977.04	A0A0S2Q0B1;O14497;H0Y488;A0A1B0GTU5;Q4LE49;Q96TA9;A0A087WUV6;H0Y3S9;H0Y2R3;A0A1B0GV63;A0A1B0GWJ2;A0A1B0GTJ8;A0A1B0GVK1;H0Y7H8;Q8NFD5	A0A0S2Q0B1	ARID1A;ARID1A variant protein;ARID1B	AT-rich interactive domain-containing protein 1A;AT-rich interactive domain-containing protein 1B	3	0.041724	14.928	0	0	0	0	21912000	0	0	0	0	0	0	0			7700	1070	7807	80441	101120	101120		1
HVTTAEGTPGTTDQEGPPPDGPPEKR	2670.25	A0A0S2Q0B1;O14497;H0Y488;A0A1B0GTU5;Q96T01;Q96SM7;Q8NC65	A0A0S2Q0B1	ARID1A	AT-rich interactive domain-containing protein 1A	4	0.0078698	29.269	0	0	0	3911700	0	0	0	0	0	3082800	0	1301100			14665	1070	14886	153266;153267;153268	192958;192959	192959		1
SHHAPMSPGSSGGGGQPLAR	1886.88	A0A0S2Q0B1;O14497;Q4LE49	A0A0S2Q0B1	ARID1A;ARID1A variant protein	AT-rich interactive domain-containing protein 1A	4	0.034199	12.06	641760	0	0	0	0	0	0	0	0	0	0	0			30789	1070	31391	323522	402703	402703		1
ALLALCGGED	1017.48	A0A0S2Z2Z6;P08133;A8K3Q7;B7Z582;Q6ZP35;E7EMC6;A0A0S2Z377;E5RK69	A0A0S2Z377	ANXA6	Annexin A6;Annexin	2	0.088473	38.322	20219000	16192000	10085000	15555000	15370000	17575000	8609800	0	0	0	0	9600400			1946	1074;1071	1973	20319;20320;20321;20322;20323;20324;20325;20326;20327;20328	25637	25637		1
LIVAREHIDK	1192.69	A0A0S2Z366;Q5T4U5;P11310;B7Z9I1;Q5HYG7;B4DWX6;B4DVB1;B4DJE7;A0A0S2Z3A5	A0A0S2Z366	ACADM;DKFZp686M24262	Medium-chain specific acyl-CoA dehydrogenase, mitochondrial	3	0.095595	19.762	0	0	0	0	0	0	0	86602000	0	0	0	0			20732	1073	21047	219909	276505	276505		1
IATSLFESGINWGR	1549.79	A0A0S2Z391;A0A0S2Z319;Q16611;Q8NFF3;B4DEB4;A0A0A0MRG8;A8K7S8;B3KRK7	A0A0S2Z391	BAK1;BAK	Bcl-2 homologous antagonist/killer	2	0.0024689	55.806	0	0	0	0	0	0	0	0	0	0	9105300	0			14905	1072	15130	156113	196578	196578		1
RYDSEFQTMLQHLQPTAENAYEYFTK	3209.48	A0A0S2Z391;A0A0S2Z319;Q16611;Q8NFF3;B4DEB4;A0A0A0MRG8;A8K7S8;B4E0L2;B3KRK7;Q5HCI0	A0A0S2Z391	BAK1;BAK;DKFZp686D0345	Bcl-2 homologous antagonist/killer	3	0.02367	19.597	0	0	0	0	0	0	0	94617000	0	0	0	0			29808	1072	30376	313140	389733	389733		1
LALHVYQHGLTGFLGQVTR	2109.15	A0A0S2Z391;A0A0S2Z319;Q16611;Q8NFF3;B4DEB4;A0A0A0MRG8;B3KRK7;Q5HCI0	A0A0S2Z391	BAK1;BAK;DKFZp686D0345	Bcl-2 homologous antagonist/killer	4	0.071833	15.516	0	0	0	0	0	0	0	0	0	0	0	0			18745	1072	19028	198462	249638	249638		1
QSVYLMNLR	1122.59	A0A0S2Z3G4;Q16595;A0A0S2Z3Q8;Q9P0E6	A0A0S2Z3G4	FXN	Frataxin, mitochondrial;Frataxin intermediate form;Frataxin(56-210);Frataxin(78-210);Frataxin mature form	3	0.08434	21.464	0	3957800	2790500	2664300	3763800	0	0	5362900	0	0	0	0			28336	1078	28879	297719;297720;297721;297722;297723	371301	371301		1
NWVYSHDGVSLHELLAAELTK	2381.2	A0A0S2Z3G4;Q16595;C9JAX1;H7C585	A0A0S2Z3G4	FXN	Frataxin, mitochondrial;Frataxin intermediate form;Frataxin(56-210);Frataxin(78-210);Frataxin mature form	4	0.076391	13.58	0	0	0	0	0	0	27676000	15095000	0	38433000	0	0			26705	1078	27227	282170;282171;282172	353276	353276		1
QIWLSSPSSGPK	1285.67	A0A0S2Z3G4;Q16595;C9JAX1;H7C585	A0A0S2Z3G4	FXN	Frataxin, mitochondrial;Frataxin intermediate form;Frataxin(56-210);Frataxin(78-210);Frataxin mature form	2	0.0010731	70.412	0	0	0	0	0	0	0	0	11438000	0	0	0			27721	1078	28260	292113	364841	364841		1
MLDAEDIVNTAR	1346.65	A0A0S2Z3G9;O43707;B4E337;B4DSX0	A0A0S2Z3G9	ACTN4	Alpha-actinin-4	2	0.0066873	75.294	0	0	0	0	0	0	0	0	0	0	0	0			24421	1079	24848	258110	323101	323101		1
RTIPWLEDRVPQK	1636.9	A0A0S2Z3G9;O43707;Q96BG6;B4DSX0;K7EJH8	A0A0S2Z3G9	ACTN4	Alpha-actinin-4	3	0.091525	43.761	0	0	10010000	12747000	0	12560000	0	0	0	0	0	0			29657	1079	30222	311492;311493;311494	387841	387841		1
TIQEMQQKLEDFR	1664.82	A0A0S2Z3G9;O43707;Q96BG6;B4DSX0;K7EJH8	A0A0S2Z3G9	ACTN4	Alpha-actinin-4	4	0.05235	28.206	11960000	8922800	0	0	0	0	0	0	0	0	2891900	2240400			33774	1079	34445	355709;355710;355711;355712	443416	443416		1
ICDQWDALGSLTHSRR	1913.92	A0A0S2Z3G9;O43707;Q96BG6;F5GXS2	A0A0S2Z3G9	ACTN4	Alpha-actinin-4	4	0.059594	20.737	29831000	0	0	0	0	0	0	0	0	0	0	0			14939	1079	15164	156540	197100	197100		1
LEVAPISDIIAIKSPDTFVR	2183.22	A0A0S2Z3L0;P13804;A0A0S2Z3M4;H0YL12;H0YLU7;H0YKF0;H0YK49;H0YNX6	A0A0S2Z3L0	ETFA	Electron transfer flavoprotein subunit alpha, mitochondrial	3	2.3751e-07	73.21	0	0	0	0	0	0	0	21361000	0	13764000	0	0			19703	1084	20000	208610;208611	262260	262260		1
SPDTFVR	820.408	A0A0S2Z3L0;P13804;A0A0S2Z3M4;H0YL12;H0YLU7;H0YKF0;H0YK49;H0YNX6	A0A0S2Z3L0	ETFA	Electron transfer flavoprotein subunit alpha, mitochondrial	2	0.050485	66.993	0	0	0	0	0	0	0	0	4534700	0	0	0			31653	1084	32278	332799	414015	414015		1
NAENAIEALK	1071.56	A0A0S2Z3L2;P16615;H7C5W9;O14983;Q8N3X5;Q7Z675;Q7Z6E5;H3BVB2	A0A0S2Z3L2	ATP2A2;ATP2A1;DKFZp779O2152;DKFZp779G2251	Sarcoplasmic/endoplasmic reticulum calcium ATPase 2;Sarcoplasmic/endoplasmic reticulum calcium ATPase 1;Calcium-transporting ATPase	2	0.003806	82.75	25802000	0	0	0	0	0	20901000	34549000	0	113180000	22280000	31157000			25001	1085	25495	264154;264155;264156;264157;264158;264159;264160	330527;330528	330528		1
RLFDFQGLQHQVAHVATQLEAAR	2634.38	A0A0S2Z3P9;P45954	A0A0S2Z3P9	ACADSB	Short/branched chain specific acyl-CoA dehydrogenase, mitochondrial	4	0.080874	12.222	0	0	0	0	0	37934000	12926000	0	0	93132000	0	24451000			29219	1086	29775	306951;306952;306953;306954	382498	382498		1
DMELELLR	1017.52	A0A0S2Z3R6;Q13751	A0A0S2Z3R6	LAMB3	Laminin subunit beta-3	2	0.046126	54.157	0	0	0	0	0	0	6867900	0	0	0	0	0			5510	1088	5588	57751;57752	72856	72856		1
VENVASSSGPMR	1232.58	A0A0S2Z3R6;Q13751;B4DL55;Q5THA1	A0A0S2Z3R6	LAMB3	Laminin subunit beta-3	2	0.031091	42.802	0	0	0	0	0	0	0	0	0	0	0	1299500			36044	1088	36752	380170	474940	474940		1
MNEIQAIAAR	1115.58	A0A0S2Z3R6;Q13751;X1WI29	A0A0S2Z3R6	LAMB3	Laminin subunit beta-3	2	0.065987	55.549	0	0	0	0	0	0	0	0	0	0	0	0			24578	1088	25024	259710	325002	325002		1
NPYYGGESSSITPLEELYK	2146.01	A0A0S2Z3X8;P31150;B4DHX4;B4DH24;G5E9U5;A0A0S2Z426	A0A0S2Z3X8	GDI1	Rab GDP dissociation inhibitor alpha	2	1.4254e-09	117.92	0	0	0	0	0	0	0	0	0	100550000	0	0			26203	1091	26719	276953	346796	346796		1
LYEIGAGTSEVRR	1449.76	A0A0S2Z422;A0A0A0MT83;P26440;A0A0S2Z4K7	A0A0S2Z422	IVD	Isovaleryl-CoA dehydrogenase, mitochondrial	3	0.0018621	66.023	0	0	0	0	0	0	0	0	0	0	0	0			23741	959	24109	250969	314733	314733		1
DGGNQEVEIAR	1186.56	A0A0S2Z472;A8KAH7;A0A024R2W3;P13861;H7C330	A0A0S2Z472	PRKAR2A	cAMP-dependent protein kinase type II-alpha regulatory subunit	2	0.005625	61.78	0	15937000	4048800	0	0	0	0	5198600	7709700	0	4694700	6560400			4727	223	4796	49281;49282;49283;49284;49285;49286;49287	62221	62221		1
LLGPCMDIMK	1176.57	A0A0S2Z472;A8KAH7;A0A024R2W3;P13861;H7C330	A0A0S2Z472	PRKAR2A	cAMP-dependent protein kinase type II-alpha regulatory subunit	2	0.010496	64.711	0	11883000	0	29369000	0	14754000	7603700	0	0	0	6548000	0			21122	223	21440	224007;224008;224009;224010;224011;224012	281422	281422		1
TSSLAPVVGTTTTTPSPSAIK	2015.08	A0A0S2Z483;A0A0S2Z470;Q96FT4;A0A0S2Z456;Q92733	A0A0S2Z483	PRCC	Proline-rich protein PRCC	2	5.962e-07	84.566	0	0	0	0	0	0	0	0	0	0	0	0			34720	1098	35404	365517	455723	455723		1
NEGTATYAAAVLFR	1482.75	A0A0S2Z487;A0A024R1X8;P14923;A0A0S2Z495	A0A0S2Z487	JUP	Junction plakoglobin	2	0.028859	37.18	0	0	0	0	0	18312000	0	0	0	24245000	0	0			25253	176	25750	266982;266983	334237	334237		1
LAGIINFQR	1030.59	A0A0S2Z489;O00232	A0A0S2Z489	PSMD12	26S proteasome non-ATPase regulatory subunit 12	2	0.066565	58.819	0	0	0	0	0	0	0	0	0	0	0	0			18683	1100	18965	197848	248843	248843		1
FEALAAHDALVELSGAMNTTACSLMK	2750.31	A0A0S2Z4C3;P07954	A0A0S2Z4C3	FH	Fumarate hydratase, mitochondrial	3	0.020881	9.8109	0	31559000	0	0	0	0	0	0	0	0	0	0			9546	1107	9688	98803	123688	123688		1
IANAIMK	759.431	A0A0S2Z4C3;P07954;A0A0S2Z3X6;A0A0S2Z4H0;A0A0S2Z3S9	A0A0S2Z4C3	FH	Fumarate hydratase, mitochondrial	2	0.065023	61.494	0	0	0	0	0	0	0	0	4065800	1666900	0	0			14841	1107	15064	155334;155335	195628	195628		1
LAADEDDDDDDEEDDDEDDDDDDFDDEEAEEKAPVK	4117.45	A0A0S2Z4G7;A0A0S2Z491;P06748;A4ZU86;A0A140VJQ2;Q9BTI9;Q9NX34	A0A0S2Z4G7	NPM1	Nucleophosmin	3	0.0014394	37.274	0	0	0	0	0	0	0	0	0	0	0	0			18538	1102;4352	18817	196353	246868	246868		1
VKEEIIEAFVQELRK	1830.03	A0A0S2Z4I7;A0A0S2Z4I9;A0A0S2Z4N8;A0A024R0V4;P50552	A0A0S2Z4I7	VASP	Vasodilator-stimulated phosphoprotein	3	0.075236	33.131	0	0	0	21453000	0	15653000	0	0	0	0	0	0			36816	129	37543	389076;389077	486787	486787		1
YLPALGYSK	1010.54	A0A0S2Z4R1;P54577;A0A0C4DGZ5	A0A0S2Z4R1	YARS	Tyrosine--tRNA ligase, cytoplasmic;Tyrosine--tRNA ligase, cytoplasmic, N-terminally processed;Tyrosine--tRNA ligase	2	0.075406	42.864	42989000	56213000	30951000	82424000	52605000	62336000	0	24222000	0	83068000	20311000	0			40114	1112	40902	423421;423422;423423;423424;423425;423426;423427;423428;423429;423430;423431	529254	529254		1
MLPQAATEDDIR	1358.65	A0A0S2Z4W4;Q7Z3D7;P98175;Q6PKH5	A0A0S2Z4W4	DKFZp686E2459;RBM10	RNA-binding protein 10	3	0.017831	28.806	0	0	0	0	0	0	0	0	0	6082700	0	0			24493	1117	24930	258823	323947	323947		1
LDQQTLPLGGR	1196.65	A0A0S2Z4W4;Q7Z3D7;P98175;Q6PKH5;A0A0S2Z4X1	A0A0S2Z4W4	DKFZp686E2459;RBM10	RNA-binding protein 10	2	0.087169	35.908	16665000	12820000	11505000	15565000	13051000	18601000	0	16063000	0	39358000	7062000	0			19268	1117	19561	204131;204132;204133;204134;204135;204136;204137;204138;204139	256701	256701		1
ISLEYSELQDK	1323.66	A0A0S2Z4Z2;A8K6K1;A0A0S2Z537;A0A024QZG0;O75150;H3BP71;B3KQV1;H3BS50	A0A0S2Z4Z2	RNF40	E3 ubiquitin-protein ligase BRE1B	2	0.038091	43.651	0	0	0	0	0	0	4301500	0	0	17962000	0	0			16965	50	17224	178169;178170	224710	224710		1
EMAPVPGTTTTTTSVK	1619.81	A0A0S2Z4Z2;A8K6K1;A0A0S2Z537;A0A024QZG0;O75150;H3BP71;B4DMM1	A0A0S2Z4Z2	RNF40	E3 ubiquitin-protein ligase BRE1B	2	0.0041066	66.267	0	0	0	0	0	0	0	0	0	0	0	0			8137	50	8249	84562	106113	106113		1
HIEHMESDELGLQK	1664.78	A0A0S2Z4Z2;A8K6K1;A0A0S2Z537;A0A024QZG0;O75150;H3BP71;B4DMM1	A0A0S2Z4Z2	RNF40	E3 ubiquitin-protein ligase BRE1B	3	0.0021793	72.705	0	0	0	0	0	0	0	0	0	0	0	0			14058	50	14267	146547	184131	184131		1
AVEAAQLAEDLK	1256.66	A0A0S2Z4Z2;A8K6K1;A0A0S2Z537;A0A024QZG0;O75150;H3BP71;B4DMM1;A0A087WTK2;B4E313;B4DEN2;Q6ZN99;B4DFU2	A0A0S2Z4Z2	RNF40	E3 ubiquitin-protein ligase BRE1B	2	0.010633	69.979	0	0	0	0	0	0	0	0	0	0	0	0			3248	50	3295	34381	43269	43269		1
SESPQPAPDWGSQRPFHR	2077.97	A0A0S2Z565;A0A0S2Z591;O00165;E9PIQ7	A0A0S2Z565	HAX1	HCLS1-associated protein X-1	4	0.027268	18.538	0	0	0	0	0	0	24579000	0	0	0	0	0			30384	1129	30969	319402;319403;319404	397548	397548		1
TREDNDLDSQVSQEGLGPVLQPQPK	2749.35	A0A0S2Z565;A0A0S2Z591;O00165;E9PIQ7	A0A0S2Z565	HAX1	HCLS1-associated protein X-1	3	0.041171	20.202	0	0	0	0	0	0	19317000	0	0	0	0	0			34571	1129	35254	363967	453792	453792		1
GFFGFPGPR	980.487	A0A0S2Z565;A0A0S2Z591;O00165;Q5VYD6;A0A0S2Z519	A0A0S2Z565	HAX1	HCLS1-associated protein X-1	2	0.055891	60.799	0	0	0	0	0	0	0	0	0	0	0	0			11773	1129	11951	122201	153384	153384		1
IHFHNLQGEK	1221.63	A0A0S2Z583;Q8TC12;A0A0S2Z575;G3V234;G3V2G6;B3KQ19;H0YJ46;H0YIZ8;H0YJ10	A0A0S2Z583	RDH11	Retinol dehydrogenase 11	3	0.010756	36.585	1124800	0	0	601610	483660	496340	341200	851640	0	1849900	0	0			15702	1131	15931	164418;164419;164420;164421;164422;164423;164424;164425	207169	207169		1
HLHVLINNAGVMMCPYSK	2083.02	A0A0S2Z583;Q8TC12;A0A0S2Z575;G3V234;H0YJ46	A0A0S2Z583	RDH11	Retinol dehydrogenase 11	3	0.067953	16.197	0	0	0	0	0	0	10926000	0	0	0	0	0			14200	1131	14412	147919	185830	185830		1
MEEICGGDKPFLAPNDLQTK	2262.07	A0A0S2Z5A2;Q53F53;A0A0S2Z5B0;Q8WXF7	A0A0S2Z5A2	ATL1	Atlastin-1	3	0.0004458	71.872	0	0	0	0	0	0	0	0	0	0	0	0			24095	1135	24494	254745	319329	319329		1
AGPVQVLIVK	1022.65	A0A0S2Z5A2;Q53F53;A0A0S2Z5B0;Q8WXF7;A0A0S2Z5B4;G3V5T4;A0A0S2Z581	A0A0S2Z5A2	ATL1	Atlastin-1	2	0.0056843	75.213	0	0	0	0	0	0	5479100	0	0	31012000	0	0			1294	1135	1313	13066;13067;13068	16541	16541		1
SMLQATAEANNLAAVATAK	1873.96	A0A0S2Z5A2;Q53F53;A0A0S2Z5B0;Q8WXF7;A0A0S2Z5B4;Q6IAK1	A0A0S2Z5A2	ATL1;SPG3A	Atlastin-1	2	0.0033599	61.212	0	0	0	0	0	0	0	0	0	0	0	0			31501	1135	32114	331129	411995	411995		1
IEHGALVHHSGTITCLK	1871.97	A0A0S2Z5C3;Q9NWT1	A0A0S2Z5C3	PAK1IP1	p21-activated protein kinase-interacting protein 1	4	0.0014715	39.531	0	6380900	0	7969500	0	0	0	0	0	0	4662100	0			15255	1138	15480	159882;159883;159884	201378	201378		1
APLSQLYFCR	1253.62	A0A0S2Z5D4;Q9UJW0;A0A0S2Z5B8;A0A0S2Z5D5;E5RI97;B4DL03	A0A0S2Z5D4	DCTN4	Dynactin subunit 4	2	0.0085169	82.75	0	0	0	39317000	0	0	0	0	0	0	0	0			2460	1139	2497	26049	32878	32878		1
IQLVAVNYIPEVR	1512.87	A0A0S2Z5D4;Q9UJW0;A0A0S2Z5B8;B4DS07	A0A0S2Z5D4	DCTN4	Dynactin subunit 4	2	0.0066835	79.659	0	0	0	0	0	0	0	0	0	0	0	0			16756	1139	17011	176003	221998	221998		1
SIINIIVPLAER	1336.81	A0A0S2Z5F9;A0A0S2Z5K4;A0A0S2Z5F5;Q8N6G5	A0A0S2Z5F9	CSGALNACT2	Chondroitin sulfate N-acetylgalactosaminyltransferase 2	2	0.00033239	103.26	0	0	0	0	0	0	0	0	0	0	0	0			30906	1142	31511	324839	404348	404348		1
MVSIQITLNNTTDRK	1732.91	A0A0S2Z5J4;O00203;A8K586	A0A0S2Z5J4	AP3B1	AP-3 complex subunit beta-1;AP-3 complex subunit beta	3	0.018923	23.055	0	0	0	23278000	7597600	0	0	15516000	0	22851000	0	0			24921	1144	25406	263308;263309;263310;263311	329427	329427		1
YDQNYDIR	1085.48	A0A0S2Z5J4;O00203;A8K586;Q3MNE1;A0A0S2Z4Z4;B4E0B2;Q68CN5;Q13367;B3KUS4	A0A0S2Z5J4	AP3B1;DKFZp686D17136;AP3B2	AP-3 complex subunit beta-1;AP-3 complex subunit beta;AP-3 complex subunit beta-2	2	0.025673	64.265	18556000	0	0	0	0	0	7402700	8682700	0	0	0	0			39475	1144	40253	416936;416937;416938	521146	521146		1
NIFAILQSVK	1131.67	A0A0S2Z5M9;Q6P1J9;A0A0S2Z5N1;B4DV47	A0A0S2Z5M9	CDC73	Parafibromin	2	0.053602	57.96	0	0	0	0	0	0	0	0	0	0	0	0			25562	1149	26061	270258	338416	338416		1
CLSLSAGQTTLSR	1392.7	A0A0S2Z5P5;Q9BTE3	A0A0S2Z5P5	MCMBP	Mini-chromosome maintenance complex-binding protein	2	0.025342	57.532	0	0	0	0	0	0	0	0	0	0	0	0			3918	1150	3973	40917	51580	51580		1
FTVNLSGCPR	1149.56	A0A0S2Z5P5;Q9BTE3	A0A0S2Z5P5	MCMBP	Mini-chromosome maintenance complex-binding protein	2	0.081749	52.482	0	0	0	0	0	0	0	0	0	0	0	0			10910	1150	11071	113126	141879	141879		1
IIQHLVPASFR	1279.74	A0A0S2Z5P5;Q9BTE3	A0A0S2Z5P5	MCMBP	Mini-chromosome maintenance complex-binding protein	3	0.07312	36.284	0	0	0	0	0	0	0	0	0	0	0	0			15911	1150	16144	166938	210670	210670		1
TNLWQGK	845.44	A0A0S2Z5Q3;J3KQJ1;Q8NBJ7;A0A0S2Z548;A8MXB9;A0A024RDK8;B4DLK7;C9JL30;C9J660;H7C3B2;Q75LP3;F8WA42	A0A0S2Z5Q3	SUMF2;DKFZP566I1024	Sulfatase-modifying factor 2	2	0.049073	67.741	0	0	0	0	0	0	0	0	0	0	2954200	0			34286	1151	34965	361053;361054	450008	450008		1
FCFSIQQGLNADYVK	1788.85	A0A0S2Z5R8;A0A024RC16;Q8TCZ2	A0A0S2Z5R8	CD99L2	CD99 antigen-like protein 2	2	0.0029705	53.237	0	0	16965000	19616000	0	0	0	0	0	0	0	0			9400	708	9538	97242;97243	121758	121758		1
SFNDDAMLIEK	1281.59	A0A0S2Z693;Q96RQ3;E9PHF7;E9PG35;Q68D27;F5GYT8;B4DH16;G5E9X5;B4DHW5;B7ZAW3	A0A0S2Z693	MCCC1;DKFZp686B20267	Methylcrotonoyl-CoA carboxylase subunit alpha, mitochondrial	2	0.046689	56.632	0	0	0	0	0	0	0	0	0	0	0	0			30512	1158	31101	320586	398928	398928		1
KDIEDTLSGIQTAGCGSTFFR	2302.09	A0A0S2Z6V5;Q8IYU8	A0A0S2Z6V5	MICU2	Calcium uptake protein 2, mitochondrial	3	0.074433	15.063	0	0	0	0	0	0	0	0	0	0	9222900	12752000			17664	1159	17930	186194;186195;186196	234930	234930		1
NVEHGIIYIGKPSLR	1694.95	A0A0S2Z6V5;Q8IYU8;A0A0S2Z6B0	A0A0S2Z6V5	MICU2	Calcium uptake protein 2, mitochondrial	4	0.094055	15.635	0	0	0	0	0	0	0	0	0	0	11818000	0			26528	1159	27049	280353	350944	350944		1
VEPFVCAQCR	1264.57	A0A0U1RRM1;B3KSZ4;Q8WXI9;A0A0U1RR30	A0A0U1RRM1	GATAD2B	Transcriptional repressor p66-beta	2	0.033297	61.962	0	0	0	0	0	0	0	0	0	0	0	0			36049	1167	36757	380203	474982	474982		1
LYDMVLQFLR	1296.69	A0A0X1KG71;Q8WX92	A0A0X1KG71	NELFB	Negative elongation factor B	2	0.040876	60.436	0	0	0	0	0	0	0	0	0	0	0	0			23729	1172	24097	250852	314594	314594		1
SCGLHQLLRGPEVQLVAHSPWLKDSLSR	3182.68	A0A140TA49;A0A140TA44;A0A140TA32;A0A0G2JPR0;P0C0L4;F5GXS0;A0A140TA29;A0A0G2JL54;P0C0L5;B4DIE5;B7Z1F8	A0A140TA49	C4A;C4B	Complement C4-A;Complement C4 beta chain;Complement C4-A alpha chain;C4a anaphylatoxin;C4b-A;C4d-A;Complement C4 gamma chain;Complement C4-B;Complement C4 beta chain;Complement C4-B alpha chain;C4a anaphylatoxin;C4b-B;C4d-B;Complement C4 gamma chain	7	0.086056	2.4154	0	0	0	0	0	0	0	0	3113200	0	0	0			30035	1042	30608	315466	392464	392464		1
TTNIQGINLLFSSR	1562.84	A0A140TA49;A0A140TA44;A0A140TA32;A0A0G2JPR0;P0C0L4;F5GXS0;A0A140TA29;A0A0G2JL54;P0C0L5;B4DIE5;B7Z1F8	A0A140TA49	C4A;C4B	Complement C4-A;Complement C4 beta chain;Complement C4-A alpha chain;C4a anaphylatoxin;C4b-A;C4d-A;Complement C4 gamma chain;Complement C4-B;Complement C4 beta chain;Complement C4-B alpha chain;C4a anaphylatoxin;C4b-B;C4d-B;Complement C4 gamma chain	4	0.083081	18.829	0	0	0	0	0	0	15775000	28770000	0	0	0	18809000			34835	1042	35523	366929;366930;366931;366932;366933	457698	457698		1
SLDLSGLELLSEHLDPK	1864.98	A0A140VJD0;Q9UFC0	A0A140VJD0	LRWD1	Leucine-rich repeat and WD repeat-containing protein 1	3	0.0067175	40.962	0	0	0	0	0	0	0	0	0	0	0	0			31105	1181	31713	326965	406933	406933		1
LTQLQELDLSNNHLETLPDNLGLSHLR	3082.6	A0A140VJD0;Q9UFC0;H7C5S6;Q59FT0	A0A140VJD0	LRWD1	Leucine-rich repeat and WD repeat-containing protein 1	4	0.027141	17.158	0	0	0	54939000	0	0	0	0	0	0	43422000	0			23150	1181	23507	244644;244645	306780	306780		1
QLAGLVANYYTPR	1464.77	A0A140VJE4;P54802;Q14769;Q59FD0	A0A140VJE4	NAGLU;ufHSD2	Alpha-N-acetylglucosaminidase;Alpha-N-acetylglucosaminidase 82 kDa form;Alpha-N-acetylglucosaminidase 77 kDa form	2	0.0047875	71.03	0	0	0	0	0	0	0	0	0	0	0	0			27744	1183	28283	292293	365055	365055		1
KSPLSWIEEK	1215.65	A0A140VJF4;P53004	A0A140VJF4	BLVRA	Biliverdin reductase A	2	0.057731	72.243	0	0	0	0	0	0	0	0	0	0	0	0			18396	1187	18674	194854	245140	245140		1
AIYKGPGSEAGP	1145.57	A0A140VJG8;P21964;B8XPJ7;B8XPJ8	A0A140VJG8	COMT	Catechol O-methyltransferase	2	0.013544	85.67	0	22615000	13308000	18935000	17505000	19055000	0	0	0	32813000	9595300	9687200			1669	1189	1692	17398;17399;17400;17401;17402;17403;17404;17405;17406	22020;22021;22022;22023	22020		1
EVVDGLEK	887.46	A0A140VJG8;P21964;B8XPJ7;B8XPJ8	A0A140VJG8	COMT	Catechol O-methyltransferase	2	0.019274	70.69	0	0	0	0	0	0	0	0	0	36280000	0	0			9082	1189	9215	94045	117712	117712		1
YDVDTLDMVFLDHWKDR	2167	A0A140VJG8;P21964;B8XPJ7;B8XPJ8;E7EMS6;E7EUU8;H7BZ45	A0A140VJG8	COMT	Catechol O-methyltransferase	4	0.08625	21.359	0	0	0	0	0	0	0	29882000	0	0	0	0			39484	1189	40262	417010	521231	521231		1
LPAHYQFLLDLGVR	1640.9	A0A140VJI5;Q9BVJ7	A0A140VJI5	DUSP23	Dual specificity protein phosphatase 23	3	0.0016236	56.482	0	0	0	0	0	0	0	0	0	0	0	0			21867	1191	22199	231561	290752	290752		1
FSCFQEEAPQPHYQLR	2035.92	A0A140VJI7;Q16610;C8CHS3	A0A140VJI7	ECM1	Extracellular matrix protein 1	3	0.0081739	34.851	0	0	0	0	0	0	0	0	0	0	0	0			10660	1192	10820	110627	138818	138818		1
EVGPPLPQEAVPLQK	1600.88	A0A140VJI7;Q16610;C8CHS3;B7ZAS5	A0A140VJI7	ECM1	Extracellular matrix protein 1	2	0.020458	38.021	0	0	0	0	0	0	5190200	0	0	0	0	0			8946	1192	9078	92719	116134	116134		1
AFSGYLGTDQSK	1272.6	A0A140VJJ2;P10768;X6RA14;H7BZT7;U3KQT1	A0A140VJJ2	ESD	S-formylglutathione hydrolase	2	0.073265	35.496	0	0	39230000	0	0	43231000	0	0	0	0	19311000	0			1073	1193	1083	10804;10805;10806;10807;10808	13811	13811		1
AYDATHLVK	1016.53	A0A140VJJ2;P10768;X6RA14;H7BZT7;U3KQT1	A0A140VJJ2	ESD	S-formylglutathione hydrolase	2	0.034287	52.867	0	0	0	3757300	3401000	5270200	0	0	0	0	0	0			3566	1193	3616	37601;37602;37603	47274	47274		1
STNIAAAASEPHS	1254.58	A0A140VJK7;Q7Z4H3;H0UI53;H0UI52	A0A140VJK7	HDDC2	HD domain-containing protein 2	2	0.013394	62.303	0	0	0	0	0	0	0	0	0	0	0	0			32301	1197	32936	339172	421849	421849		1
AFCAGGDIR	965.439	A0A140VJL0;Q6NVY1;B8ZZZ0	A0A140VJL0	HIBCH	3-hydroxyisobutyryl-CoA hydrolase, mitochondrial	2	0.04326	65.038	0	0	0	0	0	0	0	0	0	0	0	0			944	1198	954	9621	12399	12399		1
HTDAAEEVLLEK	1353.68	A0A140VJL0;Q6NVY1;B8ZZZ0	A0A140VJL0	HIBCH	3-hydroxyisobutyryl-CoA hydrolase, mitochondrial	2	3.4676e-08	122.96	0	0	0	0	0	0	0	0	0	0	0	0			14545	1198	14763	151822	190932	190932		1
VILITPTPLCETAWEEQCIIQGCK	2858.4	A0A140VJL6;Q2TAA2;H7C5G1;Q6NVV8;Q05D21;Q6PCA9;C9JDY4;C9J5J2;C9JE02	A0A140VJL6	IAH1	Isoamyl acetate-hydrolyzing esterase 1 homolog	3	0.00067789	34.221	0	0	0	0	0	0	0	20340000	26037000	0	0	0			36701	1200	37424	387743;387744	485070	485070		1
FEQVNLLDSNAVHHIIHDFQPHVIVHCAAER	3644.81	A0A140VJP2;Q9NZL9;A8K7A4	A0A140VJP2	MAT2B	Methionine adenosyltransferase 2 subunit beta	5	0.054717	11.588	0	0	21221000	0	83883000	0	0	67770000	0	0	0	0			9643	1206;1555	9787	99761;99762;99763;99764	125012	125012		1
ESLWPFLIDKR	1402.76	A0A140VJP2;Q9NZL9;B7Z1X8;A8K7A4	A0A140VJP2	MAT2B	Methionine adenosyltransferase 2 subunit beta	3	0.010633	36.952	0	0	0	5831900	6162600	16222000	0	0	0	0	0	0			8652	1206;1555	8774	89629;89630;89631	112307	112307		1
YEMACAIADAFNLPSSHLRPITDSPVLGAQRPR	3652.82	A0A140VJP2;Q9NZL9;B7Z1X8;A8K7A4	A0A140VJP2	MAT2B	Methionine adenosyltransferase 2 subunit beta	5	0.061955	14.384	0	0	87224000	0	0	0	44647000	0	0	108760000	40544000	67796000			39562	1206;1555	40340	417754;417755;417756;417757;417758;417759;417760	522193	522193		1
AVLENNLGAAVLR	1338.76	A0A140VJP2;Q9NZL9;B7Z1X8;H7C0X7;A8K7A4	A0A140VJP2	MAT2B	Methionine adenosyltransferase 2 subunit beta	2	0.057165	63.283	64055000	35104000	40740000	74596000	0	0	22066000	20014000	8943600	0	17097000	27085000			3349	1206;1555	3396	35485;35486;35487;35488;35489;35490;35491;35492;35493;35494;35495	44712;44713	44713		1
GTFHWSGNEQMTK	1521.67	A0A140VJP2;Q9NZL9;B7Z1X8;H7C0X7;A8K7A4	A0A140VJP2	MAT2B	Methionine adenosyltransferase 2 subunit beta	3	0.038637	46.964	0	0	0	0	0	0	0	0	0	0	0	0			13230	1206;1555	13428	137565	172379	172379		1
DSFPWEVPK	1103.53	A0A140VJP5;P31153;B4E1K2	A0A140VJP5	MAT2A	S-adenosylmethionine synthase isoform type-2	2	0.026552	55.872	68909000	40322000	35416000	40121000	30187000	28081000	0	17031000	19025000	26906000	14219000	0			5837	1207	5921	60971;60972;60973;60974;60975;60976;60977;60978;60979;60980;60981;60982	77062	77062		1
FAPPLVIKEDELRESIEIINK	2452.36	A0A140VJQ4;P04181;Q59HE2	A0A140VJQ4	OAT	Ornithine aminotransferase, mitochondrial;Ornithine aminotransferase, hepatic form;Ornithine aminotransferase, renal form	4	2.9873e-07	69.763	0	0	10147000	0	0	0	28390000	41678000	0	0	0	0			9344	1209	9481	96690;96691;96692	121049	121049		1
VHVTQEDFEMAVAK	1602.77	A0A140VJS3;P62195	A0A140VJS3	PSMC5	26S protease regulatory subunit 8	3	0.0057371	40.278	0	0	0	0	0	0	31254000	0	0	0	0	0			36584	1211	37303	386204;386205	483096	483096		1
KIEFPPPNEEAR	1425.73	A0A140VJS3;P62195;Q59GS3	A0A140VJS3	PSMC5	26S protease regulatory subunit 8	3	0.084653	21.775	0	0	11164000	12363000	0	10083000	0	11455000	0	0	0	13722000			18038	1211	18310	190749;190750;190751;190752;190753;190754	240367	240367		1
NLADCLR	860.417	A0A140VJS6;P49721;B7Z478;Q59FJ0	A0A140VJS6	PSMB2	Proteasome subunit beta type-2;Proteasome subunit beta type	2	0.077791	57.177	0	0	0	0	0	0	0	0	0	0	0	0			25703	1212	26204	271688;271689	340140	340140		1
VAASNIVQMKDDHDK	1669.81	A0A140VJS6;P49721;Q59FJ0	A0A140VJS6	PSMB2	Proteasome subunit beta type-2;Proteasome subunit beta type	4	0.001764	33.547	6901000	0	5067600	0	5101900	3290700	0	5035100	0	0	0	0			35336	1212	36035	372098;372099;372100;372101;372102	464160	464160		1
YRDPTTVTTLR	1321.7	A0A140VJT0;P63151;Q56VW8	A0A140VJT0	PPP2R2A	Serine/threonine-protein phosphatase 2A 55 kDa regulatory subunit B alpha isoform;Serine/threonine-protein phosphatase 2A 55 kDa regulatory subunit B	3	0.068941	31.148	0	0	25106000	0	0	0	0	0	7912200	0	0	0			40404	1213	41198	426325;426326	532949	532949		1
LQLEYCSLSAASCEPLASVLRAKPDFK	3052.54	A0A140VJT8;P13489;A0A024RC87;E9PMJ3;E9PLZ3;E9PIM9	A0A140VJT8	RNH1	Ribonuclease inhibitor	7	0.088428	2.0834	0	0	0	0	0	0	0	666230	0	0	0	0			22299	1215	22641	235959	296260	296260		1
DISSALR	760.408	A0A140VJT8;P13489;A0A024RC87;E9PMJ3;E9PLZ3;E9PIM9;E9PIK5;E9PMN0;E9PMA9	A0A140VJT8	RNH1	Ribonuclease inhibitor	2	0.074863	58.167	32510000	0	17462000	0	20209000	19043000	12636000	17477000	0	0	9759300	0			5035	1215	5108	52662;52663;52664;52665;52666;52667;52668;52669;52670	66485	66485		1
YDTDFYILDK	1291.6	A0A140VJW5;P14868;D3DP78;Q53T60	A0A140VJW5	DARS	Aspartate--tRNA ligase, cytoplasmic	2	0.01972	53.751	0	11057000	0	0	0	0	5071100	0	4341800	18674000	0	0			39479	1218	40257	416971;416972;416973;416974	521194	521194		1
GEEILSGAQR	1058.54	A0A140VJW5;P14868;D3DP78;Q53T60;H7BZ35	A0A140VJW5	DARS	Aspartate--tRNA ligase, cytoplasmic	2	0.079986	39.622	93447000	0	0	0	0	0	0	0	0	0	0	0			11577	1218	11750	120128	150846	150846		1
QFPCEPFK	1051.48	A0A140VJW5;P14868;D3DP78;Q53T60;H7BZ35	A0A140VJW5	DARS	Aspartate--tRNA ligase, cytoplasmic	2	0.072007	47.349	32810000	0	0	29122000	0	0	0	0	0	0	0	0			27459	1218	27995	289584;289585;289586;289587	361908	361908		1
IHMGSCAENTAK	1317.58	A0A140VJX1;P24752	A0A140VJX1	ACAT1	Acetyl-CoA acetyltransferase, mitochondrial	3	0.065653	17.666	0	0	0	0	0	0	0	0	0	0	0	1990500			15722	1219	15951	164681	207541	207541		1
AGIPKEEVKEAYMGNVLQGGEGQAPTR	2828.41	A0A140VJX1;P24752;H0YEL7;E9PRQ6	A0A140VJX1	ACAT1	Acetyl-CoA acetyltransferase, mitochondrial	4	0.02112	22.081	0	0	0	0	0	0	0	0	0	0	0	0			1222	1219	1238	12305	15643	15643		1
ETGYPLAVK	976.523	A0A140VJZ1;P45974	A0A140VJZ1	USP5	Ubiquitin carboxyl-terminal hydrolase 5	2	0.085502	41.429	43755000	0	19162000	31062000	16674000	0	0	0	8245800	0	0	0			8770	1223	8895	90782;90783;90784;90785;90786;90787;90788	113601	113601		1
SSENPNEVFR	1177.54	A0A140VJZ1;P45974	A0A140VJZ1	USP5	Ubiquitin carboxyl-terminal hydrolase 5	2	0.028491	49.85	0	0	0	0	0	0	0	0	8181800	0	0	11036000			32015	1223	32648	336313;336314;336315	418325	418325		1
VDYIMQLPVPMDAALNKEELLEYEEK	3079.51	A0A140VJZ1;P45974	A0A140VJZ1	USP5	Ubiquitin carboxyl-terminal hydrolase 5	3	0.030712	21.21	0	0	0	0	0	0	0	0	0	41021000	0	0			35858	1223	36565	378240	472341	472341		1
VTSAVEALLSADSASR	1575.81	A0A140VJZ1;P45974	A0A140VJZ1	USP5	Ubiquitin carboxyl-terminal hydrolase 5	2	0.0036997	46.159	0	0	0	0	0	0	0	0	10424000	0	0	0			38322	1223	39078	404989	506424	506424		1
KFLEESVSMSPEER	1666.79	A0A140VJZ4;P15374;A0A087WTB8;Q5TBK7	A0A140VJZ4	UCHL3	Ubiquitin carboxyl-terminal hydrolase isozyme L3;Ubiquitin carboxyl-terminal hydrolase	2	0.038236	70.412	0	0	0	0	0	0	0	0	0	0	0	0			17885	1224	18156	188956	238224	238224		1
QHVGSSAEFMEAWR	1633.73	A0A140VK08;P22676;H3BN14;H3BMN5;A6NER6	A0A140VK08	CALB2	Calretinin	3	0.051825	24.918	0	0	0	34013000	20222000	18228000	0	0	0	0	0	0			27614	1225	28152	291035;291036;291037	363573	363573		1
EHIIGQESAIATVGAAIR	1834.99	A0A140VK11;Q9H078;H0YGM0;F5GX99	A0A140VK11	CLPB	Caseinolytic peptidase B protein homolog	3	0.062777	9.486	0	0	0	0	0	0	0	0	0	0	0	0			7372	1226;2453	7477	77188;77189	97179	97179		1
ELNFWAK	906.46	A0A140VK11;Q9H078;H0YGM0;Q7Z777	A0A140VK11	CLPB	Caseinolytic peptidase B protein homolog	2	0.060633	62.978	0	0	0	0	0	0	0	0	0	0	0	8597700			7955	1226	8064	82753;82754	103915	103915		1
CMMDTDDEVRDR	1541.59	A0A140VK12;Q9UBF2;Q9H9B7;B3KND4;Q9NUP3	A0A140VK12	COPG2	Coatomer subunit gamma-2;Coatomer subunit gamma	3	0.077365	27.862	0	0	0	0	0	6044500	0	0	0	0	0	0			3934	1227	3990	41094	51794	51794		1
HEMVIYEAASAIIHLPNCTAR	2395.18	A0A140VK12;Q9UBF2;Q9H9B7;B3KND4;Q9NUP3	A0A140VK12	COPG2	Coatomer subunit gamma-2;Coatomer subunit gamma	3	0.032939	21.901	0	0	0	19556000	22593000	0	0	0	0	0	0	0			13846	1227	14053	144048;144049	180596	180596		1
SSALQWLTPEQTSGK	1631.82	A0A140VK27;P09960;B4DVZ8;Q59ES1	A0A140VK27	LTA4H	Leukotriene A-4 hydrolase;Leukotriene A(4) hydrolase	2	0.049367	74.751	0	0	0	0	0	0	0	0	0	0	0	0			31981	1229	32613	336012	417976	417976		1
EYEAEGIAK	1008.48	A0A140VK29;Q9HCC0;D6RD67	A0A140VK29	MCCC2	Methylcrotonoyl-CoA carboxylase beta chain, mitochondrial	2	0.021035	60.682	0	0	0	0	3318200	4029800	0	0	4243700	5745000	3285800	7290600			9162	1230	9295	94709;94710;94711;94712;94713;94714	118440	118440		1
ITLIIGGSYGAGNYGMCGR	1958.93	A0A140VK29;Q9HCC0;D6RD67	A0A140VK29	MCCC2	Methylcrotonoyl-CoA carboxylase beta chain, mitochondrial	2	0.00049391	73.848	0	0	0	0	0	0	0	0	0	0	0	0			17177	1230	17439	180771	227948	227948		1
KGTHFVQLCCQR	1532.73	A0A140VK29;Q9HCC0;D6RD67	A0A140VK29	MCCC2	Methylcrotonoyl-CoA carboxylase beta chain, mitochondrial	3	0.05334	20.427	0	0	0	0	0	0	0	0	1694400	0	0	0			17983	1230	18255	190069;190070	239543	239543		1
IVALDLR	798.496	A0A140VK39;Q9Y570	A0A140VK39	PPME1	Protein phosphatase methylesterase 1	2	0.061414	62.714	0	0	0	0	0	0	0	0	0	0	0	0			17265	1232	17529	181780	229277	229277		1
LDKDLTIGQMQGK	1445.75	A0A140VK39;Q9Y570	A0A140VK39	PPME1	Protein phosphatase methylesterase 1	3	0.0038096	34.05	0	0	0	0	9937700	0	0	0	3825400	0	9969400	0			19171	1232	19463	203161;203162;203163	255501	255501		1
YWDGWFR	1028.45	A0A140VK39;Q9Y570	A0A140VK39	PPME1	Protein phosphatase methylesterase 1	2	0.087641	54.765	0	22530000	0	0	37255000	0	0	0	0	0	0	0			40682	1232	41476	429288;429289;429290	536751	536751		1
YEAANWK	880.408	A0A140VK44;G3V5Z7;P60900;G3V295;G3V3I1	A0A140VK44	PSMA6	Proteasome subunit alpha type;Proteasome subunit alpha type-6	2	0.087521	54.787	9728000	0	0	0	0	0	0	0	0	0	0	0			39497	1236	40275	417122	521376	521376		1
KVNVTVDYIRPASPATETVPAFSER	2746.43	A0A140VK49;Q7KZF4;B2R5U1;Q59FF0;B4E299;B3KU67	A0A140VK49	SND1	Staphylococcal nuclease domain-containing protein 1	3	0.011191	57.802	0	0	0	0	0	0	0	0	0	0	0	0			18453	1239	18731	195501	245861	245861		1
PAVTETHQLAELNEKK	1806.95	A0A140VK53;Q9UQ35;I3L4D8;Q05BI2;Q05CV9;I3L1I8;I3L182;Q9UQ39;I3L1C0;A0A087X1W1	A0A140VK53	SRRM2	Serine/arginine repetitive matrix protein 2	3	0.08766	11.279	0	0	0	0	0	0	0	62053000	0	0	0	0			26816	1240	27338	283322	354614	354614		1
DSLVQSCPGSLSLCAGVK	1876.9	A0A140VK53;Q9UQ35;O60382	A0A140VK53	SRRM2;KIAA0324	Serine/arginine repetitive matrix protein 2	2	0.010067	53.377	0	0	0	0	0	0	0	0	0	0	0	0			5884	1240	5969	61521	77726	77726		1
EQNSALPTSSQDEELMEVVEK	2362.08	A0A140VK53;Q9UQ35;O60382	A0A140VK53	SRRM2;KIAA0324	Serine/arginine repetitive matrix protein 2	3	0.052874	10.689	0	0	0	0	0	0	10451000	0	0	58168000	0	0			8459	1240	8579	87828;87829	110134	110134		1
GEFSASPMLK	1065.52	A0A140VK53;Q9UQ35;O60382	A0A140VK53	SRRM2;KIAA0324	Serine/arginine repetitive matrix protein 2	2	0.07714	40.058	0	84336000	0	0	0	0	0	0	0	0	9417600	0			11590	1240	11763	120231;120232;120233	150968	150968		1
SPGMLEPLGSSR	1229.61	A0A140VK53;Q9UQ35;O60382;A0AUK8	A0A140VK53	SRRM2;KIAA0324	Serine/arginine repetitive matrix protein 2	2	0.048874	53.124	0	0	0	0	0	0	0	0	0	0	0	0			31691	1240	32317	333142	414472	414472		1
TPAAAAAMNLASPR	1340.69	A0A140VK53;Q9UQ35;O60382;A0AUK8	A0A140VK53	SRRM2;KIAA0324	Serine/arginine repetitive matrix protein 2	2	7.6324e-09	105.94	0	0	0	0	0	36322000	0	38651000	0	0	0	32867000			34311	1240	34990	361293;361294;361295	450318;450319	450318		1
MASIYSEEGNIEHAFILYNK	2328.11	A0A140VK54;O95630;C9JK83;C9JZ93;C9JEK5;F5H5B9	A0A140VK54	STAMBP	STAM-binding protein	3	0.0080079	27.324	0	0	0	35768000	0	0	8950400	0	5065600	0	0	0			23949	1241	24326	253126;253127;253128;253129	317353	317353		1
RLIELYK	933.565	A0A140VK56;P37837;F2Z393;B4DID5	A0A140VK56	TALDO1	Transaldolase	2	0.093217	93.561	64664000	80390000	51910000	70183000	60280000	55558000	39033000	32715000	31936000	334470000	32733000	45607000			29240	1242	29796	307118;307119;307120;307121;307122;307123;307124;307125;307126;307127;307128;307129;307130;307131;307132	382666	382666		1
TVFETLDIGWQLLR	1689.91	A0A140VK65;P21281;B4DFM5;B4DQI9	A0A140VK65	ATP6V1B2	V-type proton ATPase subunit B, brain isoform	2	0.0063133	48.44	0	0	0	2755500	1464100	0	0	0	0	0	0	0			34978	1243	35667	368347;368348	459491	459491		1
YAEIVHLTLPDGTKR	1711.93	A0A140VK65;P21281;Q59HF3;H0YC04	A0A140VK65	ATP6V1B2	V-type proton ATPase subunit B, brain isoform	4	0.060735	21.534	0	32325000	0	0	0	0	0	46036000	0	0	0	0			39314	1243	40086	415237;415238;415239	518942	518942		1
INELTGIKESDTGLAPPALWDLAADK	2737.42	A0A140VK70;P35998;A0A1W2PQS1;Q75L23;C9JLS9;B7Z571	A0A140VK70	PSMC2	26S protease regulatory subunit 7	3	0.042446	18.776	0	0	17812000	0	0	42585000	0	0	0	0	0	0			16453	1245	16703	173061;173062	218163	218163		1
FASENDLPEWKER	1619.76	A0A140VK94;P43487;F6WQW2;C9JXG8;D3DX26;C9JJ34;B7Z6U1;B4DE76;C9JGV6;C9JDM3;C9JIC6	A0A140VK94	RANBP1	Ran-specific GTPase-activating protein	3	0.090028	25.322	0	0	0	0	24352000	0	0	0	0	0	0	0			9357	1250	9495	96814	121211	121211		1
LEALSVK	758.454	A0A140VK94;P43487;F6WQW2;C9JXG8;D3DX26;Q5T0Z6;Q9C010	A0A140VK94	RANBP1;PKIB	Ran-specific GTPase-activating protein;cAMP-dependent protein kinase inhibitor beta	2	0.080476	56.27	29039000	22805000	8973300	11076000	15020000	16637000	10870000	0	10662000	23962000	8833800	0			19364	1250	19658	205216;205217;205218;205219;205220;205221;205222;205223;205224;205225;205226	258047	258047		1
MYLQAAIVR	1063.58	A0A140VKB1;A0A0A0MTN0;Q13617	A0A140VKB1	CUL2	Cullin-2	2	0.055891	60.799	0	0	0	0	0	0	0	0	0	0	0	0			24962	964	25456	263798	330050	330050		1
AVSTGLPHMIQELQNHIHDEGLR	2594.3	A0A140VKB1;A0A0A0MTN0;Q13617;Q5T2B5;B7Z1Y1	A0A140VKB1	CUL2	Cullin-2	5	0.043243	14.584	0	0	0	0	0	0	0	0	0	0	16462000	0			3448	964	3496	36410	45839	45839		1
FYQEIFESPFLTETGEYYK	2390.1	A0A140VKB1;A0A0A0MTN0;Q13617;Q5T2B5;B7Z1Y1	A0A140VKB1	CUL2	Cullin-2	2	0.033005	61.409	0	0	0	0	0	0	0	0	0	0	0	0			11137	964	11303	115479	144948	144948		1
VLESEEQVLVMYHR	1730.87	A0A140VKB1;A0A0A0MTN0;Q13617;Q5T2B5;B7Z1Y1	A0A140VKB1	CUL2	Cullin-2	3	0.0058047	44.511	0	0	0	0	0	0	0	0	0	0	0	0			36988	964	37719	390862	488940	488940		1
AVVMLEYVER	1207.63	A0A140VKB1;A0A0A0MTN0;Q13617;Q5T2B5;B7Z1Y1;Q5T2B7	A0A140VKB1	CUL2	Cullin-2	2	0.077406	53.327	0	0	0	0	0	0	0	0	0	0	0	0			3489	964	3539	36875	46400	46400		1
FSDIYALCVAYPEPLGER	2099	A0A140VKB1;A0A0A0MTN0;Q13617;Q5T2B5;B7Z1Y1;Q5T2B7	A0A140VKB1	CUL2	Cullin-2	2	9.4526e-10	110.07	0	0	0	0	0	0	0	0	0	0	0	0			10665	964	10825	110680	138875	138875		1
VVDFDETWNK	1251.58	A0A140VKB1;A0A0A0MTN0;Q13617;Q5T2B5;B7Z1Y1;Q5T2B7	A0A140VKB1	CUL2	Cullin-2	2	0.085512	38.776	0	20063000	0	0	12897000	13109000	6722500	0	0	0	0	10619000			38414	964	39171	405892;405893;405894;405895;405896	507592	507592		1
DQDQLQAWESEGLFQISQNK	2363.1	A0A140VKC0;Q16222	A0A140VKC0	UAP1	UDP-N-acetylhexosamine pyrophosphorylase;UDP-N-acetylgalactosamine pyrophosphorylase;UDP-N-acetylglucosamine pyrophosphorylase	2	0.016064	67.136	0	0	0	0	0	0	0	0	0	0	0	0			5700	1252	5783	59737	75431	75431		1
AAAAAAAPSGGGGGGEEERLEEK	2083.98	A0A140VKC4;B5MCB4	A0A140VKC4	MECP2		2	3.9817e-20	109.07	0	0	0	0	0	0	0	0	0	0	0	0			5	1253	5	32	41	41		1
DRGPMYDDPTLPEGWTR	2004.9	A0A140VKC4;E9LUH3;D5L9I5;D3YJ43;D0UU70;A8K079;E9LUH4;P51608;E1B2J3;C6KG45;D6QZ43;A0A087X1U4;C6KG44;I6LM39;A0A0S2Z401;A0A087WVW7;B5MCB4;A0A0D9SFX7;D5L9I4;A0A0S2Z3U3;A0A075BPH5	A0A140VKC4	MECP2	Methyl-CpG-binding protein 2	3	0.038377	15.871	0	0	0	0	0	0	0	18748000	0	0	8262500	0			5787	1253	5871	60557;60558	76531	76531		1
SVQETVLPIKK	1240.74	A0A140VKC4;E9LUH3;D5L9I5;D3YJ43;D0UU70;A8K079;E9LUH4;P51608;E1B2J3;D9ZNA4;C6KG45;A0A075BPP5	A0A140VKC4	MECP2	Methyl-CpG-binding protein 2	3	0.052208	22.72	0	0	6718400	0	7950800	15745000	0	0	0	0	0	0			32502	1253	33139	341272;341273;341274	424365	424365		1
EVVKPLLVSTLGEK	1510.9	A0A140VKC4;E9LUH3;D5L9I5;D3YJ43;D0UU70;A8K079;E9LUH4;P51608;E1B2J3;D9ZNA4;C6KG45;A0A075BPP5;A0A0S2Z401	A0A140VKC4	MECP2	Methyl-CpG-binding protein 2	3	0.080202	38.028	0	0	0	0	0	0	0	0	0	0	0	0			9090	1253	9223	94122	117794	117794		1
KPGSVVAAAAAEAK	1268.71	A0A140VKC4;E9LUH3;D5L9I5;D3YJ43;D0UU70;A8K079;E9LUH4;P51608;E1B2J3;D9ZNA4;C6KG45;D6QZ43;A0A087X1U4;C6KG44;A0A075BPP5	A0A140VKC4	MECP2	Methyl-CpG-binding protein 2	3	0.016322	50.305	0	0	0	0	0	0	0	0	0	0	0	0			18249	1253	18526	193161	243131	243131		1
AEGGGATTSTQVMVIK	1548.78	A0A140VKC4;E9LUH3;D5L9I5;D3YJ43;D0UU70;A8K079;E9LUH4;P51608;E1B2J3;D9ZNA4;C6KG45;D6QZ43;A0A087X1U4;C6KG44;A0A075BPP5;I6LM39	A0A140VKC4	MECP2	Methyl-CpG-binding protein 2	2	0.079284	28.283	0	0	0	0	12574000	0	0	15481000	0	29802000	0	0			740	1253	748	7697;7698;7699	10031	10031		1
MPFQTSPGGKAEGGGATTSTQVMVIK	2579.27	A0A140VKC4;E9LUH3;D5L9I5;D3YJ43;D0UU70;A8K079;E9LUH4;P51608;E1B2J3;D9ZNA4;C6KG45;D6QZ43;A0A087X1U4;C6KG44;A0A075BPP5;I6LM39	A0A140VKC4	MECP2	Methyl-CpG-binding protein 2	3	0.075827	8.9676	0	0	0	24011000	0	0	0	0	0	13484000	0	0			24633	1253	25083	260243;260244	325625	325625		1
VVSCLSTCIFPDK	1524.73	A0A140VKC8;Q13630;B3KU96;B4DZW9;E9PP14;A0A0J9YX13;E9PKL9	A0A140VKC8	TSTA3	GDP-L-fucose synthase	2	0.033837	47.288	27912000	0	0	15233000	19848000	0	0	0	0	0	0	0			38586	1254	39350	407864;407865;407866;407867	510090	510090		1
GVYQFCFSNEFSTFSHK	2083.91	A0A140VKD1;Q9Y3Q3;Q53HR4;G3V1J9;F5H4M7;B4E277	A0A140VKD1	TMED3	Transmembrane emp24 domain-containing protein 3	3	0.054889	21.676	0	0	0	0	0	0	0	22770000	6109500	0	0	0			13522	1255	13725	140634;140635;140636	176255	176255		1
TVIDSQTHYR	1218.6	A0A140VKD1;Q9Y3Q3;Q9UMB6	A0A140VKD1	TMED3	Transmembrane emp24 domain-containing protein 3	3	0.074401	26.116	0	0	0	0	0	0	0	0	4741700	0	0	0			35009	1255	35698	368636	459789	459789		1
EFPTVPLVK	1028.59	A0A140VKE1;A0A087WYS1;E7EUC7;B4DUP2;Q16851;Q53QE9;D6W5E6	A0A140VKE1	UGP2	UTP--glucose-1-phosphate uridylyltransferase	2	0.037411	51.662	0	0	0	0	0	0	5905300	0	9485100	0	0	0			7127	1256	7227	74542;74543	93828	93828		1
FLPKPLYTR	1133.66	A0A140VKE3;Q03013	A0A140VKE3	GSTM4	Glutathione S-transferase Mu 4	3	0.050796	29.774	0	8637800	6252900	0	0	0	0	0	0	0	0	0			10272	1257	10423	106292;106293	133283	133283		1
SMTLGYWDIR	1240.59	A0A140VKE3;Q03013;A0A0A0MR85;A0A1W2PNX1	A0A140VKE3	GSTM4	Glutathione S-transferase Mu 4	2	0.016702	55.461	0	0	0	0	7606400	0	0	0	2451100	0	0	0			31522	1257	32139	331358;331359	412268	412268		1
HNLCGETEEEKIR	1613.75	A0A140VKE3;Q03013;A0A0A0MR85;X5DNN9;B9ZVX7;H3BRM6;A6NNT0	A0A140VKE3	GSTM4;GSTM1	Glutathione S-transferase Mu 4	3	4.1802e-05	84.365	1679600	0	0	0	0	0	0	0	536150	364160	0	0			14348	1257	14562	149490;149491;149492	187739	187739		1
SILSSASATVATVGQGISNVIEK	2231.2	A0A140VKG4;Q9NRY5;E5RGF9;I6L9D5;E5RHI8;E5RFK2	A0A140VKG4	FAM114A2	Protein FAM114A2	3	0.054702	9.0214	0	0	0	0	0	9836600	0	0	0	0	0	0			30933	1265	31538	325118	404675	404675		1
SLTKPLAENEEGEK	1543.77	A0A140VKG4;Q9NRY5;E7ESJ7;B4DQT0;B4E1J2	A0A140VKG4	FAM114A2	Protein FAM114A2	3	0.086586	17.807	3198100	0	0	0	0	0	0	0	0	0	0	0			31412	1265	32023	330069	410663	410663		1
SVISGGLDALEFIGKK	1632.91	A0A140VKG4;Q9NRY5;E7ESJ7;B4DQT0;B4E1J2;E5RGF9;I6L9D5	A0A140VKG4	FAM114A2	Protein FAM114A2	3	0.0040612	52.522	0	0	0	0	0	0	0	0	0	0	0	0			32450	1265	33087	340732	423754	423754		1
IQFVCSLCK	1153.56	A0A140VKH3;Q9ULX6	A0A140VKH3	AKAP8L	A-kinase anchor protein 8-like	2	0.080372	56.258	0	0	0	0	0	0	0	0	0	0	0	0			16721	1266	16975	175669	221572	221572		1
QTADFLQEYVTNK	1555.75	A0A140VKH3;Q9ULX6	A0A140VKH3	AKAP8L	A-kinase anchor protein 8-like	2	0.009123	48.701	0	11026000	0	0	0	24667000	0	10416000	0	0	0	0			28339	1266	28882	297739;297740;297741	371323	371323		1
YFHTSVSRPGR	1305.66	A0A173ADB5;A0A142FK43;R5A1K5;E7CRP1;C6K6H6;A0A286MCF3;A0A1W1B5Y3;A0A1D8MAP9;A0A1C3PHI3;A0A173ADH9;A0A140EDH6;A0A0S2IKY7;A0A0B7MB35;A0A0B7M9U8;Q04826;Q0ZAX5;W0G8H1;U3MMY2;S6AQL6;Q75NT9;Q6F3D5;Q5NTB1;Q45WA4;L7UY17;K4MQ44;I6ZW87;I6RVJ2;H7CHW6;G9DBG7;F2XI38;E0WQB2;D1MYX6;B2NIX9;B2DG10;B1AA54;B0BKZ6;A0FIZ3;A0A1W7IP42;A0A140CTI5;A0A0F7RND5;A0A077HBK1;C1KAF0;F4YTF7;F4YTF4;F0VRW0;B2G3M3;A0A0B7MAY8;U6BR74…	U6C266	HLA-B;HLA;HLA-B*18 variant;HLA-B*1805;HLA -B;HLA-E	HLA class I histocompatibility antigen, B-40 alpha chain;HLA class I histocompatibility antigen, B-37 alpha chain;HLA class I histocompatibility antigen, B-18 alpha chain;HLA class I histocompatibility antigen, alpha chain E	3	0.01772	48.981	2865900	0	0	359970	274860	0	352850	639440	0	0	248010	0			39652	1267;4617;1031	40432	418617;418618;418619;418620;418621;418622	523341	523341		1
NRLDIFCCVR	1351.65	A0A193DRS0;A0A0A8JCD0;Q59GR1;O15118;A0A0S2A5C8;K7EQ23;B4DIP7	A0A193DRS0	NPC1	Niemann-Pick C1 protein	3	0.082477	31.185	0	0	0	0	19138000	0	10804000	0	4378800	0	0	0			26297	976	26814	277935;277936;277937	347988	347988		1
VTTNPVDLWSAPSSQAR	1827.91	A0A193DRS0;A0A0A8JCD0;Q59GR1;O15118;A0A0S2A5C8;K7EQ23;B4DIP7	A0A193DRS0	NPC1	Niemann-Pick C1 protein	2	0.020594	47.915	0	0	0	0	0	0	9564400	0	0	0	0	0			38339	976	39096	405179	506700	506700		1
VGATYFMTYHTVLQTSADFIDALK	2691.33	A0A193DRS0;A0A0A8JCD0;Q59GR1;O15118;K7EQ23	A0A193DRS0	NPC1	Niemann-Pick C1 protein	3	0.044115	13.072	0	0	0	0	0	0	0	0	44106000	0	0	0			36309	976	37023	383153	478975	478975		1
AFTVSMK	782.4	A0A193DRS0;A0A0A8JCD0;Q59GR1;O15118;K7EQ23;K7ERM4	A0A193DRS0	NPC1	Niemann-Pick C1 protein	2	0.059663	63.306	0	0	0	0	0	0	6098900	0	4510200	0	0	16623000			1093	976	1103	11025;11026;11027;11028	14076	14076		1
ANSVFEDLSVTLR	1449.75	A0A1B0GTB0;A0A1B0GTU8;B7Z4S4;A0A1B0GVW0;O75787;A0A1B0GVC7;A0A1B0GWJ8;H7C3E1;B7Z413;A0A1B0GVB9;A0A1B0GUT7;A0A1C7CYW4;A0A1B0GU12;H7C240;A0A1B0GW13;A0A1B0GV60;A0A1B0GVZ1	A0A1B0GTB0	ATP6AP2	Renin receptor	2	0.0086108	67.153	0	0	0	0	0	0	0	0	0	0	0	0			2366	1273	2402	25040	31521	31521		1
ILVDALQK	898.549	A0A1B0GTB0;A0A1B0GTU8;B7Z4S4;A0A1B0GVW0;O75787;A0A1B0GVC7;A0A1B0GWJ8;H7C3E1;B7Z413;A0A1B0GVB9;A0A1B0GUT7;A0A1C7CYW4;B7Z1I9;A0A1B0GU12;A0A1B0GWD6;A0A1B0GVI9	A0A1B0GTB0	ATP6AP2	Renin receptor	2	0.074046	46.813	0	0	0	7487700	0	0	0	47322000	0	0	0	0			16329	1273	16567	171661;171662;171663;171664;171665	216410	216410		1
DIWAELR	901.466	A0A1B0GTB8;A0A1B0GWC0;A0A140VK13;A0A1B0GVF3;P23786;A0A1B0GV75;Q53G79	A0A1B0GTB8	CPT2	Carnitine O-palmitoyltransferase 2, mitochondrial	2	0.047669	68.485	0	0	0	0	0	0	0	11752000	0	0	0	8515500			5071	1228	5144	53045;53046;53047;53048	67009	67009		1
HTSYISGPWFDMYLSAR	2029.94	A0A1B0GTB8;A0A1B0GWC0;A0A140VK13;A0A1B0GVF3;P23786;A0A1B0GV75;Q53G79	A0A1B0GTB8	CPT2	Carnitine O-palmitoyltransferase 2, mitochondrial	3	0.02176	44.998	0	0	0	0	0	0	0	0	0	0	0	0			14582	1228	14803	152369	191751	191751		1
DLPLAQGIK	953.555	A0A1B0GTG2;A0A1B0GW77;P49419;A0A1B0GTY9;A0A1B0GTJ4;A0A1B0GV49	A0A1B0GTG2	ALDH7A1	Alpha-aminoadipic semialdehyde dehydrogenase	2	0.094868	40.098	0	51294000	42288000	0	62100000	0	36112000	57558000	29010000	93603000	33165000	46226000			5374	1274	5448	56230;56231;56232;56233;56234;56235;56236;56237;56238;56239;56240	70841	70841		1
VNLLSFTGSTQVGK	1449.78	A0A1B0GTG2;A0A1B0GW77;P49419;A0A1B0GUA1;A0A1B0GW82;A0A1B0GTY9;A0A1B0GTJ4;A0A1B0GV49;A0A0J9YWF7;A0A1B0GUY0	A0A1B0GTG2	ALDH7A1	Alpha-aminoadipic semialdehyde dehydrogenase	2	9.5447e-05	105.46	0	0	0	0	0	180260000	0	0	0	0	90023000	0			37527	1274	38275	396531;396532	496170;496171	496171		1
ALLDLQGHLDAASR	1478.78	A0A1B0GTL5;Q9BXF6;Q2Z1P3	A0A1B0GTL5	RAB11FIP5;GAF1	Rab11 family-interacting protein 5	3	0.065151	22.985	0	0	0	0	0	0	0	48659000	0	0	0	0			1959	1276	1986	20425	25756	25756		1
VIVNSLK	771.485	A0A1B0GTP7;E7EMM4;A0A1B0GW68;A0A1B0GUA4;A0A1B0GTM3;A0A1B0GTZ5;Q13510;A0A1B0GUE3;A0A1B0GUW4;Q53H01;A8K0B6;D3DSQ1;A0A1B0GUB3;B3KUZ6;A0A1B0GVG2;B1B5Q9;B1B5Q0;A0A1B0GW48;A0A1B0GVJ1;A0A1B0GU62;A0A1B0GU06;B1B5R8;B1B5P6;A0A1B0GVE7;B1B5Q8;B1B5Q3;B1B5S6;B1B5T7;B1B5T0;B1B5S8;A0A1B0GVA3;A0A1B0GW66;A0A1B0GUJ3	A0A1B0GTP7	ASAH1	Acid ceramidase;Acid ceramidase subunit alpha;Acid ceramidase subunit beta	2	0.035045	76.774	0	0	0	0	0	0	4707500	0	7900300	0	4177500	5411000			36794	1277	37521	388877;388878;388879;388880;388881	486547	486547		1
KDVMWIGFLTR	1364.73	A0A1B0GTP7;E7EMM4;A0A1B0GW68;A0A1B0GUA4;A0A1B0GTM3;A0A1B0GTZ5;Q13510;A0A1B0GUH5;A0A1B0GUE3;A0A1B0GUG1;A0A1B0GUW4;A0A1B0GV06;A0A1B0GUB3;A0A1B0GVG2;B1B5Q9;B1B5Q0;B1B5P7;B1B5R9	A0A1B0GTP7	ASAH1	Acid ceramidase;Acid ceramidase subunit alpha;Acid ceramidase subunit beta	3	0.042158	53.967	0	0	0	0	0	0	0	10982000	6276100	0	0	0			17702	1277	17969	186633;186634;186635;186636	235415;235416	235415		1
HPFFLDDRR	1201.6	A0A1B0GTP7;E7EMM4;A0A1B0GW68;A0A1B0GUA4;A0A1B0GTM3;A0A1B0GTZ5;Q13510;A0A1B0GUH5;A0A1B0GUE3;A0A1B0GUG1;A0A1B0GUW4;Q53H01;A8K0B6;D3DSQ1;A0A1B0GV06;B3KUZ6	A0A1B0GTP7	ASAH1	Acid ceramidase;Acid ceramidase subunit alpha;Acid ceramidase subunit beta	3	0.019992	36.334	0	0	4419200	6506800	0	0	5179900	4245600	0	9547800	3605600	6798400			14383	1277	14597	149853;149854;149855;149856;149857;149858;149859;149860;149861	188255	188255		1
LGSSSPASVTTEQLGAK	1631.84	A0A1B0GTU4;A0A1B0GU60;Q59GS5;Q7Z7K5	A0A1B0GTU4	PXN		3	0.090504	9.9585	0	0	0	0	0	0	0	0	0	0	0	0			20299	1278	20608	214989	270348	270348		1
ECFTPFVNGSFFEHDGQPYCEVHYHER	3387.41	A0A1B0GTU4;F5GZ78;A0A140VJQ8;P49023;B3KVL0;B4DRY6;Q6ZQU7;Q9BTK0	A0A1B0GTU4	PXN	Paxillin	5	0.048449	13.534	0	0	0	62494000	0	0	16965000	0	8486000	0	0	16014000			6677	1278	6772	70145;70146;70147;70148;70149	88629	88629		1
GSLCSGCQKPITGR	1519.72	A0A1B0GTU4;F5GZ78;A0A140VJQ8;P49023;B3KVL0;B4DRY6;Q6ZQU7;Q9BTK0	A0A1B0GTU4	PXN	Paxillin	3	0.044218	28.546	4093600	0	0	0	0	0	0	0	1300200	527010	0	204960			13107	1278	13302	136240;136241;136242;136243	170819	170819		1
WMHPQVTPTDDSNPWWAAFSR	2528.13	A0A1B0GU86;V9HWA0;B4DNW0;A0A1B0GW23;Q03154;C9JMV9	A0A1B0GU86	HEL-S-5;ACY1;ABHD14A-ACY1	Aminoacylase-1	3	0.014614	42.309	0	0	0	0	0	0	0	0	0	0	0	0			39092	1279	39863	413103	516411	516411		1
HCLSAANVIFGQTGK	1601.8	A0A1B0GUA3;Q96EK5;A0A1B0GUH6;A0A0D9SFK7	A0A1B0GUA3	KIAA1279;KIF1BP	KIF1-binding protein	3	0.069013	21.534	0	0	0	0	0	13136000	0	0	0	0	0	0			13755	1280	13960	142980;142981	179178	179178		1
VYTHNLYYLAQVYQHLEMFEK	2688.3	A0A1B0GUA3;Q96EK5;A0A1B0GUH6;A0A0D9SFK7;A0A1B0GTE6;A0A1B0GV79;A0A1B0GW21	A0A1B0GUA3	KIAA1279;KIF1BP	KIF1-binding protein	4	0.093351	11.133	0	0	13420000	46373000	41022000	11135000	0	0	0	0	0	36433000			38800	1280	39566	410202;410203;410204;410205;410206	513052	513052		1
KLEELELDEQQKR	1656.87	A0A1B0GUL7	A0A1B0GUL7			3	0.043083	51.643	0	0	0	0	0	22502000	0	0	0	37219000	14308000	25384000			18092	1281	18365	191418;191419;191420;191421	241046	241046		1
QVFGEATK	878.45	A0A1B0GVD5;A0A1B0GWE8;V9HWI3;P07339;A0A1B0GW44;A0A1B0GV23;A0A1B0GVP3;A0A1B0GU92;A0A1B0GU03;C9JH19;F8WD96;F8W787	A0A1B0GVD5	HEL-S-130P;CTSD	Cathepsin D;Cathepsin D light chain;Cathepsin D heavy chain	2	0.014413	76.774	0	0	0	0	0	0	0	0	0	5774800	2975100	0			28469	1283	29012	299012;299013	372999	372999		1
LVLPMDDSEPPLNLLDNTR	2151.09	A0A1B0GW29;B4DLY9;B4DK83;A0A1B0GV11;Q92581	A0A1B0GW29	SLC9A6	Sodium/hydrogen exchanger;Sodium/hydrogen exchanger 6	2	8.2682e-07	92.468	0	0	0	0	0	0	0	0	0	0	0	0			23428	1282	23788	247735	310649	310649		1
CLTSPQAYENQEQLK	1807.84	A0A1B0GW29;B4DLY9;B4DK83;A0A1B0GV11;Q92581;A0A0D9SGH0	A0A1B0GW29	SLC9A6	Sodium/hydrogen exchanger;Sodium/hydrogen exchanger 6	3	0.091161	18.364	0	0	0	0	0	0	13527000	0	0	0	11124000	0			3921	1282	3976	40945;40946;40947;40948	51623	51623		1
EMEEPFEK	1037.44	A0A1B0GWJ0;A0A1B0GTJ7;X5D8S6;P30566;B4DP46;A0A0A6YY92;X5DP48;X5D2Z4;A0A1B0GTG9;A0A1B0GWF8;A8K4X6;A0A096LNY6;B4DUM2;A0A096LPA2	A0A1B0GWJ0	ADSL	Adenylosuccinate lyase	2	0.075517	46.426	0	0	0	0	8137400	6974200	0	0	0	0	0	0			8146	1275	8262	84777;84778	106445	106445		1
QEGGDNDLIER	1244.56	A0A1B0GWJ0;A0A1B0GTJ7;X5D8S6;P30566;Q71UA4;B4DP46;A0A0A6YY92;A0A096LNY6;B4DUM2	A0A1B0GWJ0	ADSL	Adenylosuccinate lyase	2	0.053087	55.046	0	0	0	0	0	0	0	0	0	0	0	0			27318	1275	27851	288203	360326	360326		1
LRHDVMAHVHTFGHCCPK	2201.02	A0A1B0GWJ0;A0A1B0GTJ7;X5D8S6;P30566;Q71UA4;B4DP46;A0A0A6YY92;X5DP48;X5D2Z4;A0A1B0GTG9;A0A1B0GWF8;A8K4X6;A0A096LNY4;A0A096LNY5;B4DEP1;A0A096LP72	A0A1B0GWJ0	ADSL	Adenylosuccinate lyase	5	0.095662	8.6005	0	0	0	1775200	1840500	1733400	799970	1134900	0	0	0	0			22515	1275	22862	238303;238304;238305;238306;238307;238308	299215	299215		1
SPLCTFYFSNMLGFYPSITHR	2537.19	A0A1B0W1F8;A0A075X6P1;D7P652;D7P639;B8X5X6;B2XIN1;A0A1L1ZH79;A0A023REG7;X5CM76;X5CKG0;X5CI32;X5CF88;X5CBQ3;X5BWF0;X5BVA2;X5BV52;X5BPC3;X2JJ49;W8DRA6;W8DCA6;W8DBU7;W8D9F9;W8D8R1;W0C3F1;V9PAU1;V9PAR5;V9PA42;V9NA48;V9N990;V9N6Q0;V9N5T7;V9K141;V9JYL6;V9JXJ3;V9JTH7;V9JLL5;V9JJF5;V9JCX3;V9JCN2;V9J4Q5;V9J2G5;V9J1H0;V9IVA7;V5L835;V5L812;V5JRZ3;V5JM76;V5JLM6;U5ZC31;U5Z7S3;U5KP70;U3M3X4;U3M2W8;U3LRZ3;U3LRI…	A0A1B0W1F8	ND5;NADH5;MT-ND5	NADH-ubiquinone oxidoreductase chain 5	3	0.080413	14.326	0	0	0	13185000	0	0	0	0	0	21860000	0	0			31708	1	32334	333325;333326	414704	414704		1
TDPPKTHMTHHPISDHEATLR	2420.17	A0A1C3PH90;A0A223FL67;X5D2K4;E5FQ47;A0A0U5PUM0;A0A1D0C3Y2;A0A173ADJ6;A0ZXY8;S5CRT1;R9WYX8;M1KE04;I2E8C4;G8FQ53;E7BBA1;D6CIB2;D1MYY8;C7U1K2;C7E539;C6H0N8;B7VBV1;B6VA02;B6ECH6;B6ECH2;A7MAK2;A0A2D1WB98;A0A1W7IP21;A0A0S2C4N3;A0A0F6SCZ8;B2DFW8;Q5ND69;D0AB29;A5PHP7;A0A143Y4D5;Q6IVJ9;Q5SRN7;A0A0D6K9L8;Q861B7;A0A1W2PS24;A0A238TQ66;U5YMP4;F6IQV7;B4E2X4;A0A1Z2RP28;A0A1Z1EGK5;A0A0K3AQ92;X5MI21;X5MFE4;X5MFD7…	A0A223FL67	HLA-A;HLA-B;HLA;HLA-A*01	HLA class I histocompatibility antigen, A-3 alpha chain;HLA class I histocompatibility antigen, A-36 alpha chain;HLA class I histocompatibility antigen, A-1 alpha chain;HLA class I histocompatibility antigen, A-11 alpha chain	3	0.09458	17.148	0	0	0	0	0	75821000	0	0	0	0	0	0			33076	1338;1289;1337;2675	33730	347820	432898	432898		1
DRFQLTDCQIYEVLSVIR	2254.14	A0A1C7CYX9;Q59GB4;Q16555;Q53ET2;Q86U75	A0A1C7CYX9	DPYSL2	Dihydropyrimidinase-related protein 2	3	0.016434	30.21	0	0	0	26668000	9415100	14412000	0	0	0	0	0	0			5786	1292;3879	5870	60554;60555;60556	76530	76530		1
FQLTDCQIYEVLSVIR	1983.01	A0A1C7CYX9;Q59GB4;Q16555;Q53ET2;Q86U75	A0A1C7CYX9	DPYSL2	Dihydropyrimidinase-related protein 2	3	0.031459	25.995	0	0	2304000	8191000	0	3966100	0	0	0	0	0	0			10570	1292;3879	10726	109612;109613;109614	137629	137629		1
TQPLQHHNLLVCSVNGFHPGSIEVR	2838.43	A0A1G4P1F1	A0A1G4P1F1			3	6.2183e-05	39.783	0	0	0	0	0	0	0	0	0	0	46600000	0			34527	1293	35209	363516	453138	453138		1
VTQSNFAVGYKTDEFQLHTNVNDGTEFGGSIYQK	3793.79	A0A1L1UHR1;P21796;B3KTS5;B4DEI3	A0A1L1UHR1	VDAC1	Voltage-dependent anion-selective channel protein 1	4	0.003984	24.769	0	0	12301000	0	0	0	11822000	45967000	0	0	0	0			38318	1294	39074	404958;404959;404960;404961	506396	506396		1
TKSENGLEFTSSGSANTETTK	2188.01	A0A1L1UHR1;P21796;B3KTS5;C9JI87	A0A1L1UHR1	VDAC1	Voltage-dependent anion-selective channel protein 1	3	0.0001102	50.858	0	0	0	0	0	0	0	11107000	0	0	0	0			33854	1294	34525	356568	444572	444572		1
KEDWNEIDPIK	1385.68	A0A1L7NY50;Q10471;A0A1L7NY41;B7Z462	A0A1L7NY50	GALNT2	Polypeptide N-acetylgalactosaminyltransferase 2;Polypeptide N-acetylgalactosaminyltransferase 2 soluble form	3	0.067727	19.099	0	0	0	11500000	16744000	0	10641000	0	0	0	0	23088000			17731	1296	17999	187089;187090;187091;187092;187093;187094	236028	236028		1
FTLNLQQ	862.455	A0A1L7NY50;Q10471;G3V1S6;B7Z6K2	A0A1L7NY50	GALNT2	Polypeptide N-acetylgalactosaminyltransferase 2;Polypeptide N-acetylgalactosaminyltransferase 2 soluble form;Polypeptide N-acetylgalactosaminyltransferase	2	0.093449	53.71	0	0	0	0	0	0	5941400	7102700	0	0	5767100	0			10860	1296	11021	112668;112669;112670;112671	141342	141342		1
LLGWLLFK	988.611	A0A1S5UZ00;Q8N5I4	A0A1S5UZ00	DHRSX	Dehydrogenase/reductase SDR family member on chromosome X	2	0.0087039	86.086	0	0	0	0	0	0	0	0	0	0	5956800	0			21140	1301	21458	224191;224192	281651	281651		1
AVTDSINQLITMCTQQAPGQKECDNALR	3161.49	A0A1S5UZ07;Q9Y490	A0A1S5UZ07	TLN1	Talin-1	3	0.00045938	47.806	0	0	0	0	0	0	0	0	0	0	0	0			3454	1302	3502	36473	45902	45902		1
EGTETFADHR	1161.51	A0A1S5UZ07;Q9Y490	A0A1S5UZ07	TLN1	Talin-1	3	0.081692	19.659	0	0	0	0	0	0	0	0	0	385360	0	0			7322	1302	7425	76638	96524	96524		1
FGQDFSTFLEAGVEMAGQAPSQEDR	2716.21	A0A1S5UZ07;Q9Y490	A0A1S5UZ07	TLN1	Talin-1	3	0.038056	17.222	0	0	0	46907000	0	28168000	0	10112000	0	0	5133700	0			9872	1302	10020	102207;102208;102209;102210;102211	128139	128139		1
MVGGIAQIIAAQEEMLRK	1957.05	A0A1S5UZ07;Q9Y490	A0A1S5UZ07	TLN1	Talin-1	3	0.02359	17.021	0	0	0	0	0	67013000	0	0	0	0	0	0			24875	1302	25357	262787	328811	328811		1
VAGSVTELIQAAEAMK	1616.84	A0A1S5UZ07;Q9Y490	A0A1S5UZ07	TLN1	Talin-1	3	0.0095716	52.372	0	0	0	0	0	0	0	0	0	0	0	0			35417	1302	36118	373030	465344	465344		1
IEEMEMTNSHLAK	1531.7	A0A1S5UZ17;A0A024R2K4;Q9Y608	A0A1S5UZ17	LRRFIP2	Leucine-rich repeat flightless-interacting protein 2	3	0.079159	11.999	0	0	0	0	8995300	0	0	0	0	0	0	9077500			15206	203	15431	159498;159499	200906	200906		1
LIWGPYK	875.491	A0A1S5UZ19;A0A024RDH6;A0A024RDD3;D6REX3;O94979;D6RHZ5;H0Y9T9;D6RE64;D6RCQ9;D6RBT0;D6RHE8	A0A1S5UZ19	SEC31L1;SEC31A	Protein transport protein Sec31A	2	0.070599	59.609	51140000	44708000	24756000	49797000	0	48585000	0	0	0	0	8474300	15337000			20745	763	21060	220055;220056;220057;220058;220059;220060;220061;220062;220063	276720	276720		1
LITAVVMK	873.536	A0A1S5UZ19;A0A024RDH6;A0A024RDD3;D6REX3;O94979;D6RHZ5;H7BXG7;H0YAB3;H0Y8V7;H0Y9K1	A0A1S5UZ19	SEC31L1;SEC31A	Protein transport protein Sec31A	2	0.06666	48.756	0	0	0	46354000	0	0	0	0	0	0	0	0			20707	763	21020	219612	276113	276113		1
YLELLGYRK	1153.65	A0A1S5UZ19;A0A024RDH6;A0A024RDD3;D6REX3;O94979;D6RHZ5;H7BXG7;H0YAB3;H0Y8V7;H0Y9K1	A0A1S5UZ19	SEC31L1;SEC31A	Protein transport protein Sec31A	3	0.033054	42.864	0	0	0	0	0	0	0	0	0	0	0	0			40037	763	40824	422719	528481	528481		1
EQTLSPTITSGLHNIARSIETR	2423.28	A0A1S5UZ19;A0A024RDH6;A0A024RDD3;D6REX3;O94979;H7BXG7;H0Y8W8	A0A1S5UZ19	SEC31L1;SEC31A	Protein transport protein Sec31A	5	0.084774	11.956	0	0	0	0	0	0	0	0	0	0	0	0			8503	763	8623	88214	110573	110573		1
TPLYDLR	876.471	A0A1S5UZ25;Q9Y316;Q2VIM3;A8K3Y8	A0A1S5UZ25	MEMO1	Protein MEMO1	2	0.052781	65.777	0	0	13948000	0	0	0	0	0	0	0	0	0			34400	1303	35079	362202	451522	451522		1
EIEQLKEHLR	1293.7	A0A1S5UZ31;Q9H2D6	A0A1S5UZ31	TRIOBP	TRIO and F-actin-binding protein	3	0.014467	39.917	0	0	0	5369100	2661600	0	0	0	0	0	1516700	0			7466	1304	7572	78066;78067;78068;78069	98257	98257		1
GLGAPLTEDQQNR	1397.69	A0A1S5UZ31;Q9H2D6;F6WYE2;H0Y5J9	A0A1S5UZ31	TRIOBP	TRIO and F-actin-binding protein	2	0.09539	38.804	0	0	0	0	0	0	6392600	0	0	0	0	0			12433	1304	12621	129608;129609	162524	162524		1
TPEVPAGEGPR	1108.55	A0A1S5UZ31;Q9H2D6;F6WYE2;H0Y5J9;F6TR96	A0A1S5UZ31	TRIOBP	TRIO and F-actin-binding protein	2	0.0027884	70.1	3817600	0	0	0	0	0	0	0	0	3465500	1474600	1889300			34359	1304	35038	361784;361785;361786;361787	451001	451001		1
SCTDVTEYAVQR	1427.64	A0A1S5UZ31;Q9H2D6;F6WYE2;H0Y5J9;F6TR96;F6WMF4	A0A1S5UZ31	TRIOBP	TRIO and F-actin-binding protein	2	0.056745	36.684	15313000	0	0	0	0	11614000	0	0	4422700	0	0	0			30064	1304	30637	315777;315778;315779	392847	392847		1
LQGEAPQSALR	1168.62	A0A1S5UZ31;Q9H2D6;Q8TCM3	A0A1S5UZ31	TRIOBP;DKFZp547M048	TRIO and F-actin-binding protein	2	0.080669	36.334	0	12304000	5733100	8823400	6764700	0	0	0	0	11450000	0	0			22218	1304	22558	235258;235259;235260;235261;235262	295474	295474		1
KVGAHAGEYGAEALER	1656.82	A0A1S5UZ39	A0A1S5UZ39			3	0.062997	12.518	0	0	17214000	0	0	0	0	0	0	0	0	0			18442	1305	18720	195386	245734	245734		1
LLACDGNEIDTMFVDRR	2023.95	A0A1U9X777;A0A0G2JJD3;O95870;A8K0A4;B3KNX9	A0A1U9X777	ABHD16A;BAT5	Abhydrolase domain-containing protein 16A	3	0.093703	10.099	0	0	0	0	0	0	0	27270000	0	0	0	0			20836	1035	21151	221132	277882	277882		1
MLYPGSVYLLQK	1410.76	A0A1U9X777;A0A0G2JJD3;O95870;A8K0A4;B3KNX9	A0A1U9X777	ABHD16A;BAT5	Abhydrolase domain-containing protein 16A	2	0.053566	37.344	0	0	0	0	0	0	0	25244000	0	24299000	0	27203000			24542	1035	24985	259310;259311;259312	324524	324524		1
LLSCVLGPR	1013.57	A0A1U9X777;A0A0G2JJD3;O95870;A8K0A4;F2Z3H2;F2Z3G6	A0A1U9X777	ABHD16A	Abhydrolase domain-containing protein 16A	2	0.093671	40.268	0	16665000	0	0	0	0	13124000	20711000	0	0	8305500	16085000			21410	1035	21728	226743;226744;226745;226746;226747	284756	284756		1
DEIITTTVPEDIMSNR	1832.88	A0A1U9X777;A0A0G2JJD3;O95870;B3KNX9	A0A1U9X777	ABHD16A;BAT5	Abhydrolase domain-containing protein 16A	2	5.5085e-05	103.75	0	0	0	0	0	0	0	0	0	33162000	0	0			4473	1035	4537	46594	58703	58703		1
AGSSESIAAFIQR	1335.68	A0A1U9X7A6;A0A024RCR6;A0A0G2JK23;P46379;A0A0G2JL47;A0A1U9X7A9	A0A1U9X7A6	BAT3;BAG6	Large proline-rich protein BAG6	2	0.042903	51.927	0	0	0	0	0	0	0	0	0	0	0	0			1317	734	1336	13305	16859	16859		1
RLQEDPNYSPQR	1501.73	A0A1U9X7A6;A0A024RCR6;A0A0G2JK23;P46379;A0A0G2JL47;A0A1U9X7A9;H0Y4L1;H0Y710	A0A1U9X7A6	BAT3;BAG6	Large proline-rich protein BAG6	3	0.094265	20.271	9947800	0	0	0	0	0	0	0	0	0	0	0			29298	734	29855	307669;307670	383248	383248		1
TMQGEGPQLLLSEAVSR	1814.92	A0A1U9X7A6;A0A024RCR6;A0A0G2JK23;P46379;A0A1U9X7A9	A0A1U9X7A6	BAT3;BAG6	Large proline-rich protein BAG6	2	0.010113	57.804	0	0	0	0	0	0	0	0	0	0	0	0			34236	734	34914	360476	449330	449330		1
VSGAASEPSKEEPQVEQLGSK	2156.06	A0A1U9X7F2;O95873	A0A1U9X7F2	C6orf47	Uncharacterized protein C6orf47	3	8.5919e-05	41.45	0	9104200	0	0	0	0	0	6733400	0	0	0	0			37993	1309	38745	401400;401401	502125	502125		1
WDQPISSTQESGR	1489.68	A0A1U9X7F2;O95873;A0A1U9X7G1;A0A1U9X7F9;Q9UMP7	A0A1U9X7F2	C6orf47;G4	Uncharacterized protein C6orf47	2	0.0094892	66.262	0	0	0	0	0	0	0	0	0	0	0	0			38893	1309	39659	411051	514030	514030		1
GNHAAFQADVSEAR	1471.68	A0A1U9X7U3;Q92506;A0A1U9X7U8	A0A1U9X7U3	HSD17B8	Estradiol 17-beta-dehydrogenase 8	3	0.0010046	53.3	0	0	0	0	0	0	0	0	3273800	0	1970700	4602900			12692	1311	12885	132318;132319;132320	165874	165874		1
LAGEGATVAACDLDR	1517.71	A0A1U9X7U3;Q92506;A0A1U9X7U8	A0A1U9X7U3	HSD17B8	Estradiol 17-beta-dehydrogenase 8	2	0.041229	50.116	0	0	0	0	0	0	0	0	0	0	0	0			18676	1311	18957	197802	248791	248791		1
RLGIGGAQELSLRPLEAR	1935.1	A0A1U9X8D3;A0A1U9X8D1;A0A1U9X8C7;A0A0G2JHC2;A0A024RCJ8;Q6NYC8;A0A1U9X8C1	A0A1U9X8D3	hCG_1821276;PPP1R18	Phostensin	4	3.7571e-06	78.078	0	0	26612000	48689000	42432000	35649000	0	0	0	0	0	0			29229	728	29785	307034;307035;307036;307037	382566;382567;382568;382569	382567		1
VSRPLELCYAPTKDPK	1872.98	A0A1U9X8F2;A0A1U9X8F1;Q06587;A0A024RCR9;B4DW57	A0A1U9X8F2	RING1	E3 ubiquitin-protein ligase RING1	4	0.034816	27.149	0	40026000	0	0	0	0	25779000	0	0	0	0	0			38089	1315	38843	402411;402412;402413	503335	503335		1
FCSDCIVTALR	1340.62	A0A1U9X8F2;A0A1U9X8F1;Q06587;B4DVB5;A0A024RCR9	A0A1U9X8F2	RING1	E3 ubiquitin-protein ligase RING1	2	0.034573	44.318	0	0	0	0	0	0	12179000	14594000	12468000	0	8181300	12931000			9422	1315	9560	97454;97455;97456;97457;97458	121989	121989		1
IYPSREEYEAHQDR	1791.82	A0A1U9X8F2;A0A1U9X8F1;Q06587;B4DVB5;A0A024RCR9;B4DW57	A0A1U9X8F2	RING1	E3 ubiquitin-protein ligase RING1	4	0.0014219	41.644	6914600	831140	0	617940	0	424420	1070300	0	3017200	0	338880	309890			17544	1315	17810	184917;184918;184919;184920;184921;184922;184923;184924;184925;184926	233382	233382		1
AEGQRWLSALR	1285.69	A0A1U9X8L5;A0A0G2JKZ1;A0A024RCT1;A2AB90;A0A0G2JH37;A0A0A0MSV9;O15533;A0A0A0MT98	A0A1U9X8L5	TAPBP	Tapasin	3	0.033322	27.428	0	21080000	0	9458300	0	0	0	0	0	0	0	0			751	736	759	7760;7761	10114	10114		1
IHHPSLPASGR	1170.63	A0A1U9X8L5;A0A0G2JKZ1;A0A024RCT1;A2AB90;A0A0G2JH37;A0A0A0MSV9;O15533;A0A0A0MT98	A0A1U9X8L5	TAPBP	Tapasin	3	0.037722	32.329	0	0	0	430200	333620	0	490490	941300	0	1510100	145930	504780			15712	736	15941	164576;164577;164578;164579;164580;164581;164582;164583	207451	207451		1
GSEGKPSLTLPASAPGPEEALTTVTVAPAPR	3000.58	A0A1U9X9A5;A0A1U9X987;A0A1U9X9A9;A0A1U9X999;A0A1U9X998;A0A1U9X996;A0A1U9X993;A0A1U9X988;A0A1U9X985;A0A1U9X982;A0A1U9X977;A0A1U9X975;A0A1U9X974;A0A1U9X972;P48634;B4DLY2	A0A1U9X9A5	PRRC2A	Protein PRRC2A	3	0.0017031	41.133	0	0	0	0	0	0	0	0	0	0	0	0			13059	1317	13254	135827	170292	170292		1
YSSLNLFDTYK	1349.65	A0A1U9X9A5;A0A1U9X987;A0A1U9X9A9;A0A1U9X999;A0A1U9X998;A0A1U9X996;A0A1U9X993;A0A1U9X988;A0A1U9X985;A0A1U9X982;A0A1U9X977;A0A1U9X975;A0A1U9X974;A0A1U9X972;P48634;B4DZ56	A0A1U9X9A5	PRRC2A	Protein PRRC2A	2	0.091077	35.652	0	0	10687000	0	23214000	0	0	0	0	0	0	0			40513	1317	41307	427399;427400	534276	534276		1
DVVEPLLRPQWYVR	1768.96	A0A1U9X9D5;A0A1U9X9C8;A0A1U9X9C7;A0A1U9X9C4;A0A024RCN6;P26640;A0A1U9X9C1;A0A1U9X9A3;A0A1U9X9A1;A0A140T936;B4DT32	A0A1U9X9D5	VARS	Valine--tRNA ligase	3	0.0788	35.204	0	0	12762000	0	0	0	0	0	0	0	0	0			6195	730	6284	64814;64815	81911	81911		1
DINLDVNR	957.488	A0A1U9X9D5;A0A1U9X9C8;A0A1U9X9C7;A0A1U9X9C4;A0A024RCN6;P26640;A0A1U9X9C1;A0A1U9X9A3;A0A1U9X9A1;A0A140T936;B4DT32;H0Y426	A0A1U9X9D5	VARS	Valine--tRNA ligase	2	0.075172	63.565	0	0	0	0	0	0	0	0	0	0	0	0			4996	730	5069	52287	66063	66063		1
TPETVVPAAPELQPPTSTDRPVTPEPTSRATR	3397.75	A0A1U9XBD4;A0A1U9XBB2	A0A1U9XBD4			3	0.02076	37.934	0	0	0	0	0	0	0	0	0	0	0	0			34358	1318	35037	361783	451000	451000		1
TPEPVVPTAPEPHPTTSTDQPVTPK	2622.32	A0A1U9XBD4;A0A1U9XBB2;A0A1U9XBF2;A0A1U9XBE3;A0A1U9XBE1;A0A1U9XBE0;A0A1U9XBD9;A0A1U9XBC3;A0A1U9XBC2;A0A1U9XBC1;A0A1U9XBC0;Q14676	A0A1U9XBD4	MDC1	Mediator of DNA damage checkpoint protein 1	3	0.010208	41.482	0	0	0	0	0	0	0	0	0	0	0	0			34354	1318	35033	361739	450923	450923		1
LDVSLPFVSR	1131.63	A0A1U9XBD4;A0A1U9XBB2;A0A1U9XBF2;A0A1U9XBE3;A0A1U9XBE1;A0A1U9XBE0;A0A1U9XBD9;A0A1U9XBC3;A0A1U9XBC2;A0A1U9XBC1;A0A1U9XBC0;Q14676;A2AB05;A1Z5I7;A1Z5I6	A0A1U9XBD4	MDC1	Mediator of DNA damage checkpoint protein 1	2	0.071809	54.416	0	0	0	0	0	0	0	0	0	0	0	0			19316	1318	19609	204605	257260	257260		1
APPSFPPPAASR	1193.62	A0A1V0E3Y2;A0A1V0E3X9;A0A140T9T7;A0A0S2Z5A6;Q03518;A0A1V0E3X7;A0A1V0E3W5;B2R9F3;A0A1V0E3X4;A0A0S2Z4R8	A0A1V0E3Y2	TAP1	Antigen peptide transporter 1	3	0.034551	23.118	0	0	9422900	0	0	0	0	0	0	0	0	0			2473	1136	2511	26184	33054	33054		1
TQIALSPNNHEVHIYK	1862.96	A0A1W2PNV4;E9PF58;Q59GQ0;Q75MY0;V9HVZ6;Q92747;Q53GB6;A0A0K0K1L3	A0A1W2PNV4	ARPC1A;HEL-68	Actin-related protein 2/3 complex subunit 1A	3	0.00081912	46.156	0	0	9922600	0	0	0	0	0	0	0	0	0			34494	1323;4027	35176	363143;363144	452636	452636		1
AIQTVSCLLQGPCDAGNR	1958.93	A0A1W2PNX8;Q9H3U1	A0A1W2PNX8	UNC45A	Protein unc-45 homolog A	2	2.7997e-06	111.79	0	0	0	0	0	0	0	0	0	0	0	0			1613	1325	1636	16717	21114	21114		1
EGAIIVDPAR	1039.57	A0A1W2PNX8;Q9H3U1	A0A1W2PNX8	UNC45A	Protein unc-45 homolog A	2	0.063219	42.19	0	0	12661000	0	0	0	0	6510400	0	0	0	0			7172	1325	7272	75007;75008	94395	94395		1
LLVLYSGEDDELLQR	1761.91	A0A1W2PNX8;Q9H3U1	A0A1W2PNX8	UNC45A	Protein unc-45 homolog A	2	0.074317	57.802	0	0	0	0	0	0	0	0	0	0	0	0			21517	1325	21835	227754	285879	285879		1
WLCNDQIDAGTRR	1603.75	A0A1W2PNX8;Q9H3U1	A0A1W2PNX8	UNC45A	Protein unc-45 homolog A	3	0.039263	53.967	0	0	0	0	0	0	0	0	0	0	0	0			39038	1325	39808	412548	515784	515784		1
ASQNLVVLAR	1069.62	A0A1W2PNX8;Q9H3U1;B4DZL0	A0A1W2PNX8	UNC45A	Protein unc-45 homolog A	2	0.07751	40.002	0	0	0	0	31030000	0	0	9230500	0	0	0	0			2919	1325	2959	30963;30964	39146	39146		1
TLVGICSEHQSR	1385.67	A0A1W2PNX8;Q9H3U1;B4DZL0	A0A1W2PNX8	UNC45A	Protein unc-45 homolog A	3	0.002649	51.875	30155000	0	0	0	0	0	0	0	0	0	0	0			34169	1325	34845	359793	448543	448543		1
TVATLSILGTR	1130.67	A0A1W2PNX8;Q9H3U1;B4DZL0	A0A1W2PNX8	UNC45A	Protein unc-45 homolog A	2	0.060548	50.791	0	0	20302000	0	9653100	20713000	0	0	3676500	0	0	0			34912	1325	35601	367624;367625;367626;367627;367628	458603	458603		1
VFQEALR	861.471	A0A1W2PNX8;Q9H3U1;B4DZL0	A0A1W2PNX8	UNC45A	Protein unc-45 homolog A	2	0.088709	54.571	0	9693400	5134100	0	0	0	0	0	0	0	0	0			36246	1325	36958	382572;382573	478195	478195		1
CGDYGGALAAYTQALGLDATPQDQAVLHR	3031.45	A0A1W2PNX8;Q9H3U1;B4DZL0;B4DEA9	A0A1W2PNX8	UNC45A	Protein unc-45 homolog A	3	0.0134	32.708	0	0	0	0	0	0	0	0	0	0	0	0			3796	1325	3851	39840	50195	50195		1
LYVHTLTITSK	1274.72	A0A1W2PP57;A0A1W2PPC3;A0A1W2PPS0;A0A1W2PNP0;Q969N2;A0A1W2PQN1;A0A1W2PPR6;A0A1W2PPQ7;B7Z3L1;B7Z1F1;A0A1W2PP53;B7ZAP3;B7Z1N3;F6W983;A0A1W2PQY1;B7Z4T7;A0A1W2PQ52;A0A1W2PPK4;A0A1W2PSC5	A0A1W2PP57	PIGT	GPI transamidase component PIG-T	3	0.078456	20.611	0	0	0	0	0	0	0	0	0	87437000	0	0			23873	1320	24243	252366	316447	316447		1
GMAFTLQER	1051.51	A0A1W2PPH1;P23368;A0A1W2PQT3;A0A1W2PQY8;A0A1W2PR68;A0A1W2PQF8;A0A1W2PRS2;A0A1W2PRY9;A0A1W2PQH4;A0A1W2PRH1	A0A1W2PPH1	ME2	NAD-dependent malic enzyme, mitochondrial	2	0.088349	41.025	0	0	0	0	0	0	0	0	0	0	31700000	0			12632	1327	12822	131666	165117	165117		1
MTAEEMASDELK	1353.58	A0A1W2PPZ5;P23193;B7Z4W0;A0A1W2PRL9	A0A1W2PPZ5	TCEA1	Transcription elongation factor A protein 1	2	0.0081093	72.434	0	0	0	0	0	0	0	0	0	0	0	0			24796	1328	25271	261980	327781	327781		1
SADEPMTTFVVCNECGNR	2085.86	A0A1W2PPZ5;P23193;B7Z4W0;A0A1W2PRL9;B7Z4S1	A0A1W2PPZ5	TCEA1	Transcription elongation factor A protein 1	2	3.2981e-07	100.22	0	0	0	0	0	0	0	0	0	0	0	0			29861	1328	30430	313628	390268	390268		1
LLDGPSTEKDLDEK	1558.77	A0A1W2PPZ5;P23193;B7Z4W0;A0A1W2PRL9;E5RIS7	A0A1W2PPZ5	TCEA1	Transcription elongation factor A protein 1	3	0.075748	20.106	0	0	0	0	18495000	0	0	0	0	0	0	0			20916	1328	21232	221879;221880	278839	278839		1
KQSTDEEVTSLAK	1434.72	A0A1W2PPZ5;P23193;B7Z4W0;A0A1W2PRL9;E5RIS7;E5RJ93	A0A1W2PPZ5	TCEA1	Transcription elongation factor A protein 1	3	0.027273	24.275	0	0	0	0	0	1956500	0	0	0	0	0	0			18369	1328	18647	194563	244843	244843		1
VLIIFNAPSLQDR	1484.84	A0A1W2PRJ5;A0A1W2PR28;Q5JU85;A0A1W2PQ34;A0A1W2PPU7;A0A1W2PQS2;A0A1W2PPE7	A0A1W2PRJ5	IQSEC2	IQ motif and SEC7 domain-containing protein 2	2	0.022221	42.718	0	0	0	0	0	8011600	0	0	0	0	0	0			37085	1333	37818	391804	490146	490146		1
LISKQMMIMHNTK	1573.81	A0A1W6EN88	A0A1W6EN88			3	0.091166	20.381	33652000	0	23088000	59588000	0	0	0	50543000	0	0	0	0			20689	1335	21002	219245;219246;219247;219248	275573	275573		1
SGDEHHYCCIVQHAGLAQPLR	2447.12	A0A1W6R2Z1;A0A1W6R2Y2;A0A024QZI2;P55899;M0R0A9	A0A1W6R2Z1	hCG_1998059;FCGRT	IgG receptor FcRn large subunit p51	4	0.057787	26.352	0	0	0	0	0	0	12094000	17749000	0	0	16639000	0			30582	52	31175	321410;321411;321412	400074	400074		1
APLPDLYPFGTMR	1476.74	A0A1X7SBZ2;A0A1W2PQ51;Q59F66;Q92841	A0A1X7SBZ2	DDX17	Probable ATP-dependent RNA helicase DDX17	2	0.016612	57.785	0	0	0	0	0	0	0	0	0	65806000	0	0			2456	1330	2493	26021	32843	32843		1
SLTAVFMWPGK	1235.64	A0A220K8H0;Q99808	A0A220K8H0	SLC29A1	Equilibrative nucleoside transporter 1	2	0.016172	67.563	0	0	0	0	0	0	0	0	0	0	0	0			31407	1336	32018	330037	410618	410618		1
LGHSFSLVGNK	1157.62	A0A223PQH6;P51610;A6NEM2;Q05C05	A0A223PQH6	HCFC1	Host cell factor 1;HCF N-terminal chain 1;HCF N-terminal chain 2;HCF N-terminal chain 3;HCF N-terminal chain 4;HCF N-terminal chain 5;HCF N-terminal chain 6;HCF C-terminal chain 1;HCF C-terminal chain 2;HCF C-terminal chain 3;HCF C-terminal chain 4;HCF C-terminal chain 5;HCF C-terminal chain 6	3	0.025218	37.584	0	0	0	0	0	0	0	0	0	0	0	0			20149	1341	20455	213467	268564	268564		1
TQGVPAVLK	911.544	A0A223PQH6;P51610;A6NEM2;Q05C05	A0A223PQH6	HCFC1	Host cell factor 1;HCF N-terminal chain 1;HCF N-terminal chain 2;HCF N-terminal chain 3;HCF N-terminal chain 4;HCF N-terminal chain 5;HCF N-terminal chain 6;HCF C-terminal chain 1;HCF C-terminal chain 2;HCF C-terminal chain 3;HCF C-terminal chain 4;HCF C-terminal chain 5;HCF C-terminal chain 6	2	0.04495	48.756	0	0	0	0	20399000	39409000	0	0	0	0	0	0			34489	1341	35171	363098;363099	452584	452584		1
YDIPATAATATSPTPNPVPSVPANPPK	2673.36	A0A223PQH6;P51610;A6NEM2;Q05C05	A0A223PQH6	HCFC1	Host cell factor 1;HCF N-terminal chain 1;HCF N-terminal chain 2;HCF N-terminal chain 3;HCF N-terminal chain 4;HCF N-terminal chain 5;HCF N-terminal chain 6;HCF C-terminal chain 1;HCF C-terminal chain 2;HCF C-terminal chain 3;HCF C-terminal chain 4;HCF C-terminal chain 5;HCF C-terminal chain 6	3	0.05513	10.451	0	0	0	24140000	0	0	0	0	0	0	0	0			39453	1341	40231	416688	520803	520803		1
YSNDLYELQASR	1457.68	A0A223PQH6;P51610;A6NEM2;Q05C05	A0A223PQH6	HCFC1	Host cell factor 1;HCF N-terminal chain 1;HCF N-terminal chain 2;HCF N-terminal chain 3;HCF N-terminal chain 4;HCF N-terminal chain 5;HCF N-terminal chain 6;HCF C-terminal chain 1;HCF C-terminal chain 2;HCF C-terminal chain 3;HCF C-terminal chain 4;HCF C-terminal chain 5;HCF C-terminal chain 6	2	0.0073801	73.9	0	0	0	0	0	0	0	0	0	0	0	0			40484	1341	41278	427117	533912	533912		1
AVTTVTQSTPVPGPSVPPPEELQVSPGPR	2923.53	A0A223PQH6;P51610;H7C1C4	A0A223PQH6	HCFC1	Host cell factor 1;HCF N-terminal chain 1;HCF N-terminal chain 2;HCF N-terminal chain 3;HCF N-terminal chain 4;HCF N-terminal chain 5;HCF N-terminal chain 6;HCF C-terminal chain 1;HCF C-terminal chain 2;HCF C-terminal chain 3;HCF C-terminal chain 4;HCF C-terminal chain 5;HCF C-terminal chain 6	3	0.010812	22.239	0	0	0	0	0	0	0	0	6222300	0	12930000	8678200			3481	1341	3530	36750;36751;36752	46251	46251		1
GIFTGSSGLQIVYLSGTESLNEPVPGYSFSPK	3330.67	A0A286YF56;A0A0S2Z5E9;Q69YN2	A0A286YF56	CWF19L1	CWF19-like protein 1	3	0.093128	9.5444	0	0	0	0	0	101270000	0	0	87182000	0	0	0			12191	1140	12376	126842;126843	159180	159180		1
NHIILQENAQHATR	1643.85	A0A286YF56;A0A0S2Z5E9;Q69YN2	A0A286YF56	CWF19L1	CWF19-like protein 1	3	0.00067696	55.66	1702500	0	0	0	0	0	0	0	0	0	0	0			25494	1140	25993	269524	337462	337462		1
RYLEDGKETLQR	1506.78	A0A288Q9P9	A0A288Q9P9			3	0.069186	47.57	2982500	1835900	1985700	1742700	0	1630600	3308900	2121900	4480900	0	1043800	2480400			29825	1346	30393	313295;313296;313297;313298;313299;313300;313301;313302;313303;313304;313305;313306	389859	389859		1
CPGESSHICDFIR	1576.68	A0A2C9F2P4;A0A286YFF7;P50897;B4DWU3;Q5T0S4;A0A286YFE3;A0A286YFL8;A0A286YFL6	A0A2C9F2P4	PPT1	Palmitoyl-protein thioesterase 1	3	0.068042	23.456	0	0	0	0	0	0	0	0	6923600	0	0	0			3975	1345	4033	41497;41498	52311	52311		1
AYIASAGADALAK	1220.64	A0AV58;Q13033	A0AV58	STRN3	Striatin-3	2	0.023808	42.21	0	0	0	0	27459000	0	0	0	0	0	0	0			3593	1349	3645	37916	47685	47685		1
AHWEVERAELQAR	1593.8	A0AV58;Q13033;G3V340	A0AV58	STRN3	Striatin-3	3	0.0051597	36.284	0	111900000	0	0	0	0	0	0	0	0	0	0			1444	1349	1464	14863	18852	18852		1
TCVQEITAHR	1213.59	A0AV58;Q13033;M0R317;F5GYK2;B4DMU7;Q59GV6;Q9NRL3;B3KPF6	A0AV58	STRN3;STRN4	Striatin-3;Striatin-4	3	0.010198	37.995	3738600	0	0	0	0	0	0	0	2474000	0	0	0			32986	1349;1963	33636	346700;346701	431370	431370		1
NIVQHTTDSSLEEK	1599.77	A0JLU5;Q05C10;Q9H501;Q8IWH6	A0JLU5	ESF1	ESF1 homolog	3	0.0040139	43.03	0	0	0	0	7590200	0	0	0	0	0	1753900	2573200			25671	1354	26172	271328;271329;271330;271331	339689	339689		1
SEPVSEIETSVVK	1402.72	A0JP02;B4DMB9;B4DJX4;A0A024RAY7;B4DHK5;Q9HAU0	A0JP02	PLEKHA5	Pleckstrin homology domain-containing family A member 5	2	0.0091959	66.56	0	0	0	0	0	0	0	0	0	0	0	0			30356	646	30941	319179	397297	397297		1
VLIKPEIQNNQK	1422.82	A0JP02;B4DMB9;B4DJX4;A0A024RAY7;B4DHK5;Q9HAU0	A0JP02	PLEKHA5	Pleckstrin homology domain-containing family A member 5	3	0.019843	39.179	0	9118700	0	7989000	3935700	4750500	0	0	0	0	5420400	3573200			37087	646	37820	391820;391821;391822;391823;391824;391825	490169	490169		1
RQDLPSSLPEPETQAPPRS	2104.05	A0M8Q2;Q6IPC0;P49593;B5MCT7;B3KX06	A0M8Q2	PPM1F	Protein phosphatase 1F	3	0.0066745	45.696	0	0	0	0	0	17512000	0	0	0	0	0	0			29518	1355	30081	310085;310086	386158	386158		1
INMNGINNSSGMVDAR	1691.77	A0M8W4;Q15819;G3V113;H0YBP9	A0M8W4	UBE2V2	Ubiquitin-conjugating enzyme E2 variant 2	2	0.0040684	83.617	0	0	0	0	0	0	0	0	0	0	0	0			16486	1356	16736	173338	218475	218475		1
AYPYMEGEPEDDVYLK	1917.83	A0PJ79;Q9BYD6;H0Y8N7	A0PJ79	MRPL1	39S ribosomal protein L1, mitochondrial	2	0.018313	54.7	0	0	0	0	0	0	0	0	0	0	0	0			3626	1361	3678	38262	48169	48169		1
ILAVNGQDVR	1083.6	A0PJK8;H0YCG0;A0A0G2JNZ2;A0A0G2JPP5;Q14160;A0A0G2JMS7	A0A0G2JNZ2	SCRIB	Protein scribble homolog	2	0.04646	59.35	0	0	0	0	0	0	0	0	0	0	0	0			16027	1040;1363	16262	168316	212314	212314		1
LTLTFSAQTK	1108.61	A0RZB8;A0A140T8Z0;Q6URC4;A0A0G2JH68;O60610;H9KV28;A0A1E1ERW3;B4DVR3;A0RZB7	A0RZB8	DIAPH1	Protein diaphanous homolog 1	2	0.053971	57.888	0	0	0	0	0	0	0	0	0	0	0	0			23095	1032	23452	244052	306008	306008		1
LYKPEVQLR	1144.66	A0RZB8;A0A140T8Z0;Q6URC4;A0A0G2JH68;O60610;H9KV28;A0A1E1ERW3;B4DVR3;A0RZB7;Q6UUU0	A0RZB8	DIAPH1	Protein diaphanous homolog 1	3	0.04436	32.415	35588000	38470000	22376000	45303000	26614000	33943000	10753000	14439000	0	40251000	16717000	10500000			23782	1032	24150	251410;251411;251412;251413;251414;251415;251416;251417;251418;251419;251420;251421;251422	315297	315297		1
FPDELAHVEK	1183.59	A0RZB8;A0A140T8Z0;Q6URC4;A0A0G2JH68;O60610;H9KV28;A0A1E1ERW3;B4DVR3;Q96IL1;Q7KZJ7	A0RZB8	DIAPH1	Protein diaphanous homolog 1	3	0.079725	18.957	10521000	0	0	0	0	0	0	0	0	26403000	0	0			10483	1032	10638	108652;108653;108654	136294	136294		1
REMVSQYLYTSK	1503.74	A0RZB8;A0A140T8Z0;Q6URC4;A0A0G2JH68;O60610;H9KV28;A0A1E1ERW3;B4E2I7;E5RJ79	A0RZB8	DIAPH1	Protein diaphanous homolog 1	3	0.0026897	51.726	15292000	11218000	0	17089000	11785000	0	0	0	0	0	0	0			28866	1032	29413	302913;302914;302915;302916	377677	377677		1
NNEPVMYTYDEYKK	1792.8	A1KY36;P27658	A1KY36	COL8A1	Collagen alpha-1(VIII) chain;Vastatin	3	0.068477	16.939	0	0	0	0	0	0	0	0	6162100	26784000	0	0			26042	1366	26557	275300;275301	344649	344649		1
GALQAVDQLSLFR	1416.77	A1L0T0;M0R026;Q59GP4;E9PJS0;M0R1B5	A1L0T0	ILVBL	Acetolactate synthase-like protein	2	0.0046271	69.672	0	0	0	0	0	0	0	0	0	15654000	0	0			11268	1367	11436	116742	146559	146559		1
ASSDIQVKELEKR	1501.81	A2A2D0;B5BU83;A0A140VJW2;P16949;Q96CE4	A2A2D0	STMN1	Stathmin	3	0.01842	58.752	0	0	0	0	0	0	0	0	0	0	0	0			2932	1217	2972	31105	39265	39265		1
FICPVVGLEMNGR	1490.74	A2A2L5;B4DXL5;A0A0A0MQR2;Q9BY42;A2A2L6	A2A2L5	RTFDC1	Protein RTF2 homolog	2	0.048987	51.276	0	0	0	0	0	0	0	0	0	0	0	0			9975	918	10123	103271	129554	129554		1
LSDNPAWEGDKGNTK	1630.76	A2A2L5;B4DXL5;A0A0A0MQR2;Q9BY42;A2A2L6;B2RB99	A2A2L5	RTFDC1	Protein RTF2 homolog	3	0.081074	27.767	9641800	3758400	0	0	4541100	3324200	0	2158900	0	0	0	0			22599	918	22947	239076;239077;239078;239079;239080	300078	300078		1
RPIVACELGR	1169.63	A2A2L5;B4DXL5;A0A0A0MQR2;Q9BY42;A2A2L6;B2RB99;B4DEJ8	A2A2L5	RTFDC1	Protein RTF2 homolog	3	0.020934	39.785	19627000	0	0	9652100	0	0	0	0	0	0	0	0			29433	918	29995	309114;309115;309116;309117	384889	384889		1
WSTLREEVDLSPAPESEVEAMR	2530.2	A2A2Q9;Q9Y312	A2A2Q9	AAR2	Protein AAR2 homolog	3	0.074441	18.381	0	0	9876700	27850000	0	0	0	0	0	0	0	0			39199	1371	39970	414130;414131	517669	517669		1
VILGNELPK	981.586	A2ACR1;A0A0G2JJA7;A0A1U9X8E3;A0A1U9X8E2;A0A1U9X8D7;P28065	A2ACR1	PSMB9	Proteasome subunit beta type;Proteasome subunit beta type-9	2	0.088318	41.029	38963000	46269000	31739000	41490000	36406000	32578000	0	14112000	0	49720000	0	24409000			36697	1034	37420	387652;387653;387654;387655;387656;387657;387658;387659;387660;387661	484929	484929		1
YREDLSAHLMVAGWDQR	2045.97	A2ACR1;A0A0G2JJA7;A0A1U9X8E3;A0A1U9X8E2;A0A1U9X8D7;P28065;A2ACR0;A0A0G2JJQ0;B4DZW2;A0A0G2JJ13;A0A0G2JHI2	A2ACR1	PSMB9;PSM9	Proteasome subunit beta type;Proteasome subunit beta type-9	4	0.067768	22.221	0	0	0	22760000	0	15193000	0	0	0	0	0	0			40408	1034	41202	426353;426354;426355	532977	532977		1
FTVTVTMR	953.5	A2IDC6;Q13084;A2IDC7;Q4TT37	A2IDC6	MRPL28	39S ribosomal protein L28, mitochondrial	2	0.075172	63.565	0	0	0	0	0	0	0	0	0	0	0	0			10912	1375	11073	113141	141893	141893		1
SLEEERTPTPVHYRPHGAK	2203.11	A2IDC6;Q13084;A2IDC7;Q4TT37	A2IDC6	MRPL28	39S ribosomal protein L28, mitochondrial	5	0.0011162	41.912	3135300	1026200	1134000	1430700	1297600	1214100	1078400	2213100	1701900	0	1117500	0			31133	1375	31743	327248;327249;327250;327251;327252;327253;327254;327255;327256;327257;327258	407262	407262		1
VEDVPIPIYFPPESQR	1884.96	A2IDC6;Q13084;A2IDC7;Q4TT37	A2IDC6	MRPL28	39S ribosomal protein L28, mitochondrial	4	0.075851	18.138	0	0	0	23690000	0	15387000	0	8271600	0	0	0	0			35905	1375	36614	378689;378690;378691;378692;378693;378694	472902	472902		1
QDPQLHPEDPERR	1615.77	A2IDC6;Q13084;A2IDC7;Q4TT37;Q6FHK1	A2IDC6	MRPL28	39S ribosomal protein L28, mitochondrial	4	0.018611	33.685	3020900	0	0	0	0	0	556200	0	1420800	0	226900	0			27259	1375	27792	287721;287722;287723;287724	359769	359769		1
LATYEEILGVPHASEQR	1911.97	A2RRP1;G1UI26	A2RRP1	NBAS	Neuroblastoma-amplified sequence	3	0.040731	23.799	0	0	0	38264000	44805000	0	0	0	0	0	0	0			18909	1378	19198	200492;200493	252204	252204		1
SAVNVASIQNYLSK	1492.79	A2RRP1;G1UI26	A2RRP1	NBAS	Neuroblastoma-amplified sequence	2	0.077245	28.46	0	0	0	0	0	0	0	13821000	0	0	0	0			29996	1378	30568	315075	391975	391975		1
LLDFTQAQILQGLR	1614.91	A2RRP1;H0Y5G7	A2RRP1	NBAS	Neuroblastoma-amplified sequence	2	2.1254e-06	107.24	0	0	0	0	0	0	21299000	12866000	0	19873000	6612700	0			20913	1378	21229	221860;221861;221862;221863	278820;278821;278822	278821		1
ECISQSPTCYK	1371.58	A2RRP1;H0Y5G7;G1UI26	A2RRP1	NBAS	Neuroblastoma-amplified sequence	2	0.00091104	84.213	0	0	0	0	0	0	0	0	0	3493000	0	2743100			6684	1378	6779	70200;70201	88672	88672		1
LLGLAELLR	996.633	A2RRP1;H0Y5G7;G1UI26	A2RRP1	NBAS	Neuroblastoma-amplified sequence	2	0.012052	94.302	0	0	0	0	0	0	0	0	0	0	0	0			21111	1378	21429	223925	281350	281350		1
IVDHLLASLQQGR	1448.81	A2RRP1;H0Y5G7;H7BZR3	A2RRP1	NBAS	Neuroblastoma-amplified sequence	3	0.067709	41.56	0	0	0	0	0	0	0	0	0	0	0	0			17284	1378	17548	182032	229615	229615		1
EEEAIALAEK	1101.56	A2RU94;P51159;H3BN55;Q6IAS8	A2RU94	RAB27A	Ras-related protein Rab-27A	2	0.088597	38.303	51337000	64610000	35617000	58443000	0	65771000	0	0	0	0	0	7623200			6873	1380	6969	72041;72042;72043;72044;72045;72046;72047	90825	90825		1
SWIPEGVVR	1041.56	A2RU94;P51159;Q6IAS8	A2RU94	RAB27A	Ras-related protein Rab-27A	2	0.055596	45.68	20675000	13388000	0	25866000	16235000	24786000	9284300	20861000	4035600	42716000	9407300	14798000			32583	1380	33222	342244;342245;342246;342247;342248;342249;342250;342251;342252;342253;342254;342255;342256	425635	425635		1
IEATGVIQSCAK	1275.65	A2RUU9;A6NNN6;E7ETA6;B9EIS5;D3DSQ0;Q15154;B4DWY1;A0A088AWL4;H0YBA1;B4DJ00	A2RUU9	PCM1	Pericentriolar material 1 protein	2	0.026396	60.434	0	0	0	0	0	0	0	0	0	0	0	0			15160	1382	15385	158990	200234	200234		1
NPQVASTWNEVNSHSNAQCVSNNR	2712.21	A2RUU9;A6NNN6;E7ETA6;B9EIS5;D3DSQ0;Q15154;E7EV93	A2RUU9	PCM1	Pericentriolar material 1 protein	3	0.00010111	62.611	0	0	0	0	0	0	0	0	0	0	0	0			26173	1382	26688	276620	346384	346384		1
SEDYEQAAAHIHR	1525.69	A2VCL3;Q6PIW8;A0A024QZ89	A2VCL3	COG4		3	0.013663	35.774	0	0	4101000	0	3612600	0	2084300	3015900	0	0	2098100	2920500			30246	38	30826	317881;317882;317883;317884;317885;317886;317887	395621	395621		1
GRPEIPSFWLNHQGIQMVCETLTECWDHDPEAR	4007.81	A3QNQ0;D2JYI1;P37173;B4E2S6;W8DXU8	A3QNQ0	TGFBR2	TGF-beta receptor type-2;Serine/threonine-protein kinase receptor;Receptor protein serine/threonine kinase	4	0.00027264	28.36	0	0	0	0	0	0	0	0	0	71233000	0	58535000			13031	1389	13226	135574;135575	169984	169984		1
LPYHDFILEDAASPK	1714.86	A3QNQ0;D2JYI1;P37173;W8DXU8;W8DY43;A0A0S2Z539;A0A0S2Z4H5;W8DXL6;W8DYI2;W8DYQ2	A3QNQ0	TGFBR2	TGF-beta receptor type-2;Receptor protein serine/threonine kinase	3	0.011063	21.803	9911600	0	9939200	0	0	0	8301300	0	0	0	0	0			22082	1389	22414	233674;233675;233676;233677	293333	293333		1
GAQAIFNELPCEYVEPHELK	2343.12	A4D0W4;Q9UDR5;F8WAH1;F8WE53	A4D0W4	AASS	Alpha-aminoadipic semialdehyde synthase, mitochondrial;Lysine ketoglutarate reductase;Saccharopine dehydrogenase	3	0.0026365	34.346	0	0	0	0	0	0	0	0	0	0	0	15140000			11306	1396	11475	117208	147242	147242		1
QDMPNAMPVSELTDK	1674.76	A4D0Z3;P84085;C9J1Z8	A4D0Z3	ARF5	ADP-ribosylation factor 5	2	0.068359	38.799	0	30429000	0	0	0	0	22161000	0	0	0	0	0			27254	1397	27787	287691;287692	359743	359743		1
ILVAQGGLGGK	1011.61	A4D1E9;C9J8R7;C9JNI1	A4D1E9	GTPBP10	GTP-binding protein 10	2	0.034406	44.349	0	0	0	0	0	0	0	0	0	18346000	0	0			16327	1401	16565	171646	216383	216383		1
LSQLVNSNNLK	1228.68	A4D1M3;Q9UI42;C9J3P4;C9J6N7	A4D1M3	CPA4	Carboxypeptidase A4	2	0.0061007	101.82	0	0	0	0	0	0	0	0	0	0	0	0			22796	1404	23145	241093	302515	302515		1
AAANEQLTR	972.499	A4D1N4;C9JRZ6;Q9NX63;B7Z1X9;F8WAR4;A0A286YEX5	A4D1N4	CHCHD3	MICOS complex subunit MIC19	2	0.085369	41.448	0	0	0	0	0	0	0	501570	0	441580	315230	0			50	1405	49	469;470;471	610	610		1
GDFITIGSR	964.498	A4D1U5;Q53H12;E9PC15;B4E2Z8;A0A0G2JLG5	A4D1U5	FLJ10842;AGK	Acylglycerol kinase, mitochondrial	2	0.023623	58.426	0	0	0	0	0	0	0	0	0	124950000	0	0			11440	1407	11612	118610	148985	148985		1
TVEWGLLRDGLLRGLEEPCEQTHVVPQPR	3383.74	A4D1Z4	A4D1Z4	KIAA0415		7	0.08532	1.9055	0	0	0	0	480020	0	0	0	0	0	0	0			34969	1410	35658	368208	459335	459335		1
NEFITLAHVNPQSFPAPK	2009.04	A4D1Z6;A0ZTA0;G3XAH6;B4DHB8;A0A024R6M3;B4DYF4;Q9NRJ5;P51003;G3V2A0;A0A024R6J7	A4D1Z6	PAPOLB;TPAP;PAPOLA	Poly(A) polymerase beta;Poly(A) polymerase alpha	3	0.0017728	31.41	0	0	0	12064000	19327000	0	0	0	0	0	0	0			25241	413	25738	266899;266900	334142	334142		1
VVIKDPPPPPPPAPK	1547.91	A4FUA5;Q32Q26	A4FUA5	ANTXR2		3	0.0078647	43.184	0	0	0	0	0	0	3799800	0	7992200	0	0	0			38494	1415	39256	406937;406938;406939	508886	508886		1
RVSPVGETYIHEGLK	1683.89	A4FUA5;Q32Q26;J3KPY9;A0A0C4DG84;P58335	A4FUA5	ANTXR2	Anthrax toxin receptor 2	3	0.066964	21.8	0	0	0	0	0	6507300	0	0	0	0	0	0			29767	1415;3287	30335	312753	389359	389359		1
GRLDALWALLR	1282.75	A4FUA5;Q32Q26;J3KPY9;P58335	A4FUA5	ANTXR2	Anthrax toxin receptor 2	3	0.065085	44.299	0	0	0	0	0	0	0	0	0	0	0	0			13025	1415;3287	13220	135531	169951	169951		1
SIEEQQKPLTDSQR	1657.83	A4FVC0;Q9UKV8	A4FVC0	EIF2C2;AGO2	Protein argonaute;Protein argonaute-2	3	0.054949	27.969	2380100	1014900	0	0	0	0	0	0	0	0	0	0			30861	1416	31464	324341;324342	403774	403774		1
WVSCVSLQALHDALSGR	1897.95	A4FVC0;Q9UKV8	A4FVC0	EIF2C2;AGO2	Protein argonaute;Protein argonaute-2	3	0.011408	55.011	0	0	0	0	0	0	0	0	0	0	0	0			39253	1416	40024	414618	518216	518216		1
GSLFPMAAPVLVIEADHHMER	2319.15	A4IF54;H3BP77;A0A0A0MSY7;Q8IZR3;O00142;A5PLM0;Q6I8R3;B4DIW4	A4IF54	TK2	Thymidine kinase 2, mitochondrial	4	6.6031e-06	61.703	0	0	0	0	0	0	0	0	0	57701000	0	0			13112	954	13307	136291	170884	170884		1
GGIGASENLENPPK	1381.68	A4QN19;A4QN18;F1T0I1;J3KNL6;O15027	A4QN19	SEC16A	Protein transport protein Sec16A	2	0.0040916	68.536	0	0	0	0	0	0	0	0	0	0	0	0			11968	1419	12150	124522	156307	156307		1
YGPLPGPAVPRHGAVCHTGAPDATLHTVHPDSVSSSYSSRSHGR	4574.2	A4QN19;A4QN18;F1T0I1;J3KNL6;O15027	A4QN19	SEC16A	Protein transport protein Sec16A	7	0.065111	3.1362	0	0	2149800	3772500	0	0	0	0	0	0	0	0			39801	1419	40584	420195;420196	525410	525410		1
GLANPEPAPEPK	1218.62	A4QN19;A4QN18;F1T0I1;J3KNL6;O15027;X6RGP5;A0A0C4DH09;A0PJ75;B4DW51;B4DY06;Q8N2P2;Q8N9G1;Q9BV84	A4QN19	SEC16A	Protein transport protein Sec16A	2	0.010587	67.207	0	0	4351700	0	0	10132000	0	3942400	0	9074900	0	0			12350	1419	12538	128755;128756;128757;128758	161485;161486	161485		1
AVPSGASTGIYEALELR	1732.9	A4UCS8	A4UCS8		Enolase	2	0.00022028	89.959	0	0	0	0	0	0	0	0	0	0	0	0			3406	1421	3454	36076	45501	45501		1
GAFGVGQEQIDAFLK	1578.8	A5YKK6;B4DTM8	A5YKK6	CNOT1	CCR4-NOT transcription complex subunit 1	2	0.0050949	47.844	46258000	0	0	0	49765000	0	0	0	0	0	0	0			11214	1425	11382	116220;116221	145905	145905		1
ASQQEIQHIVNR	1421.74	A5YKK6;B4DTM8;H3BT18;H3BU44	A5YKK6	CNOT1	CCR4-NOT transcription complex subunit 1	3	0.013197	28.903	0	0	4539100	8500800	0	0	0	2922500	0	0	0	0			2922	1425	2962	30988;30989;30990;30991	39167	39167		1
NLALDINELKPGNLLK	1764.01	A5YKK6;B4DYL7	A5YKK6	CNOT1	CCR4-NOT transcription complex subunit 1	3	0.033234	28.58	0	0	0	14193000	13581000	12460000	0	10827000	0	0	0	0			25710	1425	26211	271734;271735;271736;271737;271738	340189	340189		1
DTEAVMAFLEAK	1323.64	A6H8X9;B2RTS4;Q5SW79;H0Y2V6;B3KME6;B4DL23	A6H8X9	CEP170	Centrosomal protein of 170 kDa	2	0.0018888	64.927	0	0	0	0	0	6649100	0	0	0	0	0	0			5956	1427	6043	62332	78789	78789		1
VFDESLNFR	1125.55	A6H8X9;B2RTS4;Q5SW79;H0Y2V6;B3KME6;Q6AZE1;H0Y4T4;E7EWM2;E7EMW0;E5RGW7;E5RG47	A6H8X9	CEP170	Centrosomal protein of 170 kDa	2	0.01699	64.207	0	0	0	0	0	12352000	0	0	0	0	0	0			36151	1427	36862	381446	476721	476721		1
TLLHLGSSAPGK	1179.66	A6H8X9;B2RTS4;Q5SW79;H0Y2V6;B4DL23	A6H8X9	CEP170	Centrosomal protein of 170 kDa	3	0.088282	21.246	0	10867000	0	10804000	8283100	0	0	0	0	0	0	0			34020	1427	34692	358242;358243;358244	446580	446580		1
QILNFFHHR	1210.64	A6NDU8	A6NDU8	C5orf51	UPF0600 protein C5orf51	3	0.029987	31.422	0	0	0	0	0	8909000	0	0	0	0	0	0			27668	1430	28207	291617	364215	364215		1
TTYMDPTGK	1012.45	A6NFX8;Q9UKK9;A6NJU6;A6NCQ0;C9JYY9	A6NFX8	NUDT5	ADP-sugar pyrophosphatase	2	0.060095	60.019	0	0	0	0	0	0	0	0	0	0	0	0			34892	1432	35581	367470	458418	458418		1
YIVTCAVVQK	1179.63	A6NGJ0;P51808;F2Z328	A6NGJ0	DYNLT3	Dynein light chain Tctex-type 3	2	0.05472	56.659	0	0	0	0	0	0	0	27204000	12188000	59578000	9441000	15801000			39951	1433	40738	421710;421711;421712;421713;421714;421715	527311	527311		1
LVVQVVSSITASLR	1470.88	A6NHL2	A6NHL2	TUBAL3	Tubulin alpha chain-like 3	3	0.0073529	45.115	0	0	0	0	0	0	0	0	0	0	0	0			23604	1436	23972	249721	313209	313209		1
ACVCQTLGISPEEK	1590.74	A6NHR9	A6NHR9	SMCHD1	Structural maintenance of chromosomes flexible hinge domain-containing protein 1	2	0.00043759	96.113	0	0	0	0	0	0	0	0	0	0	0	0			466	1438	467	4792	6270	6270		1
SLNSDISYFGVGGK	1442.7	A6NHR9	A6NHR9	SMCHD1	Structural maintenance of chromosomes flexible hinge domain-containing protein 1	2	0.0084779	76.522	0	0	0	0	0	0	0	0	0	0	0	0			31319	1438	31930	329259	409791	409791		1
EHLLQGLLPDVQVPTSVK	1972.1	A6NHR9;J3KTL8	A6NHR9	SMCHD1	Structural maintenance of chromosomes flexible hinge domain-containing protein 1	3	0.0016846	38.824	0	0	0	0	0	0	0	0	0	0	0	7294100			7383	1438	7489	77279	97285	97285		1
IHNIDIPTTQQVPHIEALLK	2279.26	A6NHR9;J3KTL8	A6NHR9	SMCHD1	Structural maintenance of chromosomes flexible hinge domain-containing protein 1	4	0.087001	12.303	0	0	0	0	27205000	28627000	0	0	0	0	0	0			15725	1438	15954	164702;164703	207563	207563		1
LMILPDPEKPVR	1406.8	A6NHR9;J3KTL8	A6NHR9	SMCHD1	Structural maintenance of chromosomes flexible hinge domain-containing protein 1	3	0.012148	35.737	0	0	12123000	0	0	0	0	0	0	0	0	0			21612	1438	21939	228873;228874	287332	287332		1
VQLISGPPAK	1008.6	A6NHR9;J3KTL8	A6NHR9	SMCHD1	Structural maintenance of chromosomes flexible hinge domain-containing protein 1	2	0.032742	47.96	0	0	6506100	0	8249800	0	0	7796200	0	22532000	6915900	0			37830	1438	38580	399773;399774;399775;399776;399777	500207	500207		1
EIISHISQHGGK	1304.68	A6NHR9;J3KTL8;J3QSH1	A6NHR9	SMCHD1	Structural maintenance of chromosomes flexible hinge domain-containing protein 1	3	0.035118	18.34	0	0	0	0	0	0	0	10421000	0	0	0	0			7509	1438	7615	78475	98732	98732		1
LEHQYAQSYK	1265.6	A6NIZ0;B4DS41;Q9GZM8;J3KRK9;J3QL85;A0A1G4P1I6	A6NIZ0	NDEL1	Nuclear distribution protein nudE-like 1	3	0.056964	34.532	0	0	0	0	0	0	0	0	2193400	32969000	0	0			19534	1439	19830	207028;207029	260284	260284		1
YPSLGQKPGGSDFLMK	1723.86	A6NMQ3;Q5T5H1;O43768;A0A1W2PRU0	A6NMQ3	ENSA	Alpha-endosulfine	3	0.058311	38.337	0	27675000	0	30506000	41324000	24509000	7914700	0	0	0	0	0			40314	1443	41108	425406;425407;425408;425409;425410	531721	531721		1
SATVKPGAVGAGEFVSPCESGDNTGEPSALEEQR	3432.57	A6NNK5;Q12888;B3KVT9	A6NNK5	TP53BP1	Tumor suppressor p53-binding protein 1	3	2.9893e-06	43.921	0	0	0	0	0	0	0	0	0	0	0	0			29987	1445	30559	314995	391881	391881		1
GNLLHFPSSQGEEEKEK	1927.93	A6NNK5;Q12888;B7Z3E7;A8KA50	A6NNK5	TP53BP1	Tumor suppressor p53-binding protein 1	5	0.093866	9.5303	0	38833000	26866000	0	37410000	34269000	0	0	0	0	0	0			12711	1445	12904	132505;132506;132507;132508;132509	166109	166109		1
LMLSTSEYSQSPK	1469.71	A6NNK5;Q12888;B7Z3E7;A8KA50;C9JXV0	A6NNK5	TP53BP1	Tumor suppressor p53-binding protein 1	2	0.0094632	66.289	0	0	0	0	0	0	0	0	0	0	0	0			21625	1445	21953	228992	287454	287454		1
ADDPLRLDQELQQPQTQEK	2251.11	A6NNK5;Q12888;B7Z3E7;A8KA50;C9JXV0;H7C3N7	A6NNK5	TP53BP1	Tumor suppressor p53-binding protein 1	3	0.0056254	57.818	0	0	0	0	0	0	0	0	0	0	0	0			490	1445	491	5113	6704	6704		1
QPPPDSSEEAPPATQNFIIPK	2262.12	A6PVN5;Q15257;B4DZF8;Q68CR8;Q5T949;Q5T948;B4DLX5	A6PVN5	PPP2R4;DKFZp781M17165	Serine/threonine-protein phosphatase 2A activator	2	0.052575	25.647	0	14117000	0	0	0	0	0	0	0	0	0	0			28109	1447	28650	295733	369074	369074		1
FPVIQHFK	1014.57	A6PVN5;Q15257;F6WIT2;Q68CR8;B7ZBQ0	A6PVN5	PPP2R4;DKFZp781M17165	Serine/threonine-protein phosphatase 2A activator	2	0.057693	69.383	0	0	0	0	0	0	0	0	0	0	0	0			10521	1447	10676	109047	136923	136923		1
IQELENLPGSLAGDLR	1723.91	A7E2E1;Q9HBD4;B9EGQ8;A0A0A0MT49;P51532;Q59FZ6;A5D6X0	A7E2E1	SMARCA4	Transcription activator BRG1	2	0.00018629	73.927	0	0	0	0	14901000	0	0	0	0	0	0	0			16703	957	16957	175512	221377	221377		1
THDASGQLVLISQELLR	1879.02	A7E2F7;A0A140VJG6;Q9UDT6;H7C4L6	A7E2F7	CLIP2	CAP-Gly domain-containing linker protein 2	3	0.087101	9.2344	0	0	0	53071000	13829000	0	0	0	0	0	0	0			33587	1188	34253	353322;353323;353324	440289	440289		1
EVTALTSQTEMLR	1477.74	A7E2F7;A0A140VJG6;Q9UDT6;Q7Z5B7	A7E2F7	CLIP2;CYLN2	CAP-Gly domain-containing linker protein 2	2	0.059462	35.269	0	0	0	0	0	0	30620000	0	0	0	0	0			9055	1188	9188	93834	117425	117425		1
LGDLEEAPERER	1412.69	A7LNJ1;Q8WUM9;B3KVU0;H7BZK4	A7LNJ1	SLC20A1	Sodium-dependent phosphate transporter 1	3	0.096659	25.718	0	9844600	0	0	0	0	0	0	0	0	0	0			20051	1449	20354	212271	266829	266829		1
VGDCMGDSGDKPLRR	1661.76	A7LNJ1;Q8WUM9;B3KVU0;H7BZK4	A7LNJ1	SLC20A1	Sodium-dependent phosphate transporter 1	4	0.0066515	40.025	1436700	0	174000	0	0	0	334580	0	1045700	0	0	0			36317	1449	37031	383225;383226;383227;383228	479077	479077		1
AAQLPDMPLEELGQQVDCDR	2284.05	A7Y9J9;Q9HC84	A7Y9J9	MUC5AC;MUC5B	Mucin-5B	3	0.00063907	39.387	109950000	0	0	10866000	0	0	0	0	0	0	0	0			302	1452	301	2853;2854;2855	3569	3569		1
QVNETWTLENCTVAR	1819.85	A7Y9J9;Q9HC84	A7Y9J9	MUC5AC;MUC5B	Mucin-5B	2	0.033573	51.268	0	0	0	0	0	0	0	0	0	0	0	0			28514	1452	29058	299461	373478	373478		1
DVFHTTVNFINQNLR	1816.92	A8ASI8;B3KT21;P55957;B1PL87;B2ZP79	A8ASI8	BID	BH3-interacting domain death agonist;BH3-interacting domain death agonist p15;BH3-interacting domain death agonist p13;BH3-interacting domain death agonist p11	3	4.5229e-05	56.29	0	46263000	21990000	0	0	31764000	0	0	0	0	10297000	15205000			6098	1454	6187	63826;63827;63828;63829;63830;63831	80670	80670		1
TMLVLALLLAK	1184.76	A8ASI8;B3KT21;P55957;B1PL87;B2ZP79	A8ASI8	BID	BH3-interacting domain death agonist;BH3-interacting domain death agonist p15;BH3-interacting domain death agonist p13;BH3-interacting domain death agonist p11	2	0.016245	51.113	0	0	0	2681500	0	0	0	0	0	0	0	0			34226	1454	34903	360364	449199	449199		1
IHFPPATYAPVISAEK	1739.92	A8JZY9	A8JZY9			3	0.043624	33.624	0	0	0	0	0	0	0	0	0	0	0	0			15706	1456	15935	164520	207385	207385		1
YMACCLLYRGDVVPK	1843.88	A8JZY9;F5H5D3;B7Z1K5;P68363;B3KT06;B3KPS3;B4DDU2;P68366;Q71U36;B4DQK4;Q9UQM3;Q9BQE3;Q53GA7;A0A1W2PQM2;Q8N532;A6NHL2	P68363	TUBA1C;TUBA1B;TUBA4A;TUBA1A;TUBAL3	Tubulin alpha-1B chain;Tubulin alpha-4A chain;Tubulin alpha-1A chain;Tubulin alpha-1C chain;Tubulin alpha chain-like 3	3	0.085302	23.881	0	0	0	0	0	0	8234900	10895000	0	48768000	0	20690000			40186	1456;2465;3366;3840;4141;3367;1436	40975	424120;424121;424122;424123;424124	530165	530165		1
GHYTIGKEIIDLVLDRIR	2110.19	A8JZY9;F8VS66;F8VRZ4;F5H5D3;B7Z1K5;P68363;B3KT06;B3KPS3;F8VVB9;Q71U36;B4DQK4;F8VQQ4;Q9BQE3;Q53GA7;A0A1W2PQM2	P68363	TUBA1C;TUBA1A;TUBA1B	Tubulin alpha-1B chain;Tubulin alpha-1A chain;Tubulin alpha-1C chain	4	0.0001255	55.589	0	0	0	0	0	0	0	0	0	0	0	0			12144	1456;2465;3366;3840;4141	12328	126313	158522	158522		1
SLDGVTNDR	975.462	A8K0D2;A0A1Y1B909;A0A024R5F7;Q9UBM7;X5DNI9;E9PM00;X5DRD7;E9PJ54;X5D9E1;A0A0S2Z3S3;A0A0S2Z3U5;E9PRL8;E9PQ71;E9PIP9;A0A0S2Z3N8	A8K0D2	DHCR7	7-dehydrocholesterol reductase	2	0.021961	77.732	0	0	0	0	0	0	0	0	0	0	0	0			31091	350	31699	326794	406728	406728		1
TTPPSLELIHK	1234.69	A8K0D8;A0A024RD26;Q8IZF2	A8K0D8	GPR116	Probable G-protein coupled receptor 116	3	0.05997	23.809	0	0	0	0	0	0	0	0	0	0	0	0			34844	1459	35532	366991;366992	457762	457762		1
DDKEEEEDGTGSPQLNNR	2031.86	A8K103;P49407	A8K103	ARRB1	Beta-arrestin-1	3	0.058614	23.683	0	0	0	2429000	2719000	2607700	3368200	0	4243000	3142100	1253400	0			4408	1464	4472	45960;45961;45962;45963;45964;45965;45966;45967	57988	57988		1
YGREDLDVLGLTFR	1652.85	A8K103;P49407;E9PM35	A8K103	ARRB1	Beta-arrestin-1	3	0.0087105	26.21	0	0	0	0	21993000	0	0	0	0	0	0	0			39815	1464	40598	420347	525633	525633		1
NFAIGYYLK	1087.57	A8K132;O94925;Q53S89;B3KM58;Q68D38	A8K132	GLS;DKFZp686O15119	Glutaminase kidney isoform, mitochondrial	2	0.034678	52.716	0	0	21420000	0	33386000	32631000	35599000	64501000	17798000	113570000	31711000	54826000			25312	1465;1790	25809	267501;267502;267503;267504;267505;267506;267507;267508;267509;267510;267511	334899	334899		1
FLLEACK	879.452	A8K132;O94925;Q53S89;B7Z509	A8K132	GLS	Glutaminase kidney isoform, mitochondrial	2	0.039072	73.039	0	0	0	0	0	0	0	0	6089100	43200000	7216200	0			10231	1465	10381	105885;105886;105887;105888;105889	132837	132837		1
ILQEYQVQYTPQGDSDNGKENQTVHK	3018.43	A8K132;O94925;Q53S89;B7Z509	A8K132	GLS	Glutaminase kidney isoform, mitochondrial	4	0.095585	13.287	0	18085000	0	0	0	0	16114000	19670000	0	0	16609000	22109000			16267	1465	16505	171037;171038;171039;171040;171041;171042	215693	215693		1
VLSPEAVR	869.497	A8K132;O94925;Q53S89;C9JIJ6;B7Z2P1;B3KM58;Q68D38;B8ZZA8	A8K132	GLS;DKFZp686O15119	Glutaminase kidney isoform, mitochondrial	2	0.075517	46.426	0	0	0	0	0	0	0	0	0	59743000	0	0			37270	1465;1790	38006	393796	492735	492735		1
ADIGTPSNFQHIGHVGWDPNTGFDLNNLDPELK	3617.72	A8K180;O00401;A4D0Y1	A8K180	WASL	Neural Wiskott-Aldrich syndrome protein	4	0.086257	8.9128	0	22917000	0	0	26885000	0	0	0	0	0	0	0			548	1467	549	5787;5788;5789	7566	7566		1
SSVQQQPPPPR	1219.63	A8K180;O00401;Q68DE4	A8K180	WASL;DKFZp779G0847	Neural Wiskott-Aldrich syndrome protein	2	0.046574	51.346	0	0	0	0	0	0	0	0	0	0	0	0			32196	1467	32829	338059	420484	420484		1
NYCDPQGHPSTGLK	1572.7	A8K1D3;O60934;A0PJ71;A0A0C4DG07	A8K1D3	NBN	Nibrin	3	0.058607	23.934	4257500	2478300	1317100	1801000	826310	1367400	1028300	0	0	0	0	702810			26710	1468	27232	282218;282219;282220;282221;282222;282223;282224;282225;282226	353332	353332		1
NCAILIENDQSISR	1631.79	A8K1D3;O60934;A0PJ71;A6H8Y5;E2QRP0;E5RGU1	A8K1D3	NBN	Nibrin	2	0.012611	60.255	0	0	0	0	0	0	0	0	0	0	0	0			25093	1468	25589	265306	332124	332124		1
LLTGVEYVVGR	1204.68	A8K1D3;O60934;A0PJ71;A6H8Y5;E2QRP0;E5RGU1;V9PBC6	A8K1D3	NBN;NBS1	Nibrin	2	0.011375	54.066	0	0	0	0	0	7347500	0	0	0	21463000	0	0			21476	1468	21794	227420;227421;227422	285510	285510		1
EESLADDLFR	1193.56	A8K1D3;O60934;A6H8Y5;A0A0C4DG07;A0A087X1V5	A8K1D3	NBN	Nibrin	2	0.061455	56.432	0	0	0	0	0	0	0	0	0	0	0	0			7002	1468	7101	73381	92468	92468		1
AVEYLLTGIPGSPEPEHGSVQESQVSEQPATEAGENPLEFLR	4491.17	A8K1J3	A8K1J3			3	3.9067e-06	39.772	0	0	0	0	0	0	0	0	0	0	0	0			3279	1469	3326	34696	43664	43664		1
GVVQLFNAVQK	1201.68	A8K201;Q9Y3B9	A8K201	RRP15	RRP15-like protein	2	0.035735	62.338	0	0	0	14147000	0	22395000	7084000	0	5539300	20708000	7613700	0			13517	1471	13720	140605;140606;140607;140608;140609;140610;140611;140612;140613	176230	176230		1
SEEGPGWTILR	1243.62	A8K201;Q9Y3B9	A8K201	RRP15	RRP15-like protein	2	0.01348	52.79	0	0	0	0	0	0	7605100	0	5182300	0	0	0			30256	1471	30837	317994;317995;317996	395751	395751		1
KTPESKPTILVK	1339.81	A8K201;Q9Y3B9;A0JLN3	A8K201	RRP15	RRP15-like protein	3	0.057959	45.115	6525300	0	0	0	0	0	278130	0	2354800	0	0	0			18413	1471	18691	195041;195042;195043	245353	245353		1
AHQITDESLESTRR	1641.81	A8K287;O00161;H3BM38;A0A024R9R8;H3BNE1;H3BR18;H3BPJ0;H3BNG6;H3BU94	A8K287	SNAP23	Synaptosomal-associated protein;Synaptosomal-associated protein 23	3	0.0069146	38.366	3633400	0	0	0	0	0	0	0	1405400	0	0	0			1422	1475	1441	14515;14516	18431	18431		1
IQDHQVVINCAIPK	1633.86	A8K2B4;A0A097PID1;A0A097PIC4;A0A0U1RRM6;Q8N8S7;A0A075B6E5;A0A0U1RQP7	A8K2B4	ENAH	Protein enabled homolog	3	0.031703	18.789	0	0	0	23786000	0	0	0	0	0	0	0	0			16679	916	16933	175248	220895	220895		1
GSTIETEQKEDKGEDSEPVTSK	2393.11	A8K2B4;A0A097PID1;A0A097PIC4;A0A0U1RRM6;Q8N8S7;Q6ZSB8;Q6ZT55	A8K2B4	ENAH	Protein enabled homolog	4	0.068124	12.929	2764700	0	0	0	0	0	702020	0	1190300	0	0	0			13172	916	13368	136917;136918;136919	171634	171634		1
NPDELAEALDER	1370.63	A8K2I7;A0A024R7I0;O14908;K7EM11;A0A024R7I1	A8K2I7	GIPC1	PDZ domain-containing protein GIPC1	2	0.03335	58.172	0	0	0	0	0	0	0	0	0	0	0	0			26110	459	26625	276014	345566	345566		1
AQDEIPALSVSRPQTGLSFLGPEPEDLEDLYSR	3628.79	A8K2M0;P43686	A8K2M0	PSMC4	26S protease regulatory subunit 6B	3	0.030119	32.172	0	0	0	0	0	0	0	0	0	0	0	0			2558	1477	2596	27072	34213	34213		1
KEFLHAQEEVKR	1512.8	A8K2M0;P43686	A8K2M0	PSMC4	26S protease regulatory subunit 6B	4	0.021484	31.228	0	0	0	0	0	0	0	399710	0	1473100	0	0			17753	1477	18022	187385;187386;187387	236324	236324		1
KIEFPLPDRR	1269.72	A8K2M0;P43686	A8K2M0	PSMC4	26S protease regulatory subunit 6B	3	0.042155	55.401	0	0	18846000	0	14508000	0	0	22517000	0	0	0	0			18037	1477	18309	190745;190746;190747;190748	240366	240366		1
QIGIDPPR	894.492	A8K2M0;P43686	A8K2M0	PSMC4	26S protease regulatory subunit 6B	2	0.075517	46.426	34991000	22748000	0	25687000	18031000	18665000	12255000	16551000	0	19379000	0	17164000			27650	1477	28189	291400;291401;291402;291403;291404;291405;291406;291407;291408;291409	363982	363982		1
RFDAQTGADREVQR	1647.81	A8K2M0;P43686	A8K2M0	PSMC4	26S protease regulatory subunit 6B	3	0.063965	43.813	11744000	717170	648490	1109700	621270	791770	408320	560560	2456700	0	355370	0			28901	1477	29448	303202;303203;303204;303205;303206;303207;303208;303209;303210;303211	377995	377995		1
IVIGLFGK	845.537	A8K2Q6;P45877;B4E200	A8K2Q6	PPIC	Peptidyl-prolyl cis-trans isomerase;Peptidyl-prolyl cis-trans isomerase C	2	0.024772	64.803	0	0	0	0	0	0	0	0	0	0	0	21184000			17352	1478	17616	182695	230410	230410		1
HIDMVEGDEGR	1256.55	A8K2U2;P52789;E9PB90;Q68E10;Q53SG7;Q09LL6	A8K2U2	HK2;DKFZp686M1669	Hexokinase;Hexokinase-2	2	0.018315	76.465	0	0	0	0	0	0	0	0	0	0	0	0			14053	1481	14262	146511	184071	184071		1
DFLVTLNQPQAR	1400.74	A8K2Z9;P23469;B4DUE5	A8K2Z9	PTPRE	Receptor-type tyrosine-protein phosphatase;Receptor-type tyrosine-protein phosphatase epsilon;Protein-tyrosine-phosphatase	2	0.080707	45.368	33476000	7244500	0	0	0	0	0	0	12597000	0	0	0			4606	1483	4673	48060;48061;48062;48063	60595	60595		1
VILSQLDGIPCSDYINASYIDGYK	2703.31	A8K2Z9;P23469;B4DUE5;S4R2Y5;Q8TE48	A8K2Z9	PTPRE	Receptor-type tyrosine-protein phosphatase;Receptor-type tyrosine-protein phosphatase epsilon;Protein-tyrosine-phosphatase	5	0.073329	6.9526	0	0	0	0	0	0	16004000	0	0	0	0	23708000			36708	1483	37431	387805;387806	485157	485157		1
VDVFEFVSR	1096.56	A8K2Z9;P23469;B4DUE5;S4R2Y5;Q8TE48;Q69YS2	A8K2Z9	PTPRE;DKFZp313F1310	Receptor-type tyrosine-protein phosphatase;Receptor-type tyrosine-protein phosphatase epsilon;Protein-tyrosine-phosphatase	2	0.059248	45.161	0	0	0	12254000	0	3812600	0	0	0	0	0	15085000			35841	1483	36548	378048;378049;378050	472098	472098		1
YPVYGVQWHPEK	1501.74	A8K335;Q92820	A8K335	GGH	Gamma-glutamyl hydrolase	3	0.00055352	47.139	0	0	0	0	0	0	0	0	0	0	0	0			40323	1488	41117	425478	531812	531812		1
DYEILFK	926.475	A8K335;Q92820;B4DVI2	A8K335	GGH	Gamma-glutamyl hydrolase	2	0.078013	57.102	0	0	0	0	0	0	0	0	0	0	0	0			6268	1488	6358	65567	82859	82859		1
ENSLSNLFTMTVEVK	1710.85	A8K369;B4DN92;A8K285;A8K0M6;Q8NBN3;H3BUZ1;H3BPJ4;H3BMU0	A8K369	TMEM87A	Transmembrane protein 87A	3	0.055835	23.419	0	0	0	0	0	0	0	43073000	0	0	0	0			8285	1461	8405	86061	107912	107912		1
MEMEKEFEQIDK	1555.69	A8K3M3;P18031	A8K3M3	PTPN1	Tyrosine-protein phosphatase non-receptor type;Tyrosine-protein phosphatase non-receptor type 1	2	0.0035473	69.346	35095000	35730000	34570000	0	42111000	37811000	0	33101000	0	64305000	19288000	0			24155	1494	24555	255345;255346;255347;255348;255349;255350;255351;255352;255353;255354	319955;319956	319956		1
GVVMLNR	787.437	A8K3M3;P18031;B4DSN5	A8K3M3	PTPN1	Tyrosine-protein phosphatase non-receptor type;Tyrosine-protein phosphatase non-receptor type 1	2	0.077648	76.347	0	0	0	0	0	0	0	0	0	0	0	0			13512	1494	13715	140500	176075	176075		1
TEEWVLVLPPWGR	1580.84	A8K3W7;Q9Y2G5;S6FW71;B4DNV6;B4DH78;S6FMI4	A8K3W7	POFUT2	GDP-fucose protein O-fucosyltransferase 2	2	0.0017588	88.681	0	0	0	0	0	0	26117000	0	11036000	0	13496000	0			33167	1497	33821	348656;348657;348658;348659	433967;433968;433969;433970	433970		1
AALEKPMDLEEEK	1501.73	A8K454;A0A140VKG2;O14967;B4DRG2	A8K454	CLGN	Calmegin	3	0.083034	15.61	0	0	0	0	0	12086000	11199000	16774000	0	0	9510000	0			217	1264	217	2068;2069;2070;2071;2072	2659	2659		1
IGCGEWKPPMIDNPK	1740.83	A8K454;A0A140VKG2;O14967;B4DRG2	A8K454	CLGN	Calmegin	3	0.0011909	44.734	0	0	0	0	0	0	17484000	21346000	0	46905000	0	0			15536	1264	15764	162676;162677;162678;162679	205030	205030		1
VLNTEANVVR	1113.61	A8K477;A0A140VKE5;O00391;A8K4C2	A8K477	QSOX1	Sulfhydryl oxidase;Sulfhydryl oxidase 1	2	0.048356	58.981	0	0	0	0	0	0	0	0	0	0	0	0			37163	1258	37897	392611	491226	491226		1
NNEEYLALIFEK	1481.74	A8K477;A0A140VKE5;O00391;A8K4C2;Q13876	A8K477	QSOX1;BPGF-1	Sulfhydryl oxidase;Sulfhydryl oxidase 1	2	0.027788	43.604	0	0	0	0	0	0	0	0	0	40879000	9997700	0			26038	1258	26553	275262;275263	344627	344627		1
SALYSPSDPLTLLQADTVR	2046.06	A8K477;A0A140VKE5;O00391;A8K4C2;Q13876;A8MXT8	A8K477	QSOX1;BPGF-1	Sulfhydryl oxidase;Sulfhydryl oxidase 1	2	3.445e-06	85.42	0	0	0	0	0	0	0	0	0	0	0	0			29951	1258	30522	314655	391513	391513		1
VNWIGCQGSEPHFR	1685.77	A8K477;A0A140VKE5;O00391;Q13876	A8K477	QSOX1;BPGF-1	Sulfhydryl oxidase;Sulfhydryl oxidase 1	3	0.056399	19.173	0	0	0	0	0	0	0	0	0	0	0	0			37594	1258	38344	397423	497393	497393		1
MLIQENQELGR	1329.67	A8K489;Q15007;Q6AHX7	A8K489	WTAP;DKFZp686F20131	Pre-mRNA-splicing regulator WTAP	2	0.071365	37.344	0	0	0	0	0	0	0	0	0	0	0	0			24461	1501	24893	258476	323582	323582		1
GRAEVLISTVGPEDCVVPFLTRPK	2639.41	A8K492;P56192;A0A024RBA2;F5H2V6;F8VS26;F8W0M7;F8W0S4;F8VZZ9	A8K492	MARS	Methionine--tRNA ligase, cytoplasmic	3	0.033242	54.521	0	0	0	0	0	0	0	0	0	0	0	0			13016	1502	13211	135446	169866	169866		1
LRQWNTLYLCGTDEYGTATETK	2619.23	A8K492;P56192;B4DF61;B4E0E9;A0A024RBA2;H0YHV5	A8K492	MARS	Methionine--tRNA ligase, cytoplasmic	3	0.027848	43.768	0	0	0	0	0	0	0	0	0	0	0	0			22548	1502	22895	238559	299455	299455		1
PQQIQALMDEVTK	1499.77	A8K492;P56192;H0YIP0;H0YI94	A8K492	MARS	Methionine--tRNA ligase, cytoplasmic	2	0.025601	72.2	0	0	0	0	0	0	0	0	0	0	0	0			26989	1502	27515	284807	356215	356215		1
DFDGLVQVIIPQDESAASVK	2130.08	A8K4A8;A0A024R8Z9;Q6PI48	A8K4A8	DARS2	Aspartate--tRNA ligase, mitochondrial	2	0.0046743	78.505	0	0	0	0	0	0	0	0	0	0	0	0			4548	547	4614	47402	59818	59818		1
SFQMQYNLR	1185.56	A8K4A8;A0A024R8Z9;Q6PI48	A8K4A8	DARS2	Aspartate--tRNA ligase, mitochondrial	2	0.016164	83.753	0	0	0	0	0	0	0	0	0	0	0	0			30526	547	31115	320723	399103	399103		1
NWNSPVANFIMESQR	1791.84	A8K4A8;A0A024R8Z9;Q6PI48;Q9NVT8;Q9H9J7	A8K4A8	DARS2	Aspartate--tRNA ligase, mitochondrial	2	0.0075775	83.137	0	0	0	0	0	0	0	0	0	0	0	0			26692	547	27214	282040	353087	353087		1
DVIAFPK	788.443	A8K4A8;A0A024R8Z9;Q6PI48;Q9NVT8;Q9H9J7;Q9H9M6	A8K4A8	DARS2	Aspartate--tRNA ligase, mitochondrial	2	0.08896	54.525	0	0	0	0	0	0	0	0	0	0	0	0			6111	547	6200	63941	80855	80855		1
LRLECADLLETR	1487.78	A8K4A8;A0A024R8Z9;Q6PI48;Q9NVT8;Q9H9J7;Q9H9M6	A8K4A8	DARS2	Aspartate--tRNA ligase, mitochondrial	3	0.019843	29.638	0	0	0	0	42921000	0	0	0	0	0	10328000	17043000			22519	547	22866	238334;238335;238336	299243	299243		1
ELGLNPEK	898.476	A8K4W5;Q59GW6;Q9BWD1	A8K4W5	ACAT2	Acetyl-CoA acetyltransferase, cytosolic	2	0.071058	47.599	31726000	27683000	12648000	16053000	12237000	16828000	10157000	8183100	9674100	17398000	6026600	10528000			7835	1511	7943	81573;81574;81575;81576;81577;81578;81579;81580;81581;81582;81583;81584;81585;81586	102509	102509		1
AGEVFIHK	899.486	A8K525;A0A0S2Z4Z9;Q15233;H7C367;C9JYS8;C9IZL7;A0A0S2Z4E7	A8K525	NONO	Non-POU domain-containing octamer-binding protein	2	0.056853	51.335	0	0	0	0	0	0	0	0	0	2319100	0	923240			1171	1123	1185	11814;11815	15104	15104		1
AAAVLSGPSAGSAAGVPGGTGGLSAVSSGPR	2565.31	A8K548;Q8IZL8	A8K548	PELP1	Proline-, glutamic acid- and leucine-rich protein 1	3	2.5323e-13	59.573	0	0	0	0	33312000	0	0	0	0	42607000	0	15433000			70	1517	70	692;693;694	880	880		1
EDSLEVSSFCSEALVTCAALTHPR	2678.23	A8K548;Q8IZL8;C9JFV4;B4DR36;E7EV54;B4DEX7	A8K548	PELP1	Proline-, glutamic acid- and leucine-rich protein 1	3	0.0056989	48.182	0	0	0	0	0	0	0	0	0	0	0	0			6820	1517	6916	71484	90214	90214		1
FGILIGR	774.475	A8K548;Q8IZL8;C9JFV4;B4DR36;E7EV54;B4DEX7;O15451	A8K548	PELP1	Proline-, glutamic acid- and leucine-rich protein 1	2	0.063462	87.627	0	0	0	0	0	0	0	0	0	0	0	0			9834	1517	9981	101776	127617	127617		1
QRNPMDYPVEDAFCKPQLVK	2434.18	A8K556;Q8NFJ5	A8K556	GPRC5A	Retinoic acid-induced protein 3	4	0.0010368	38.453	0	0	0	80143000	0	0	0	0	0	0	0	0			28252	1518	28794	296975	370415	370415		1
LLEPVVSMSDMLR	1488.77	A8K5D8;A8K4G7;A0A024R2C5;O75351	A8K5D8	VPS4B	Vacuolar protein sorting-associated protein 4B	2	0.067163	48.741	0	0	0	0	0	0	0	0	0	0	0	0			21043	193	21361	223171	280470	280470		1
EIQIVLEGK	1027.59	A8K5H7;Q96TA2	A8K5H7	YME1L1	ATP-dependent zinc metalloprotease YME1L1	2	0.025908	56.434	0	0	0	0	0	0	0	0	0	0	0	0			7553	1525	7659	78839	99184	99184		1
IGQIDQLVENLLPGFCK	1943.02	A8K5H7;Q96TA2;Q96I63;Q5T8D2;Q5T8D1	A8K5H7	YME1L1	ATP-dependent zinc metalloprotease YME1L1	4	0.09635	9.4055	0	0	0	17947000	0	0	0	0	0	0	0	0			15639	1525	15868	163842	206563	206563		1
LAETQNIAPSFVK	1416.76	A8K5H7;Q96TA2;Q96I63;Q5T8D2;Q5T8D1	A8K5H7	YME1L1	ATP-dependent zinc metalloprotease YME1L1	2	0.00054038	87.568	0	0	0	0	0	0	17865000	0	0	0	12608000	10159000			18653	1525	18934	197536;197537;197538;197539	248372	248372		1
GTVGFSGAELENLVNQAALK	2017.05	A8K5H7;Q96TA2;Q96I63;Q9Y2Q2;Q9NQ51	A8K5H7	YME1L1;FTSH	ATP-dependent zinc metalloprotease YME1L1	2	0.023192	46.797	0	0	0	0	0	0	0	25745000	27723000	0	29517000	0			13310	1525	13508	138287;138288;138289	173204	173204		1
CQEVISWLDANTLAEK	1875.9	A8K5I0;A0A1U9X7W4;A0A0G2JIW1;P0DMV9;P0DMV8;Q59EJ3;B4DWK5;B4DFN9;B4DNT8;B4DI39;B4E1S9;B4E388;B4DVU9;V9GZ37;B3KTT5;B4DNX1;B4E1T6	A8K5I0	HEL-S-103;HSPA1B;HSPA1A	Heat shock 70 kDa protein 1B;Heat shock 70 kDa protein 1A	3	0.092877	16.924	0	0	0	16436000	0	9334800	0	0	0	0	0	0			4001	1033	4059	41742;41743;41744	52647	52647		1
GGSGSGPTIEEVD	1203.53	A8K5I0;A0A1U9X7W4;A0A0G2JIW1;P0DMV9;P0DMV8;Q59EJ3;B4DWK5;B4DFN9;B4DNT8;B4DI39;B4E1S9;B4E388;B4DVU9;V9GZ37;B3KTT5;B4DNX1;B4E1T6	A8K5I0	HEL-S-103;HSPA1B;HSPA1A	Heat shock 70 kDa protein 1B;Heat shock 70 kDa protein 1A	2	0.028459	40.724	49905000	44579000	34444000	36727000	35559000	35542000	41710000	27833000	0	0	25706000	35668000			12029	1033	12213	125095;125096;125097;125098;125099;125100;125101;125102;125103;125104;125105;125106	157038	157038		1
LAQNILSYLDLK	1389.79	A8K5J7;A0A024R6M6;Q9UL15	A8K5J7	BAG5	BAG family molecular chaperone regulator 5	2	0.0030876	61.577	0	0	0	0	0	34101000	19860000	0	0	37710000	0	0			18833	414	19121	199564;199565;199566;199567;199568	251006	251006		1
LSVEAPPK	839.475	A8K5S3;P53990;H3BMU1;B4DXC9;H3BUI0;J3KR23;B4DLP1;H3BQF7;B4DM80	A8K5S3	IST1	IST1 homolog	2	0.046126	54.157	5120200	0	2129700	0	1757300	0	0	0	3008100	0	0	3164300			22867	1529	23218	241651;241652;241653;241654;241655	303160	303160		1
EWPQHWPDMLIELDTLSK	2237.08	A8K5Y7;Q9HAV4	A8K5Y7	XPO5	Exportin-5	3	0.069543	8.6981	0	0	0	17919000	0	0	0	0	0	0	0	0			9138	1531	9271	94518	118217	118217		1
FDFDSDEDFNAFFNSSR	2058.82	A8K5Y7;Q9HAV4;B3KPQ5;Q9H8N6	A8K5Y7	XPO5	Exportin-5	2	0.05584	60.157	0	0	0	0	0	0	0	0	0	0	0	0			9462	1531	9601	97889	122484	122484		1
TSFQMAGEWLK	1296.62	A8K5Y7;Q9HAV4;B3KPQ5;Q9H8N6	A8K5Y7	XPO5	Exportin-5	2	0.080872	46.001	0	0	0	0	15187000	14436000	0	0	2783400	28000000	0	0			34633	1531	35316	364605;364606;364607;364608;364609;364610	454569	454569		1
THNTLYAPEMLAK	1487.74	A8K5Y7;Q9HAV4;B3KPQ5;Q9H8N6;B3KNC6	A8K5Y7	XPO5	Exportin-5	3	0.048349	33.456	0	0	0	0	0	0	0	0	0	0	0	0			33614	1531	34281	353847	441100	441100		1
NLNLNDESQHGLLMQLLK	2079.08	A8K607;Q9UIA9;E7ESC6	A8K607	XPO7	Exportin-7	3	0.071826	13.636	0	0	0	0	0	0	0	0	0	45052000	0	45927000			25869	1532	26372	273391;273392;273393	342249	342249		1
VENYPEVIR	1117.58	A8K607;Q9UIA9;E7ESC6;D3DSQ7;B4DSP8	A8K607	XPO7	Exportin-7	2	0.038232	51.346	0	0	0	0	0	0	15027000	0	0	0	0	0			36045	1532	36753	380171	474941	474941		1
AIELWYHDPACTTPVLK	2013	A8K607;Q9UIA9;E7ESC6;D3DSQ7;B4DSP8;E5RIW1	A8K607	XPO7	Exportin-7	3	0.071288	27.496	0	0	0	0	0	0	0	0	0	0	0	0			1502	1532	1522	15398	19502	19502		1
ALVEFTNSPDCLSK	1579.76	A8K607;Q9UIA9;E7ESC6;H0YBE1	A8K607	XPO7	Exportin-7	2	0.024347	67.153	0	0	0	0	0	0	0	0	0	0	0	0			2179	1532	2209	22871	28716	28716		1
NAAENMLEILGFK	1448.73	A8K622;Q59F99;O95793;Q5JW30;A0A087X1A5;B3KRE0	A8K622	STAU1	Double-stranded RNA-binding protein Staufen homolog 1	2	5.048e-05	89.548	24855000	22038000	13406000	23798000	16024000	16631000	0	0	0	0	0	5242700			24973	1533	25467	263905;263906;263907;263908;263909;263910;263911	330193	330193		1
RNAAENMLEILGFK	1604.83	A8K622;Q59F99;O95793;Q5JW30;A0A087X1A5;B3KRE0	A8K622	STAU1	Double-stranded RNA-binding protein Staufen homolog 1	3	0.00014868	76.759	0	0	0	0	0	0	0	0	0	0	0	0			29349	1533	29907	308112	383616	383616		1
IFTQLEEFR	1181.61	A8K6F0;A0A024R9L1;O60306;B0AZM4	A8K6F0	AQR	Intron-binding protein aquarius	2	0.043964	64.711	0	0	0	0	0	0	0	0	0	0	0	0			15496	586	15724	162195	204359	204359		1
VIEDIYEK	1007.52	A8K6F0;A0A024R9L1;O60306;B0AZM4;H0YH15;H0YLN9	A8K6F0	AQR	Intron-binding protein aquarius	2	0.06402	67.277	0	0	0	0	0	0	0	0	0	0	0	0			36624	586	37343	386640	483585	483585		1
QTLFASQVMR	1179.61	A8K6K2;P49902;B3KXN5	A8K6K2	NT5C2	Cytosolic purine 5-nucleotidase	2	0.049452	51.445	0	0	0	0	0	10872000	0	0	0	0	0	0			28375	1540	28918	298089	371792	371792		1
SVEHVSPDTADAESGKEIR	2025.96	A8K6N4;Q8TDY2	A8K6N4	RB1CC1	RB1-inducible coiled-coil protein 1	4	1.778e-05	64.454	3145500	0	0	2506000	3036400	2071700	0	0	0	0	0	0			32404	1544	33039	340243;340244;340245;340246	423162	423162		1
AFLFVNK	837.475	A8K6Q9;A0A024RDV9;Q8N0X7;B3KMI3;A0A0S2Z510	A8K6Q9	SPG20	Spartin	2	0.080572	72.618	0	0	0	0	0	0	0	0	0	0	0	0			1028	793	1038	10414	13310	13310		1
GLATSLQNDLQEVPK	1611.85	A8K6Q9;A0A024RDV9;Q8N0X7;B3KMI3;A0A0S2Z510	A8K6Q9	SPG20	Spartin	2	0.072811	44.847	0	27033000	23280000	49275000	30210000	49984000	0	0	0	50604000	0	24923000			12360	793	12548	128883;128884;128885;128886;128887;128888;128889;128890	161633	161633		1
CIVNNVSAETVQTVR	1688.85	A8K6Q9;A0A024RDV9;Q8N0X7;B4DXT5;B3KML8	A8K6Q9	SPG20	Spartin	2	0.0001753	80.979	19181000	0	0	0	0	0	0	0	0	0	0	0			3857	793	3912	40402	50966	50966		1
RIVPGQFLAVDPK	1438.83	A8K6V3;Q15393	A8K6V3	SF3B3	Splicing factor 3B subunit 3	2	0.044628	60.518	0	0	0	0	0	0	0	0	0	0	0	0			29140	1549	29694	306118	381594	381594		1
YSEPLEEHGNFLITVPGGSDGPSGVLICSENYITYK	3941.87	A8K6V3;Q15393	A8K6V3	SF3B3	Splicing factor 3B subunit 3	3	0.0047408	22.344	0	0	0	0	0	0	0	0	0	0	0	0			40446	1549	41240	426774	533445	533445		1
NVSEELDRTPPEVSKK	1826.94	A8K6V3;Q15393;B3KQH1;B3KM77	A8K6V3	SF3B3	Splicing factor 3B subunit 3	3	0.06018	39.517	0	0	0	41593000	0	0	0	0	0	24723000	8421200	13543000			26642	1549	27164	281560;281561;281562;281563	352525	352525		1
VHTLLTVEVFGVIR	1581.92	A8K6V3;Q15393;I3L4G7	A8K6V3	SF3B3	Splicing factor 3B subunit 3	3	0.026449	30.483	0	0	0	0	0	0	0	0	0	0	0	0			36569	1549	37288	386008	482780	482780		1
ALELSGTAVPPDLEK	1538.82	A8K6X3;A0A0C4DG89;Q7L014	A8K6X3	DDX46	Probable ATP-dependent RNA helicase DDX46	2	0.02186	37.236	18668000	6602700	10942000	14943000	0	0	5333000	0	0	38430000	6930600	0			1831	1002	1857	19181;19182;19183;19184;19185;19186;19187	24196	24196		1
FDETEQALANERK	1549.74	A8K6X3;A0A0C4DG89;Q7L014	A8K6X3	DDX46	Probable ATP-dependent RNA helicase DDX46	3	0.028497	28.727	0	0	7802200	0	13921000	20157000	0	0	0	0	0	0			9459	1002	9598	97851;97852;97853	122437	122437		1
LWSDFKDQQK	1293.64	A8K6X3;A0A0C4DG89;Q7L014	A8K6X3	DDX46	Probable ATP-dependent RNA helicase DDX46	3	0.038821	31.843	0	8602700	0	13615000	6958300	0	0	0	0	0	0	0			23686	1002	24054	250444;250445;250446	314111	314111		1
GAEIIVCTPGR	1171.6	A8K6X3;A0A0C4DG89;Q7L014;D6RJA6	A8K6X3	DDX46	Probable ATP-dependent RNA helicase DDX46	2	0.072172	37.191	0	0	0	0	0	0	0	0	4269100	0	0	0			11207	1002	11375	116146	145812	145812		1
EALQINQDHPDAWSLIGNLHLAK	2582.32	A8K6X9;Q6PD62	A8K6X9	CTR9	RNA polymerase-associated protein CTR9 homolog	4	0.0095757	33.63	27985000	59279000	0	0	0	0	0	0	0	0	0	28969000			6539	1550	6632	68699;68700;68701;68702	86842;86843	86843		1
YFLASLDR	983.508	A8K6X9;Q6PD62	A8K6X9	CTR9	RNA polymerase-associated protein CTR9 homolog	2	0.044635	54.549	14027000	0	0	0	0	0	0	0	0	0	0	0			39655	1550	40435	418664	523418	523418		1
DLITQATLLYTMADK	1695.88	A8K6X9;Q6PD62;H0YCE8	A8K6X9	CTR9	RNA polymerase-associated protein CTR9 homolog	2	0.00088795	85.522	0	0	0	0	0	0	0	0	0	0	0	0			5282	1550	5355	55348	69725	69725		1
IIMYDQNHLLGR	1471.76	A8K6X9;Q6PD62;H0YCE8	A8K6X9	CTR9	RNA polymerase-associated protein CTR9 homolog	3	0.00081438	59.57	0	0	0	0	0	11706000	0	0	0	0	4388500	0			15879	1550	16111	166408;166409	209720	209720		1
DTPVELLAPLPPYFSR	1813.96	A8K773;Q6P087	A8K773	RPUSD3	RNA pseudouridylate synthase domain-containing protein 3	2	0.00014314	77.597	0	0	0	0	0	0	0	0	0	8853000	0	3011000			6000	1553	6087	62837;62838	79425	79425		1
GMLPDPK	756.384	A8K787;A0A0S2Z3H3;P12235;A0A0S2Z3C4;P05141;Q6NVC0;Q6I9V5;P12236;Q59EI9	Q6I9V5	SLC25A4;SLC25A5;SLC25A6	ADP/ATP translocase 1;ADP/ATP translocase 2;ADP/ATP translocase 2, N-terminally processed;ADP/ATP translocase 3;ADP/ATP translocase 3, N-terminally processed	2	0.077326	57.335	87929000	0	0	54953000	59137000	59996000	76006000	0	22405000	231030000	0	92912000			12650	2974;1081;2908	12841	131858;131859;131860;131861;131862;131863;131864;131865;131866	165318	165318		1
KGADIMYTGTVDCWRK	1899.9	A8K787;A0A0S2Z3H3;P12235;A0A0S2Z3C4;Q6I9V5;P12236;Q59EI9	Q6I9V5	SLC25A4;SLC25A6	ADP/ATP translocase 1;ADP/ATP translocase 3;ADP/ATP translocase 3, N-terminally processed	3	0.011778	50.376	0	0	0	0	0	0	0	24799000	0	0	0	0			17900	2974;1081	18171	189069	238348	238348		1
GIIDCVVR	930.496	A8K787;A0A0S2Z3H3;P12235;V9GYG0;A0A0S2Z359;Q59EP7;P05141;Q6NVC0	P05141	SLC25A4;SLC25A5	ADP/ATP translocase 1;ADP/ATP translocase 2;ADP/ATP translocase 2, N-terminally processed	2	0.017268	73.039	0	0	0	0	0	0	0	0	0	167150000	0	0			12213	1081;2908	12398	127103	159476	159476		1
YFPTQALNFAFKDKYK	1980.01	A8K787;A0A0S2Z3H3;P12235;V9GYG0;A0A0S2Z359;Q59EP7;Q9H0C2;P05141;Q6NVC0;Q6I9V5;P12236;Q59EI9	Q6I9V5	SLC25A4;SLC25A31;SLC25A5;SLC25A6	ADP/ATP translocase 1;ADP/ATP translocase 4;ADP/ATP translocase 4, N-terminally processed;ADP/ATP translocase 2;ADP/ATP translocase 2, N-terminally processed;ADP/ATP translocase 3;ADP/ATP translocase 3, N-terminally processed	4	0.0049113	39.517	0	0	0	0	0	0	0	0	0	36032000	0	0			39675	2974;1081;2908	40455	418835	523670	523670		1
PEMPEDMEQEEVNIPNRR	2211.99	A8K7A4	A8K7A4			3	0.0035161	53.169	0	0	0	0	0	0	0	0	0	0	0	0			26835	1555	27357	283450	354751	354751		1
DRLVPGPVFGSK	1270.7	A8K7T4;Q12907;D6RBV2;B4DWN1;D6RIU4;D6RBH1	A8K7T4	LMAN2	Vesicular integral-membrane protein VIP36	3	0.013717	32.925	0	0	0	0	0	0	0	0	0	0	10335000	0			5793	1563	5877	60572	76546	76546		1
IEELQQRKEADHEAQLAR	2163.1	A8K7Z3	A8K7Z3			4	0.06754	16.306	402950000	219500000	388960000	233800000	255600000	322010000	143330000	175820000	103170000	0	92945000	124500000			15205	1564	15430	159486;159487;159488;159489;159490;159491;159492;159493;159494;159495;159496;159497	200905	200905		1
AQALSEEEFQR	1306.62	A8K7Z3;A0A087WT45;A0A075B793;Q4V328	A8K7Z3	GRIPAP1	GRIP1-associated protein 1	2	0.017689	42.718	0	0	0	0	0	0	0	0	4989500	0	0	0			2545	1564	2583	26942	34067	34067		1
LLEQLQEIGQEK	1426.77	A8K7Z3;A0A087WT45;A0A075B793;Q4V328;A0A087WXA6	A8K7Z3	GRIPAP1	GRIP1-associated protein 1	2	0.032642	54.784	0	0	0	0	0	0	5381700	0	0	0	0	0			21048	1564	21366	223208	280508	280508		1
LLEQLQEIGQEKEQLTQELQEAR	2752.42	A8K7Z3;A0A087WT45;A0A075B793;Q4V328;A0A087WXA6	A8K7Z3	GRIPAP1	GRIP1-associated protein 1	3	0.061177	19.113	0	0	0	0	0	0	0	38155000	0	0	0	0			21049	1564	21367	223209	280509	280509		1
GHTVTEPIQPLEPELPGEGQPEAR	2580.28	A8K818;O15446	A8K818	CD3EAP	DNA-directed RNA polymerase I subunit RPA34	3	0.00082177	26.157	0	20747000	0	0	0	0	0	0	0	0	0	0			12128	1565	12312	126095	158198	158198		1
ENLLTYLPDSLTQLR	1774.95	A8K883;Q9BTT6	A8K883	LRRC1	Leucine-rich repeat-containing protein 1	2	0.00099837	77.64	0	0	0	0	0	0	0	0	0	0	0	0			8257	1567	8377	85771	107559	107559		1
MEGLDDGPDFLSEEDR	1823.75	A8K885;Q9UNH7	A8K885	SNX6	Sorting nexin-6;Sorting nexin-6, N-terminally processed	2	0.00031105	87.618	0	0	0	0	0	0	0	0	0	0	0	0			24123	1568	24522	254986	319581	319581		1
DVLQAETSQQLCCQK	1806.82	A8K885;Q9UNH7;A0A0A0MRI2;B4DJS7;Q5QTQ6	A8K885	SNX6	Sorting nexin-6;Sorting nexin-6, N-terminally processed	2	0.0053181	81.865	0	0	0	0	0	0	0	0	0	0	0	0			6143	1568	6232	64263	81242	81242		1
KNLVELAELELK	1397.81	A8K885;Q9UNH7;A0A0A0MRI2;B4DJS7;Q5QTQ6	A8K885	SNX6	Sorting nexin-6;Sorting nexin-6, N-terminally processed	3	0.079519	22.578	0	0	0	0	0	0	0	0	0	163360000	26720000	0			18191	1568	18467	192437;192438;192439	242163	242163		1
RILQAVNFPFLVK	1543.92	A8K8B9;A0A024R7J0;P17612;Q15136;K7ERP6;B7Z708	A8K8B9	PRKACA;KIN27	cAMP-dependent protein kinase catalytic subunit alpha	3	0.085606	26.711	0	0	0	0	0	0	0	0	0	0	0	0			29102	462	29655	305658	380998	380998		1
DLYVNIQPVQEPK	1541.81	A8K8K1;O00442	A8K8K1	RTCA	RNA 3-terminal phosphate cyclase	2	0.0037287	73.9	0	0	0	0	0	0	0	0	0	0	0	0			5497	1570	5574	57646	72731	72731		1
LLALLSLGEVGHHIDLSGQLELK	2454.38	A8K8U1;Q86VP6;A0A0C4DGH5;B3KMG3	A8K8U1	CAND1	Cullin-associated NEDD8-dissociated protein 1	4	0.00079616	34.658	79748000	92183000	0	0	0	0	0	0	0	0	0	24599000			20857	1571	21172	221316;221317;221318	278124	278124		1
NCIGDFLK	965.464	A8K8U1;Q86VP6;A0A0C4DGH5;B3KMG3	A8K8U1	CAND1	Cullin-associated NEDD8-dissociated protein 1	2	0.070122	65.246	0	0	0	0	0	0	0	0	0	0	0	0			25109	1571	25605	265421	332248	332248		1
RQYLLLHSLK	1269.76	A8K8U1;Q86VP6;A0A0C4DGH5;B3KMG3	A8K8U1	CAND1	Cullin-associated NEDD8-dissociated protein 1	3	0.063156	38.634	0	0	0	0	0	0	0	0	0	0	0	0			29568	1571	30131	310610	386807	386807		1
HTVDDGLDIRK	1267.65	A8K8U1;Q86VP6;A0A0C4DGH5;B3KMG3;B3KM30	A8K8U1	CAND1	Cullin-associated NEDD8-dissociated protein 1	3	0.034129	25.014	0	0	3891600	0	0	0	0	0	0	0	0	0			14586	1571	14807	152403;152404	191792	191792		1
EVYPHVSTIINICLK	1784.95	A8K8U1;Q86VP6;H0YH27	A8K8U1	CAND1	Cullin-associated NEDD8-dissociated protein 1	3	0.06962	39.509	0	0	0	0	0	0	0	0	0	0	0	0			9110	1571	9243	94308	118035	118035		1
IIPLVVK	780.547	A8K8U1;Q86VP6;H0YH27	A8K8U1	CAND1	Cullin-associated NEDD8-dissociated protein 1	2	0.076977	57.453	26348000	25824000	11122000	28182000	21117000	33449000	8006200	12224000	0	0	5470800	11082000			15902	1571	16135	166836;166837;166838;166839;166840;166841;166842;166843;166844;166845;166846;166847	210540	210540		1
LLEGSLQR	914.519	A8K8W4;Q9Y2G8;B3KN62;B3KMS3	A8K8W4	DNAJC16	DnaJ homolog subfamily C member 16	2	0.077896	62.659	0	0	0	0	0	0	0	0	0	0	0	0			21011	1573	21328	222900	280174	280174		1
LSKPFEAFLSFALANTQDTVR	2354.23	A8K8W4;Q9Y2G8;B3KN62;Q5TDG9;Q5TDH4	A8K8W4	DNAJC16	DnaJ homolog subfamily C member 16	3	0.077018	12.675	0	0	0	0	0	0	0	0	0	28081000	0	0			22711	1573	23059	240222	301466	301466		1
HIQHDTIGYLLTR	1565.83	A8K8X0;Q14CX7	A8K8X0	NAA25	N-alpha-acetyltransferase 25, NatB auxiliary subunit	3	0.058116	24.935	18278000	0	0	0	0	23556000	0	0	0	0	0	0			14093	1574	14302	146865;146866	184471	184471		1
IPEFIAFR	991.549	A8K8X0;Q14CX7	A8K8X0	NAA25	N-alpha-acetyltransferase 25, NatB auxiliary subunit	2	0.027695	63.054	0	0	6767000	0	0	0	0	0	0	0	0	0			16566	1574	16816	174039	219374	219374		1
SLLDQLKDVFSK	1391.77	A8K8X0;Q14CX7	A8K8X0	NAA25	N-alpha-acetyltransferase 25, NatB auxiliary subunit	3	0.03857	63.091	0	0	0	0	0	0	0	0	0	0	0	0			31257	1574	31867	328635	409001	409001		1
VFVDLLPATQCTK	1490.78	A8K8X0;Q14CX7	A8K8X0	NAA25	N-alpha-acetyltransferase 25, NatB auxiliary subunit	2	0.042232	51.998	0	0	0	0	0	0	0	0	0	0	0	0			36282	1574	36995	382910	478616	478616		1
LHAATPPTFGVDLINELVENFGR	2509.3	A8K923;Q8TF05;B4DID3	A8K923	PPP4R1	Serine/threonine-protein phosphatase 4 regulatory subunit 1	3	0.036597	19.378	0	0	2171400	0	0	0	0	0	0	0	0	0			20354	1576	20664	215596	271096	271096		1
GPSGSASSRPGVSATPPK	1638.83	A8K940;Q66K74	A8K940	MAP1S	Microtubule-associated protein 1S;MAP1S heavy chain;MAP1S light chain	3	0.0015083	43.297	3913800	0	0	0	0	0	0	0	0	0	0	0			12867	1577	13062	134000	167960	167960		1
GPVPAKPTVLFEK	1381.8	A8K940;Q66K74	A8K940	MAP1S	Microtubule-associated protein 1S;MAP1S heavy chain;MAP1S light chain	3	0.0089549	43.184	0	0	0	0	24408000	0	0	12240000	0	0	0	0			12894	1577	13089	134269;134270	168299	168299		1
LQHLRFLREPVVTPQDLEGPGR	2556.39	A8K940;Q66K74	A8K940	MAP1S	Microtubule-associated protein 1S;MAP1S heavy chain;MAP1S light chain	4	0.065568	11.46	0	0	0	0	0	0	0	0	9229500	0	41251000	0			22250	1577	22590	235485;235486	295701	295701		1
LPLGTLSK	827.512	A8K946;O43148;K7EP06;B7Z3U8;Q9UEB8;K7ERH6	A8K946	RNMT;hCMT1c	mRNA cap guanine-N7 methyltransferase	2	0.039186	56.177	0	0	0	0	0	10055000	0	0	0	0	4790300	0			21962	1578	22294	232499;232500	291900	291900		1
RLEASETESFGNEIYTVK	2072.01	A8K946;O43148;K7EP06;Q05D80;B7Z3U8	A8K946	RNMT	mRNA cap guanine-N7 methyltransferase	3	0.0086322	31.402	0	0	0	0	0	16437000	0	10456000	0	28338000	0	0			29198	1578	29753	306755;306756;306757	382335	382335		1
TLQEQLEK	987.524	A8K964;Q9H307;G3V5F0;G3V579	A8K964	PNN	Pinin	2	0.022004	67.494	0	0	5045000	0	0	0	0	0	0	0	0	0			34081	1581	34755	358791	447296	447296		1
ADQVDTQQLMR	1303.62	A8K9B9;A0A024R9N6;Q9H223	A8K9B9	EHD4	EH domain-containing protein 4	2	0.018858	65.933	0	0	0	0	0	0	0	0	0	0	0	0			616	589	622	6492	8464	8464		1
LIEAVDNMLSNK	1345.69	A8K9B9;A0A024R9N6;Q9H223	A8K9B9	EHD4	EH domain-containing protein 4	2	0.028249	43.492	0	0	0	0	0	50454000	0	0	0	0	0	0			20518	589	20830	217675	273894	273894		1
VLPLEEAYR	1088.59	A8K9B9;A0A024R9N6;Q9H223	A8K9B9	EHD4	EH domain-containing protein 4	2	0.079466	42.287	0	0	0	0	0	0	0	18877000	0	41950000	0	20480000			37181	589	37915	392801;392802;392803	491437	491437		1
SPTGAVEVQVPEDPVVALVGTDATLR	2619.38	A8K9J6;A0A0C4DGH0;B4DK26;Q5ZPR3	A8K9J6	CD276	CD276 antigen	3	0.059234	30.509	0	0	0	0	0	0	0	0	0	0	0	0			31776	1008	32402	333875	415364	415364		1
QLVHSFTEGR	1172.59	A8K9J6;A0A0C4DGH0;B4DK26;Q5ZPR3;A8K6Q6	A8K9J6	CD276	CD276 antigen	3	0.0038205	54.784	9666600	0	0	0	0	0	0	0	0	0	0	0			27975	1008	28514	294524	367741	367741		1
FCDNSSAIQGK	1225.54	A8K9T9;O15067;A8K8N7	A8K9T9	PFAS	Phosphoribosylformylglycinamidine synthase	2	0.0021862	72.643	3448500	0	0	0	0	0	0	0	1417300	0	0	0			9398	1587	9536	97224;97225	121740	121740		1
NPSTVEAFDLAQSNSEHSR	2087.95	A8K9T9;O15067;A8K8N7	A8K9T9	PFAS	Phosphoribosylformylglycinamidine synthase	3	0.0048766	23.726	0	0	0	0	0	0	0	0	0	0	0	0			26182	1587	26697	276718	346481	346481		1
LNFSTPTSTNIVSVCR	1794.89	A8K9T9;O15067;A8K8N7;J3QSG0;J3QSH6	A8K9T9	PFAS	Phosphoribosylformylglycinamidine synthase	2	0.016926	75.088	0	0	0	0	0	0	0	0	0	0	0	0			21716	1587	22047	230001	288837	288837		1
IVLVDDRECPVRR	1625.87	A8K9T9;O15067;A8K8N7;Q6P4B4;B4DJ26	A8K9T9	PFAS	Phosphoribosylformylglycinamidine synthase	4	0.010079	41.644	13845000	0	0	0	9896600	0	0	0	0	0	0	0			17377	1587	17641	183000;183001	230861	230861		1
KPPMLQPLALPPGLSVHQALER	2391.35	A8K9T9;O15067;A8K8N7;Q6P4B4;B4DJ26	A8K9T9	PFAS	Phosphoribosylformylglycinamidine synthase	4	0.043022	17.749	0	0	0	36087000	0	32897000	0	0	0	0	0	10094000			18284	1587	18561	193570;193571;193572;193573	243639	243639		1
VSVNGAVVLEEPVGELR	1765.96	A8K9T9;O15067;A8K8N7;Q6P4B4;B4DJ26;Q9BR56;H0YGH1	A8K9T9	PFAS	Phosphoribosylformylglycinamidine synthase	2	0.031697	62.924	0	0	0	0	0	0	0	0	0	0	0	0			38124	1587	38878	402727	503690	503690		1
EHGLNPDVVQNIQDICNSK	2179.03	A8K9U6;Q7Z2W4;C9J6P4	A8K9U6	ZC3HAV1	Zinc finger CCCH-type antiviral protein 1	3	0.0096078	17.559	0	0	0	0	0	0	0	0	0	0	0	0			7365	1588	7469	77120	97123	97123		1
FTYLGSQDR	1085.51	A8K9U6;Q7Z2W4;C9J6P4	A8K9U6	ZC3HAV1	Zinc finger CCCH-type antiviral protein 1	2	0.085369	41.448	0	0	0	0	26527000	0	0	0	0	0	0	0			10919	1588	11080	113170	141932	141932		1
LFPQETLFLEAKE	1563.82	A8K9X5;Q9UNN5;B4DEJ6;B1ANM7	A8K9X5	FAF1	FAS-associated factor 1	2	0.089014	53.237	0	37731000	0	0	0	0	0	0	0	0	0	0			19905	1592	20207	210704	264871	264871		1
TPSGEFLER	1034.5	A8K9X5;Q9UNN5;B4DEJ6;B3KT28;B1ANM7	A8K9X5	FAF1	FAS-associated factor 1	2	0.049019	47.187	0	0	0	0	0	0	0	0	5286700	0	0	0			34429	1592	35108	362432	451777	451777		1
NIIDFFEFR	1199.6	A8KA01;Q8IUH5	A8KA01	ZDHHC17	Palmitoyltransferase;Palmitoyltransferase ZDHHC17	2	0.038232	51.346	0	0	0	0	0	0	20326000	21842000	1234800	0	0	0			25585	1593	26084	270453;270454;270455;270456	338616	338616		1
DGPVGFADFVYK	1313.63	A8KA19;O43592	A8KA19	XPOT	Exportin-T	2	0.050824	52.49	0	0	0	0	0	0	0	0	0	0	0	0			4772	1594	4842	49818	62894	62894		1
LLYMLAEALPVSHGAHFSGDVSK	2441.24	A8KA19;O43592;A0A024RB67	A8KA19	XPOT	Exportin-T	4	0.055525	8.5811	0	0	12609000	52560000	0	13278000	0	0	0	26167000	0	0			21552	1594	21871	228147;228148;228149;228150	286349	286349		1
NAQEALQAIETK	1314.68	A8KA19;O43592;A0A024RB67	A8KA19	XPOT	Exportin-T	2	0.019806	63.415	0	0	0	0	0	0	0	0	0	0	0	0			25058	1594	25553	264852	331496	331496		1
NLLTPLMEK	1057.58	A8KA19;O43592;A0A024RB67	A8KA19	XPOT	Exportin-T	2	0.040541	66.299	0	0	0	0	0	0	0	0	0	0	0	0			25855	1594	26358	273314	342172	342172		1
QLTVLSDQQK	1158.62	A8KA19;O43592;A0A024RB67	A8KA19	XPOT	Exportin-T	2	0.011995	76.221	0	0	0	0	0	0	0	0	0	0	0	0			27966	1594	28505	294409	367583	367583		1
VFSSTLQNWQTTR	1566.78	A8KA19;O43592;A0A024RB67;F5GZM3	A8KA19	XPOT	Exportin-T	2	0.0062632	52.247	0	0	0	0	0	0	0	0	0	0	0	16101000			36267	1594	36980	382803	478480	478480		1
ETLISWLQAQMLNPQPEK	2125.09	A8KA19;O43592;F8WDU6	A8KA19	XPOT	Exportin-T	3	0.082819	16.306	0	0	0	0	0	0	14953000	9663100	0	0	0	0			8788	1594	8913	90985;90986	113843	113843		1
FIDIAAAK	847.48	A8KA82;Q13217;X6R9L0	A8KA82	DNAJC3	DnaJ homolog subfamily C member 3	2	0.058317	69.176	0	0	0	0	0	0	0	0	0	0	0	0			9977	1597	10125	103286	129590	129590		1
EAKPDELMDSK	1261.59	A8KA83;Q9P0L0	A8KA83	VAPA	Vesicle-associated membrane protein-associated protein A	2	0.042867	68.657	5009900	0	0	0	0	776880	1858600	0	4342700	0	1059600	650710			6504	1598	6597	68322;68323;68324;68325;68326;68327;68328	86440	86440		1
LSEENRHLRDEGLR	1722.88	A8KA83;Q9P0L0	A8KA83	VAPA	Vesicle-associated membrane protein-associated protein A	4	0.0021085	40.025	6327500	0	0	0	0	0	0	806110	0	0	0	0			22620	1598	22968	239243;239244	300269	300269		1
PHSVSLNDTETR	1354.65	A8KA83;Q9P0L0	A8KA83	VAPA	Vesicle-associated membrane protein-associated protein A	3	0.090689	15.387	1099100	0	0	0	0	0	0	0	0	988500	0	0			26907	1598	27431	284065;284066	355429	355429		1
PHSVSLNDTETRK	1482.74	A8KA83;Q9P0L0	A8KA83	VAPA	Vesicle-associated membrane protein-associated protein A	3	0.015284	29.328	0	0	0	0	0	0	0	0	0	463610	0	0			26908	1598	27432	284067	355430	355430		1
EADVMEYAVNCHVITWER	2220.99	A8KAH1;P48651	A8KAH1	PTDSS1	Phosphatidylserine synthase 1	3	0.044276	22.405	33090000	0	0	0	0	0	12763000	28869000	0	0	0	14092000			6407	1600	6498	67111;67112;67113;67114;67115	84832	84832		1
VVLTAEVSGGSR	1173.64	A8KAQ3;Q99523;A0A0J9YVX1;A0A0J9YX61	A8KAQ3	SORT1	Sortilin	2	0.044079	57.267	0	0	0	0	0	0	0	0	0	0	0	0			38536	1606	39298	407350	509435	509435		1
VLVDVER	828.471	A8KAQ5;A0A024QZD5;P08621;B3KPV0	A8KAQ5	SNRP70;SNRNP70	U1 small nuclear ribonucleoprotein 70 kDa	2	0.090722	54.205	82761000	0	79528000	0	58116000	73288000	0	0	0	0	0	0			37335	44	38073	394456;394457;394458;394459	493551	493551		1
VETCGCAEGYAR	1371.55	A8MTY9;O14972;A8MY26;B7Z606	A8MTY9	DSCR3	Down syndrome critical region protein 3	2	0.00022207	85.377	3359000	0	0	0	0	0	0	0	0	0	0	0			36091	1608	36799	380709	475655	475655		1
LFLDFLNVR	1135.64	A8MXB7;Q9Y343	A8MXB7	SNX24	Sorting nexin-24	2	0.015297	66.073	18736000	16809000	0	0	0	0	0	0	2815100	0	4076600	7774300			19860	1612	20159	210223;210224;210225;210226;210227;210228;210229	264242	264242		1
SPHQGFMPGAHVFSGGVLDAADR	2352.11	A8MXV4	A8MXV4	NUDT19	Nucleoside diphosphate-linked moiety X motif 19, mitochondrial	4	0.079276	12.493	0	0	0	0	24504000	17487000	0	37083000	0	0	12210000	58290000			31696	1613	32322	333172;333173;333174;333175;333176;333177	414509	414509		1
VNNVDFTNIIR	1303.69	A9CQZ8;G3V1L9;Q07157;A0A087X0K9;G5E9E7;Q68DX9	A9CQZ8	TJP1;DKFZp686M05161	Tight junction protein ZO-1	2	0.058583	53.683	0	0	0	0	0	0	0	0	0	0	0	0			37546	1617	38295	396809	496537	496537		1
FEEPAPLSYDSRPR	1662.8	A9CQZ8;G3V1L9;Q07157;A0A087X0K9;G5E9E7;Q68DX9;Q6MZU1;B4DZK4	A9CQZ8	TJP1;DKFZp686M05161;DKFZp686A1195	Tight junction protein ZO-1	3	0.011227	49.31	0	0	0	0	0	0	0	0	0	0	0	0			9583	1617	9726	99203	124265	124265		1
IDSPGFKPASQQK	1401.73	A9CQZ8;G3V1L9;Q07157;Q9H317	A9CQZ8	TJP1	Tight junction protein ZO-1	3	0.081232	26.13	4777600	0	1084100	1623800	0	1648100	0	0	0	0	0	0			15120	1617	15345	158591;158592;158593;158594	199747	199747		1
ETAPGGTESQSLR	1331.63	A9UK01;Q8N392	A9UK01	ARHGAP18	Rho GTPase-activating protein 18	2	0.0023661	59.542	3378300	1225400	0	0	0	0	790760	0	0	0	0	0			8730	1618	8855	90431;90432;90433	113260	113260		1
VSGGPSLEQR	1028.53	B0QY89;Q9Y262;B3KPB9;B0QY90;C9JHP4;C9K0Q7;B4DEH4	B0QY89	EIF3L	Eukaryotic translation initiation factor 3 subunit L	2	0.016768	55.064	0	0	0	0	0	0	440300	0	2957500	499500	0	0			37997	1626	38750	401432;401433;401434	502158	502158		1
RTGQPMIHIYLDK	1570.83	B0QYK0;Q01844;A0A0D9SFL3;C9JGE3;H7BY36	B0QYK0	EWSR1	RNA-binding protein EWS	3	0.057067	26.471	0	0	0	0	0	0	0	0	0	0	12003000	0			29652	1629	30217	311431	387782	387782		1
RLYQGHLQEESGPPPESMPK	2279.1	B0S7P4;Q9Y676;A0A0G2JIC6	B0S7P4	MRPS18B	28S ribosomal protein S18b, mitochondrial	3	0.0044201	49.188	0	0	0	0	0	0	0	0	0	0	0	0			29335	1630	29892	308023	383556	383556		1
LLEQFVCAHTGIIFYAPYTGVCVK	2785.4	B0S7P4;Q9Y676;A0A1U9X819	B0S7P4	MRPS18B	28S ribosomal protein S18b, mitochondrial	3	2.6984e-06	51.834	0	0	0	0	0	0	0	30439000	0	23694000	0	38765000			21046	1630	21364	223190;223191;223192;223193	280492	280492		1
ALELDQER	972.488	B0YJ88;P35241;B7Z2S7	B0YJ88	RDX	Radixin	2	0.093498	44.395	31508000	17241000	5771600	0	8845500	0	10543000	8563900	0	17765000	8882600	8940000			1823	1632	1849	19103;19104;19105;19106;19107;19108;19109;19110;19111	24125	24125		1
EELMERLKQIEEQTIK	2016.06	B0YJ88;P35241;B7Z2S7	B0YJ88	RDX	Radixin	4	0.075789	23.138	0	0	0	0	0	0	0	11777000	0	0	0	0			6959	1632	7057	72962	92007	92007		1
IVEVGPR	768.449	B1AK13;P35914;H0Y2L7;G5E9S9;Q9NT06;B7Z4D4;B7Z212;Q8TB92	B1AK13	HMGCL;HMGCLL1;DKFZp434G1411	Hydroxymethylglutaryl-CoA lyase, mitochondrial;3-hydroxymethyl-3-methylglutaryl-CoA lyase, cytoplasmic	2	0.04588	69.432	0	0	0	0	0	0	0	0	3790900	0	0	0			17312	1638	17576	182273;182274	229907	229907		1
SFCSMAGPNLIAIGSSESAQK	2154.01	B1AKK2;O94760;B4DYP1;B4DGT0;B4E3V1	B1AKK2	DDAH1	N(G),N(G)-dimethylarginine dimethylaminohydrolase 1	2	6.8951e-07	83.633	0	0	0	0	0	0	0	0	0	0	0	0			30434	1641	31022	319901	398179	398179		1
FGFELPQGPLGTSFK	1623.83	B1ALI9;B4DVM7;A0A024R4B7;Q9H3M7	B1ALI9	TXNIP	Thioredoxin-interacting protein	2	0.013608	67.385	0	0	0	0	0	0	0	0	0	0	0	0			9810	302	9956	101513	127220	127220		1
SFRPGDIVLAK	1201.68	B1AMU7;B1AMU3;Q9Y3B2	B1AMU7	EXOSC1	Exosome complex component CSL4	3	0.04226	35.2	0	19732000	0	0	0	23209000	0	0	0	0	0	14961000			30528	1646	31117	320727;320728;320729;320730	399107	399107		1
AAELEMELNEHSLVIDTLKEVDETRK	3011.51	B1AQP2;Q9UHV9	B1AQP2	PFDN2	Prefoldin subunit 2	4	2.089e-15	78.202	0	0	0	75050000	0	72990000	0	0	0	0	0	0			127	1649	127	1142;1143	1428	1428		1
LMGEDEKPAAKENSEGAGAK	2030.96	B1AQP2;Q9UHV9	B1AQP2	PFDN2	Prefoldin subunit 2	4	0.053502	22.01	1637900	0	0	0	0	0	0	0	0	0	0	0			21602	1649	21925	228657	287046	287046		1
GSVGAVPSGTSPGGVATTAAAGSR	2014.01	B1Q2B0;Q6ZNB6	B1Q2B0	URCC5;NFXL1	NF-X1-type zinc finger protein NFXL1	5	0.073936	6.6491	0	0	0	42708000	23356000	22103000	0	9995400	0	20464000	6108200	7187700			13178	1650	13374	136985;136986;136987;136988;136989;136990;136991;136992;136993	171720	171720		1
HEVSPLPCHAVGPYSCK	1936.89	B1Q2B0;Q6ZNB6	B1Q2B0	URCC5;NFXL1	NF-X1-type zinc finger protein NFXL1	3	1.6735e-05	55.912	0	0	0	0	0	0	0	11753000	0	0	0	0			13863	1650	14071	144248	180901	180901		1
TLPCGNHTCEQVCHVGACGECPR	2698.09	B1Q2B0;Q6ZNB6	B1Q2B0	URCC5;NFXL1	NF-X1-type zinc finger protein NFXL1	4	0.0035064	20.891	0	0	0	0	0	0	0	9828200	0	0	0	0			34061	1650	34735	358660;358661	447136	447136		1
MTELCFQR	1083.48	B2R4A9;Q9Y5J6	B2R4A9	FXC1;TIMM10B	Mitochondrial import inner membrane translocase subunit Tim10 B	2	0.03513	58.604	0	0	0	0	0	0	13245000	10307000	0	26616000	0	14821000			24809	1652	25286	262155;262156;262157;262158;262159;262160	328041	328041		1
LGHPDTLNQGEFK	1454.72	B2R4M6;P06702	B2R4M6	S100A9	Protein S100;Protein S100-A9	2	1.7922e-07	124.67	0	0	0	0	0	0	0	0	0	0	19855000	0			20146	1656	20452	213446	268532	268532		1
NIETIINTFHQYSVK	1805.93	B2R4M6;P06702	B2R4M6	S100A9	Protein S100;Protein S100-A9	3	1.7145e-06	93.424	0	0	0	0	0	0	0	0	0	0	119180000	0			25559	1656	26058	270230	338387	338387		1
VIEHIMEDLDTNADK	1741.82	B2R4M6;P06702	B2R4M6	S100A9	Protein S100;Protein S100-A9	2	3.5506e-19	124.12	0	0	0	0	0	0	0	0	0	0	21833000	0			36633	1656	37352	386743	483710	483710	272	1
RISGLIYEETRGVLK	1732.98	B2R4R0;P62805;Q0VAS5;Q6B823	B2R4R0	HIST1H4H;HIST1H4A	Histone H4	3	0.00034513	88.768	0	50353000	0	0	0	0	0	198070000	0	126960000	0	0			29130	1658	29684	306064;306065;306066	381554	381554		1
QFGFIVLTTSAGIMDHEEARR	2377.18	B2R4W8;P62244;A8K7H3	B2R4W8	hCG_1994130;RPS15A	40S ribosomal protein S15a	4	0.074862	13.731	0	9663300	0	0	23171000	0	0	0	0	0	0	0			27436	1660	27972	289410;289411	361715	361715		1
FNVLYDR	925.466	B2R514;E7EM64;Q7L5N1	B2R514	COPS6	COP9 signalosome complex subunit 6	2	0.087592	54.774	0	0	32293000	0	0	0	18197000	0	17762000	0	0	19643000			10472	1661	10627	108552;108553;108554;108555	136173	136173		1
DWELQVHFK	1200.59	B2R5N4;Q9H0V9;F8WB07	B2R5N4	LMAN2L	VIP36-like protein	2	0.03303	53.351	0	10299000	0	0	0	0	0	17979000	0	0	0	0			6219	1664	6308	65111;65112	82299	82299		1
EYCISSDDLFSLPYCPGK	2149.93	B2R5P6;F8W809;B7Z2S5;A0A087WSW9;A0A182DWI3;A0A024RBK9;A0A140VKC9;A0A087WSY9;Q16881;E9PIR7;E2QRB9;Q6ZR44	B2R5P6	TXNRD1	Thioredoxin reductase 1, cytoplasmic	2	0.048582	27.967	61938000	36431000	0	42650000	51381000	47894000	47957000	0	21293000	73598000	10936000	0			9156	690	9289	94674;94675;94676;94677;94678;94679;94680;94681;94682	118413	118413		1
AIVSSGTLGDR	1074.57	B2R5U7;Q03701	B2R5U7	CEBPZ	CCAAT/enhancer-binding protein zeta	2	0.015713	51.436	0	0	0	3314400	3839700	0	0	5098200	0	9616600	0	0			1656	1667	1679	17251;17252;17253;17254	21854	21854		1
MLSALLTGVNR	1173.65	B2R5U7;Q03701	B2R5U7	CEBPZ	CCAAT/enhancer-binding protein zeta	2	0.037938	53.756	0	0	0	0	0	0	0	9155100	0	0	0	0			24510	1667	24951	259011;259012	324140	324140		1
TILQGNYIQYSGDPLQDFTLMRFLDRFVYR	3668.84	B2R5U7;Q03701	B2R5U7	CEBPZ	CCAAT/enhancer-binding protein zeta	7	0.085096	1.7898	0	0	0	0	0	0	0	0	0	1384400	0	0			33746	1667	34417	355408	443042	443042		1
MIFDVESMK	1098.51	B2R5W3;A0A024R3T8;P09874;B4E0E1	B2R5W3	PARP1	Poly [ADP-ribose] polymerase 1	2	0.077831	56.729	0	0	0	0	0	0	0	0	0	0	0	0			24348	265	24765	257263	322139	322139		1
WYHPGCFVK	1192.55	B2R5W3;A0A024R3T8;P09874;B4E0E1;Q05D33;Q6PJL0	B2R5W3	PARP1	Poly [ADP-ribose] polymerase 1	3	0.021877	32.633	20385000	18706000	16710000	16008000	24089000	22298000	0	11547000	0	23626000	7870000	12239000			39276	265	40047	414824;414825;414826;414827;414828;414829;414830;414831;414832;414833	518440	518440		1
GDEVDGVDEVAK	1231.56	B2R5W3;A0A024R3T8;P09874;B4E0E1;Q05D33;Q6PJL0;Q96P95	B2R5W3	PARP1	Poly [ADP-ribose] polymerase 1	2	0.037121	41.338	0	0	0	0	0	0	0	0	0	0	4367700	0			11431	265	11603	118511	148843	148843		1
GDEVDGVDEVAKK	1359.65	B2R5W3;A0A024R3T8;P09874;B4E0E1;Q05D33;Q6PJL0;Q96P95	B2R5W3	PARP1	Poly [ADP-ribose] polymerase 1	3	0.065429	23.818	0	10676000	3613200	0	13191000	0	0	0	0	0	0	0			11432	265	11604	118512;118513;118514;118515	148844	148844		1
AGASLWGGLR	986.53	B2R627;A0A024RB01;P08648;A8K6A5	B2R627	ITGA5	Integrin alpha-5;Integrin alpha-5 heavy chain;Integrin alpha-5 light chain	2	0.083905	39.022	0	0	0	0	0	0	0	0	15695000	0	0	27635000			1138	649	1151	11567;11568	14807	14807		1
AHGSSILACAPLYSWR	1787.88	B2R627;A0A024RB01;P08648;A8K6A5	B2R627	ITGA5	Integrin alpha-5;Integrin alpha-5 heavy chain;Integrin alpha-5 light chain	3	0.0065537	22.846	0	0	0	0	0	0	0	0	9523300	0	0	0			1403	649	1422	14239	18080	18080		1
DLDGNGYPDLIVGSFGVDK	1979.95	B2R627;A0A024RB01;P08648;A8K6A5	B2R627	ITGA5	Integrin alpha-5;Integrin alpha-5 heavy chain;Integrin alpha-5 light chain	2	0.0013045	68.83	0	0	0	0	0	0	0	0	0	0	0	0			5155	649	5228	53971	68079	68079		1
GPVLQLHDLK	1118.64	B2R642;A8K6A6;A0A024R3I5;P43121;B3KXZ9	B2R642	MCAM	Cell surface glycoprotein MUC18	2	0.054895	57.708	0	0	0	0	0	0	0	0	0	0	0	0			12892	254	13087	134258	168293	168293		1
VHIQSSQTVESSGLYTLQSILK	2417.28	B2R642;A8K6A6;A0A024R3I5;P43121;B3KXZ9	B2R642	MCAM	Cell surface glycoprotein MUC18	3	0.077083	31.971	0	0	0	0	0	0	0	0	0	0	0	0			36535	254	37254	385569	482159	482159		1
ELICHNQFSLFLVGSGGFGGK	2266.12	B2R659;A0A0S2Z4J1;P51659;E7EWE5;B4DDM5;B4DSD0;E7ER27;G5E9S2;E7ET17;B3KSP2;Q59H27;E7EPL9;B4DI68	B2R659	HSD17B4	Peroxisomal multifunctional enzyme type 2;(3R)-hydroxyacyl-CoA dehydrogenase;Enoyl-CoA hydratase 2	3	0.0017872	34.65	0	0	0	0	0	0	12840000	0	0	0	9216100	0			7855	1108;1912	7963	81797;81798;81799	102787	102787		1
GAADTTIILSDEDFMEVVLGK	2223.1	B2R659;A0A0S2Z4J1;P51659;E7EWE5;B4DDM5;B4DSD0;G5E9S2;E7ET17;Q59H27;E7EPL9;A0A0S2Z460;B4DI68	B2R659	HSD17B4	Peroxisomal multifunctional enzyme type 2;(3R)-hydroxyacyl-CoA dehydrogenase;Enoyl-CoA hydratase 2	4	0.075444	7.3944	0	0	4003600	0	0	0	0	0	0	0	0	0			11163	1108;1912	11329	115700	145225	145225		1
GIQEIADSVK	1058.56	B2R673;O00330;H0YD97	B2R673	PDHX	Pyruvate dehydrogenase protein X component, mitochondrial	2	0.0091457	65.224	0	0	0	0	0	0	0	0	0	0	105720000	13213000			12259	1672	12445	127688;127689;127690;127691	160200	160200		1
LTEDEEGNAKLQQR	1629.8	B2R673;O00330;H0YD97	B2R673	PDHX	Pyruvate dehydrogenase protein X component, mitochondrial	3	0.085441	19.578	31175000	0	22434000	0	23466000	0	11833000	21221000	0	0	0	11910000			22960	1672	23313	242584;242585;242586;242587;242588;242589;242590	304223	304223		1
VYMGEMGR	941.41	B2R6E5;Q59ED7;P16435;Q63HL4;A8K3B4;H0Y4R2;B4DKM8;B4DJI8;B4E305	B2R6E5	POR;DKFZp686G04235	NADPH--cytochrome P450 reductase	2	0.024022	65.252	0	0	0	0	0	0	3765200	0	0	17698000	0	7637400			38760	1674	39525	409782;409783;409784	512503	512503		1
GVATNWLR	915.493	B2R6E5;Q59ED7;P16435;Q63HL4;A8K3B4;H0Y4R2;B4DKM8;B4DJI8;E7EMD0;B4DDH3;B4E305	B2R6E5	POR;DKFZp686G04235	NADPH--cytochrome P450 reductase	2	0.061906	67.981	0	0	0	0	0	0	0	0	0	0	0	0			13339	1674	13539	138690	173725	173725		1
ASFWLGELQR	1205.62	B2R6H7;A0A024R794;Q9Y5L0;C9J7E5	B2R6H7	TNPO3	Transportin-3	2	0.094857	37.344	0	27184000	0	0	18922000	0	0	13392000	0	0	7859500	0			2820	439	2860	29943;29944;29945;29946;29947	37841	37841		1
AIHNICSVCR	1228.58	B2R6H7;A0A024R794;Q9Y5L0;E9PFH4;C9J7E5;B3KMX1;B3KM69	B2R6H7	TNPO3	Transportin-3	3	0.022745	30.392	2701500	0	0	0	0	0	0	0	0	0	0	0			1544	439	1565	15891	20140	20140		1
DHMAQHFNGLLEIAR	1750.86	B2R6H7;A0A024R794;Q9Y5L0;E9PFH4;C9J7E5;B3KMX1;B3KM69	B2R6H7	TNPO3	Transportin-3	3	0.02359	40.187	0	0	0	0	0	0	0	0	0	0	0	0			4865	439	4938	50923	64333	64333		1
ETTVGAVTVTHK	1241.66	B2R6H7;A0A024R794;Q9Y5L0;E9PFH4;C9J7E5;B3KMX1;B3KM69	B2R6H7	TNPO3	Transportin-3	3	0.046548	20.733	4012100	0	468400	0	0	0	0	0	1824700	0	0	0			8835	439	8963	91534;91535;91536	114529	114529		1
IQCTLQDVGSALATPCSSAR	2134.01	B2R6J3;Q96EY8;B4DHP4;S4R3P5;F5H4Z7	B2R6J3	MMAB	Cob(I)yrinic acid a,c-diamide adenosyltransferase, mitochondrial	2	2.7932e-06	84.566	0	0	0	0	0	0	0	9716700	0	21980000	0	0			16677	1678	16931	175241;175242	220891	220891		1
PFGLVINLNYK	1276.72	B2R6N9;P43307;C9J3L8;C9J5W0;E9PAL7;C9IZQ1;C9JBX5;C9JY01	B2R6N9	SSR1	Translocon-associated protein subunit alpha	2	0.0034958	84.568	0	0	0	0	0	0	0	0	0	23375000	4692100	0			26846	1680	27368	283481;283482;283483	354785	354785		1
LFLVQLQEK	1116.65	B2R6U8;A0A024R6W2;O43809;H3BND3	B2R6U8	NUDT21	Cleavage and polyadenylation specificity factor subunit 5	2	0.048991	47.198	0	0	0	0	0	0	0	0	26915000	0	47454000	0			19875	424	20174	210365;210366	264390	264390		1
LPGGELNPGEDEVEGLK	1751.86	B2R6U8;A0A024R6W2;O43809;H3BND3;H3BV41	B2R6U8	NUDT21	Cleavage and polyadenylation specificity factor subunit 5	2	0.00012277	80.96	0	0	0	0	0	0	0	0	0	0	0	0			21928	424	22260	232236	291573	291573		1
QPTPIANASSQQAVFTSAR	1973	B2R732	B2R732			4	0.095988	8.089	0	0	0	0	41234000	0	0	0	0	0	0	0			28122	1685	28663	295830	369157	369157		1
VPSFETAEGIGAELK	1546.79	B2R745;A0A024R9W8	B2R745	SLC30A9		2	0.00032652	72.29	0	0	0	23604000	0	0	0	0	0	26029000	0	0			37715	600	38465	398560;398561	498756	498756		1
LPGLAAAAAHRCSWSSLCR	2083.02	B2R745;A0A024R9W8;A0A0S2Z514;Q6PML9;D6R9M6;A0A0S2Z512	B2R745	SLC30A9	Zinc transporter 9	4	0.077108	13.636	0	0	0	0	17036000	0	0	63882000	0	0	0	0			21933	600	22265	232274;232275	291645	291645		1
LYSTNVQKEGQGSQTLR	1907.97	B2R745;A0A024R9W8;A0A0S2Z514;Q6PML9;D6R9M6;A0A0S2Z512	B2R745	SLC30A9	Zinc transporter 9	3	0.073412	14.593	0	0	0	0	0	0	0	9092700	0	0	0	0			23855	600	24225	252187	316198	316198		1
VALQHNLGIGGAVVVTLYK	1951.13	B2R761;P22307	B2R761	SCP2	Non-specific lipid-transfer protein	3	0.0034435	34.649	0	0	0	0	0	0	7500900	0	0	0	0	7820800			35456	1687	36158	373524;373525	465955	465955		1
DYPDLAEEAGK	1206.54	B2R761;P22307;E9PLD1;Q59HG9;H0YCB0	B2R761	SCP2	Non-specific lipid-transfer protein	2	0.069946	49.06	0	0	0	0	0	0	0	0	15761000	0	0	0			6319	1687	6409	66186	83704	83704		1
QLDMILDEQR	1259.62	B2R774;A0A024R2A7;P49257;Q53FS4	B2R774	LMAN1	Protein ERGIC-53	2	0.042476	45.368	20896000	0	0	0	0	0	0	0	0	0	0	0			27774	192	28313	292559	365362	365362		1
INVPELPTPDEDNKLEVQK	2177.12	B2R7C2;O43264;B4E1J7	B2R7C2	ZW10	Centromere/kinetochore protein zw10 homolog	3	0.044399	24.367	0	12024000	9778900	0	14816000	0	7415100	0	0	0	0	0			16530	1689	16780	173666;173667;173668;173669;173670	218904	218904		1
AQHIVPCTISQLLSATLVDEVFR	2596.37	B2R7E8;P15927;Q5TEJ7;B4DQD9	B2R7E8	RPA2	Replication protein A 32 kDa subunit	3	0.00011701	42.041	0	6157300	6168700	7690400	0	0	0	0	0	0	0	0			2601	1693	2639	27533;27534;27535	34786	34786		1
IGNVEISQVTIVGIIR	1710	B2R7E8;P15927;Q5TEJ7;B4DQD9	B2R7E8	RPA2	Replication protein A 32 kDa subunit	2	0.0088256	79.492	0	0	0	0	0	0	0	0	0	0	0	0			15628	1693	15857	163711	206390	206390		1
RENFVAEIQK	1232.65	B2R7G6;P49590;B4DDN8;B4DQ67;B4DSY5	B2R7G6	HARS2	Probable histidine--tRNA ligase, mitochondrial	2	0.030135	66.435	0	0	0	0	0	0	0	0	0	94624000	0	42366000			28869	1695	29416	302938;302939;302940;302941	377700	377700		1
ILDLVISCFK	1206.67	B2R7G6;P49590;B4DDN8;D6RJE6;D6RB22	B2R7G6	HARS2	Probable histidine--tRNA ligase, mitochondrial	2	0.093787	37.508	0	0	0	0	0	2622400	0	0	0	0	0	17318000			16050	1695	16285	168558;168559	212613	212613		1
SFFPELYFNVDNGYLEGLVR	2378.16	B2R7M1;F5GYQ1;P61421;B7Z6L9;H3BQB4;H3BSG7;C6SUN6;H3BUQ0;H3BTB5	B2R7M1	ATP6V0D1	V-type proton ATPase subunit d 1	3	0.079305	14.928	0	0	0	71092000	0	0	0	38603000	0	0	0	23671000			30470	1698	31058	320216;320217;320218	398538	398538		1
FAGIDGTSTYTSGDQK	1646.74	B2R7T2;P61812	B2R7T2	TGFB2	Transforming growth factor beta-2;Latency-associated peptide	2	0.0034414	46.643	22961000	0	0	0	0	0	0	18667000	0	0	7361300	0			9299	1700	9434	96112;96113;96114	120246	120246		1
TPHLLLMLLPSYR	1552.88	B2R7T2;P61812	B2R7T2	TGFB2	Transforming growth factor beta-2;Latency-associated peptide	3	0.013747	55.105	0	0	0	0	0	0	0	0	0	0	0	0			34375	1700	35054	361961	451237	451237		1
LVEDMENK	976.454	B2R7T8;B1AK87;B1AK88;B4DWA6;P47756;Q7L4N0	B2R7T8	CAPZB	F-actin-capping protein subunit beta	2	0.078566	67.032	0	0	0	0	0	0	336820	0	5732800	0	0	0			23290	1701	23649	246337;246338	308822	308822		1
LNNDDNVDGLLVQLPLPEHIDER	2627.32	B2R7W0;P13995	B2R7W0	MTHFD2	Bifunctional methylenetetrahydrofolate dehydrogenase/cyclohydrolase, mitochondrial;NAD-dependent methylenetetrahydrofolate dehydrogenase;Methenyltetrahydrofolate cyclohydrolase	3	0.030394	38.583	0	0	0	0	0	0	0	0	0	0	0	0			21771	1702	22103	230608	289622	289622		1
ASTVEGGDTALLPEFPR	1758.88	B2R856;O15254	B2R856	ACOX3	Acyl-coenzyme A oxidase;Peroxisomal acyl-coenzyme A oxidase 3	2	1.4393e-06	92.856	0	0	0	0	22227000	0	0	0	0	35847000	14541000	0			2954	1706	2994	31275;31276;31277;31278	39465;39466	39466		1
TTAHYDPATEEFIIHSPDFEAAK	2589.2	B2R856;O15254;D6RJ89	B2R856	ACOX3	Acyl-coenzyme A oxidase;Peroxisomal acyl-coenzyme A oxidase 3	3	0.00081943	58.914	0	0	0	0	0	0	0	0	0	0	0	0			34759	1706	35444	365824	456030	456030		1
GPTEQLVSPEPEVHDIER	2030.99	B2R8E4;A0A024R6A5;P35813;B5BUD5	B2R8E4	PPM1A	Protein phosphatase 1A	3	0.065566	19.057	0	0	0	0	0	0	15704000	0	0	0	0	0			12881	399	13076	134182	168186	168186		1
TGFLEIDEHMR	1346.63	B2R8E4;A0A024R6A5;P35813;B5BUD5;E9PKB5;E9PJN3;E9PL75	B2R8E4	PPM1A	Protein phosphatase 1A	3	0.075461	42.843	0	0	0	0	0	0	0	0	0	0	0	0			33484	399	34146	352197	438887	438887		1
HCFNAFASDR	1223.51	B2R8J0;Q14435;C9J2C3;B4DL56;Q24JS2;D7UNW5;Q8NCL4;S4R3S5	B2R8J0	GALNT3;GALNT6	Polypeptide N-acetylgalactosaminyltransferase;Polypeptide N-acetylgalactosaminyltransferase 3;Polypeptide N-acetylgalactosaminyltransferase 6	2	0.0046224	79.474	0	0	0	0	0	0	4102200	3613700	2595900	0	0	0			13748	1707;1936	13953	142925;142926;142927	179113	179113		1
MLDLMLEAVNNIK	1502.78	B2R8J0;Q14435;C9J2C3;C9J388	B2R8J0	GALNT3	Polypeptide N-acetylgalactosaminyltransferase;Polypeptide N-acetylgalactosaminyltransferase 3	2	5.8213e-05	88.681	0	13892000	0	0	0	0	0	0	0	31948000	0	0			24426	1707	24854	258166;258167	323191	323191		1
NSLLAGGDDDTMSVISGISSR	2093.99	B2R8Y6;Q6MZM4;Q6MZM3;Q6AI02;Q8N3U4;B4DQ46;Q6MZP3	B2R8Y6	DKFZp686P16143;DKFZp686C21148;DKFZp686P168;STAG2;DKFZp686I05169	Cohesin subunit SA-2	2	0.0043939	72.175	0	0	0	0	0	0	0	0	0	0	0	0			26352	1708	26870	278459	348660	348660		1
YYNDYGDIIK	1262.58	B2R8Y6;Q6MZM4;Q6MZM3;Q6AI02;Q8N3U4;B4DQ46;Q6MZP3	B2R8Y6	DKFZp686P16143;DKFZp686C21148;DKFZp686P168;STAG2;DKFZp686I05169	Cohesin subunit SA-2	2	0.059924	56.729	0	0	0	0	0	0	0	0	0	0	0	0			40747	1708	41541	429862	537463	537463		1
CTWLYVINNTLMSLSEGK	2128.03	B2R928;B3KWC4	B2R928		Mitogen-activated protein kinase kinase kinase kinase	4	0.074362	16.123	0	0	0	0	3947300	0	0	0	0	0	0	0			4083	1711	4141	42545	53577	53577		1
SDEVTQEISDETR	1507.66	B2R928;B3KWC4;Q9Y4K4	B2R928	MAP4K5	Mitogen-activated protein kinase kinase kinase kinase;Mitogen-activated protein kinase kinase kinase kinase 5	2	0.00034224	113.63	0	9394100	0	0	0	0	0	0	0	0	0	0			30099	1711	30672	316176;316177	393377;393378	393377		1
KQDEPIDLFMIEIMEMK	2109.02	B2R9K8;A0A024RDL1;P40227;Q59ET3;B4DPJ8;A1JUI8;B4DN39	B2R9K8	CCT6A	T-complex protein 1 subunit zeta	3	0.0029771	36.816	0	0	0	4926800	0	0	0	0	0	0	0	0			18322	780	18599	193993	244111	244111		1
AIHVHQFGDLSQGCESTGPHYNPLAVPHPQHPGDFGNFAVR	4490.12	B2R9V7;A0A140VJU8;P08294	B2R9V7	SOD3	Superoxide dismutase [Cu-Zn];Extracellular superoxide dismutase [Cu-Zn]	6	0.0048175	17.583	0	0	0	0	0	0	14819000	0	0	0	0	0			1546	1216	1567	15896	20149	20149		1
AVVVHAGEDDLGR	1336.67	B2R9V7;A0A140VJU8;P08294	B2R9V7	SOD3	Superoxide dismutase [Cu-Zn];Extracellular superoxide dismutase [Cu-Zn]	3	0.075609	14.969	0	0	0	0	0	0	0	0	0	0	7795100	0			3498	1216	3548	36953	46513	46513		1
EVLEQVER	1000.52	B2RA70;J3QRU1;P07947;B3KPS6;P06241	B2RA70	YES1;FYN	Non-specific protein-tyrosine kinase;Tyrosine-protein kinase Yes;Tyrosine-protein kinase Fyn	2	0.068457	48.283	0	0	0	0	0	0	0	0	0	0	0	9883700			8981	1717	9113	93091	116599	116599		1
GADINYANVDGLTALHQACIDDNVDMVK	3031.4	B2RAH5;O14974;F8VZN8;A0A024RBF1	B2RAH5	PPP1R12A	Protein phosphatase 1 regulatory subunit;Protein phosphatase 1 regulatory subunit 12A	3	0.00056764	29.346	0	0	0	17145000	0	0	10549000	0	0	0	0	0			11191	1719	11358	116009;116010	145637	145637		1
NKETLIIEPEK	1312.72	B2RAH5;O14974;F8VZN8;A0A024RBF1;H0YIS4	B2RAH5	PPP1R12A	Protein phosphatase 1 regulatory subunit;Protein phosphatase 1 regulatory subunit 12A	2	0.060594	77.192	0	0	0	0	0	0	0	0	0	0	0	0			25688	1719	26189	271572	340024	340024		1
KAVDQHNAEAQDIFGK	1769.87	B2RAM6;P52732	B2RAM6	KIF11	Kinesin-like protein;Kinesin-like protein KIF11	3	0.055708	22.456	0	0	17602000	0	0	0	0	0	0	0	0	0			17623	1721	17889	185798	234505	234505		1
LLNTVEETTK	1146.61	B2RAM6;P52732	B2RAM6	KIF11	Kinesin-like protein;Kinesin-like protein KIF11	2	0.077932	39.937	0	7226400	0	0	0	0	0	0	0	0	0	0			21300	1721	21618	225753	283545	283545		1
NILNKPEVNQK	1295.72	B2RAM6;P52732	B2RAM6	KIF11	Kinesin-like protein;Kinesin-like protein KIF11	3	0.064368	31.843	0	1637000	0	2558100	0	0	0	0	0	0	0	0			25613	1721	26112	270792;270793	339026	339026		1
NLNSLFNNMEELIK	1677.84	B2RAM6;P52732	B2RAM6	KIF11	Kinesin-like protein;Kinesin-like protein KIF11	2	0.0024448	69.451	0	17794000	0	38253000	15465000	25125000	16364000	7223400	0	0	0	0			25871	1721	26374	273403;273404;273405;273406;273407;273408	342261	342261		1
ICLGNTYHLGLRPGPELIQK	2278.23	B2RAR3;Q9BXR0;K7ESP6;K7EJ21	B2RAR3	QTRT1	Queuine tRNA-ribosyltransferase	4	0.0046413	24.029	0	0	14333000	65042000	30153000	0	16773000	0	0	0	0	14102000			14969	1722	15194	156841;156842;156843;156844;156845;156846;156847	197479	197479		1
FGSAIPIPSLPDK	1340.73	B2RAU5;Q9Y5X1;B3KXH8;Q59ES5;O95061	B2RAU5	SNX9;WISP	Sorting nexin;Sorting nexin-9	2	0.022221	42.718	40520000	0	0	29678000	12681000	18328000	0	0	0	0	10499000	0			9881	1723	10029	102280;102281;102282;102283;102284;102285	128230	128230		1
NTNTPNNWDTAFGHPQAYQGPATGDDDDWDEDWDGPK	4146.68	B2RAU5;Q9Y5X1;Q59ES5;O95061	B2RAU5	SNX9;WISP	Sorting nexin;Sorting nexin-9	5	0.090447	1.2198	0	0	0	0	0	25442000	0	0	0	0	0	0			26468	1723	26988	279734	350149	350149		1
GGSISVQVNSIK	1187.65	B2RAU8;A0A0A0MRM9;Q14978;Q96J17	B2RAU8	NOLC1	Nucleolar and coiled-body phosphoprotein 1	2	0.010946	57.347	0	0	0	0	0	0	0	31497000	9492900	0	0	0			12031	933	12215	125108;125109	157040;157041	157041		1
NKPGPYSSVPPPSAPPPK	1815.95	B2RAU8;A0A0A0MRM9;Q14978;Q96J17;S4R349	B2RAU8	NOLC1	Nucleolar and coiled-body phosphoprotein 1	3	0.076098	21.987	0	0	0	0	0	0	0	33572000	0	0	0	33545000			25696	933	26197	271646;271647;271648;271649	340113	340113		1
IQSIYLER	1020.56	B2RAX6;Q9Y5J1	B2RAX6	UTP18	U3 small nucleolar RNA-associated protein 18 homolog	2	0.056127	69.905	0	0	0	0	0	0	0	0	0	0	0	0			16788	1724	17043	176370	222448	222448		1
ALMVEWTDEFK	1367.64	B2RAY1;Q92783	B2RAY1	STAM	Signal transducing adapter molecule 1	2	0.073989	43.512	0	15072000	0	0	0	0	0	13377000	0	0	0	8928800			2018	1725	2046	21111;21112;21113;21114	26554	26554		1
QQSTTLSTLYPSTSSLLTNHQHEGR	2785.36	B2RAY1;Q92783;B4DZT2;A6NMU3	B2RAY1	STAM	Signal transducing adapter molecule 1	4	0.013322	23.246	0	0	0	0	0	0	0	0	0	0	0	0			28221	1725	28762	296674;296675	370062	370062		1
ALGKHPVSCKDTPGFIVNR	2095.1	B2RB06;B3KTT6;A0A1W2PNM1;A0A140VK76;A0A0A0MSE2;A0A0D9SFP2;E9PF18;Q16836;A0A1W2PQV5;A0A1W2PQ78	B2RB06	HADH	Hydroxyacyl-coenzyme A dehydrogenase, mitochondrial	4	0.0509	11.66	0	0	0	0	0	0	0	19168000	0	0	0	0			1880	1727	1907	19700	24874	24874		1
HNFTPLAR	954.504	B2RB23;P42765;A0A0B4J2A4;B3KNP8;K7EME0	B2RB23	ACAA2	3-ketoacyl-CoA thiolase, mitochondrial	2	0.022697	66.682	0	0	0	0	0	0	0	0	5442200	1422600	0	0			14338	1728	14552	149388;149389;149390;149391	187619	187619		1
KDGTVTAGNASGVADGAGAVIIASEDAVK	2643.34	B2RB23;P42765;A0A0B4J2A4;B3KNP8;K7EME0	B2RB23	ACAA2	3-ketoacyl-CoA thiolase, mitochondrial	3	0.0014431	40.43	0	0	0	0	0	0	0	0	0	0	0	0			17661	1728	17927	186171	234902	234902		1
LAASIAPEIYGHEDVKK	1839.97	B2RBA6;A0A0S2Z4A5;P33993;C6EMX8;B3KUD7	B2RBA6	MCM7	DNA helicase;DNA replication licensing factor MCM7	4	0.066471	18.58	0	0	0	51718000	0	0	0	36659000	9261000	0	0	0			18567	1104	18846	196612;196613;196614	247221	247221		1
EKQPMVPESLADYITAAYVEMR	2540.23	B2RBA6;A0A0S2Z4A5;P33993;C6EMX8;B4DDF5;B3KUD7;Q9H4N9	B2RBA6	MCM7	DNA helicase;DNA replication licensing factor MCM7	3	0.00022219	43.176	0	0	0	0	25469000	0	0	0	0	0	0	0			7647	1104	7754	79879	100486	100486		1
EQPFGEGVPLDGDDPEHIQWIFQK	2780.31	B2RBP3;Q8TBC4;F8W8D4;B7Z5F6	B2RBP3	UBA3	NEDD8-activating enzyme E1 catalytic subunit	3	0.0072381	18.403	85563000	0	0	0	0	0	0	0	0	0	0	0			8463	1737	8583	87848	110146	110146		1
LAATNALLNSLEFTK	1604.88	B2RBR9;Q14974;J3KTM9;B7Z752;B7Z5M1	B2RBR9	KPNB1	Importin subunit beta-1	2	0.054419	44.426	14708000	0	5651200	0	0	0	0	0	0	62102000	0	0			18568	1739	18847	196615;196616;196617	247222	247222		1
DCYPAVQK	979.443	B2RBR9;Q14974;J3KTM9;B7Z752;B7Z5M1;J3QKQ5	B2RBR9	KPNB1	Importin subunit beta-1	2	0.024772	64.803	8684300	663360	0	0	0	0	0	0	0	822260	0	0			4357	1739	4420	45400;45401;45402	57224	57224		1
LDPGAVSDVPEAIK	1409.74	B2RBS0;A0A140VK35;B4DYG5;Q4LE69;P42356	B2RBS0	PIK4CA variant protein;PI4KA	Phosphatidylinositol 4-kinase alpha	3	0.079954	11.45	7504100	2977100	2080900	0	2130800	2083800	0	2072600	0	0	0	0			19238	1231	19531	203828;203829;203830;203831;203832;203833	256320	256320		1
LVGFISAIPANIR	1369.81	B2RCF3;O60551;Q5VUC6;B4DHU9;B3KT39;Q5VUC7;B4DXS1	B2RCF3	NMT2	Glycylpeptide N-tetradecanoyltransferase;Glycylpeptide N-tetradecanoyltransferase 2	2	0.031103	55.461	0	11179000	0	0	0	10089000	0	0	0	0	0	0			23342	1742	23702	246858;246859;246860	309467	309467		1
DLLLAIHPPNYIVLWNADTGTK	2463.32	B2RCJ6;Q9BZH6	B2RCJ6	WDR11	WD repeat-containing protein 11	4	0.075853	13.321	24747000	0	0	0	25630000	0	0	0	0	0	0	0			5318	1743	5391	55713;55714	70191	70191		1
LITAIYADYAR	1268.68	B2RCJ6;Q9BZH6;Q9NVU3;Q659C9;Q9NWV7;B4DX09	B2RCJ6	WDR11;DKFZp434L1715	WD repeat-containing protein 11	2	0.0083818	90.906	0	0	0	0	0	0	0	0	0	0	0	0			20706	1743	21019	219611	276112	276112		1
YLQTYGEWNR	1328.61	B2RCJ6;Q9BZH6;Q9NVU3;Q659C9;Q9NWV7;B4DX09	B2RCJ6	WDR11;DKFZp434L1715	WD repeat-containing protein 11	2	0.019418	68.735	0	0	0	0	0	0	0	0	0	0	0	0			40137	1743	40925	423611	529473	529473		1
NELQLVDLPTGR	1353.73	B2RCJ6;Q9BZH6;Q9NVU3;Q659C9;S4R3Z0	B2RCJ6	WDR11;DKFZp434L1715	WD repeat-containing protein 11	2	0.011989	50.207	0	0	0	0	0	0	0	0	0	0	0	0			25274	1743	25771	267190	334516	334516		1
SGYRIDFYFDENPYFENK	2303.02	B2RCX0;A0A024R895;A0A0C4DFV9;Q5VXV3;Q01105;A0A087X027;P0DME0	B2RCX0	SET;SETSIP	Protein SET;Protein SETSIP	3	0.0025026	31.233	0	0	0	29568000	0	0	0	0	0	0	0	0			30763	505	31364	323251;323252	402282	402282		1
DIKDTTVGTLSQR	1432.75	B2RD27;P51665;B4DXI8	B2RD27	PSMD7	26S proteasome non-ATPase regulatory subunit 7	2	0.030701	60	0	0	0	19239000	0	0	0	0	0	0	0	0			4964	1748	5037	51934	65693	65693		1
DSEDIYNLK	1095.51	B2RD36;Q96DG6	B2RD36	CMBL	Carboxymethylenebutenolidase homolog	2	0.042839	49.57	0	0	0	0	0	0	0	0	10767000	0	0	0			5828	1749	5912	60892	76965	76965		1
AGDLLEDSPK	1043.51	B2RDE8;P51858;A8K8G0;B7Z958;B7Z525	B2RDE8	HDGF	Hepatoma-derived growth factor	2	0.028079	50.034	23103000	0	0	0	0	0	12383000	0	0	0	0	11179000			1152	1753	1165	11669;11670;11671;11672;11673	14920	14920		1
CGDLVFAK	908.443	B2RDE8;P51858;B7Z525	B2RDE8	HDGF	Hepatoma-derived growth factor	2	0.067399	48.561	0	23591000	0	0	0	12877000	0	31377000	0	0	0	0			3795	1753	3850	39837;39838;39839	50194	50194		1
GVTECYECHPKPTQR	1860.82	B2RDF5;Q9UBT2;B3KMZ6;K7EPL2;B7Z5X0	B2RDF5	UBA2	SUMO-activating enzyme subunit 2	4	0.003953	43.184	2884500	0	0	0	0	0	0	0	0	0	0	0			13482	1755	13685	140182	175598	175598		1
DQQVLDVK	943.497	B2RDF5;Q9UBT2;B3KMZ6;K7ESK7;B3KNA3;B7Z5X0	B2RDF5	UBA2	SUMO-activating enzyme subunit 2	2	0.087152	45.081	0	8593600	0	0	0	3177800	0	0	0	0	3186600	0			5755	1755	5839	60304;60305;60306	76199	76199		1
DAVQLNVIATR	1198.67	B2RDG1;Q8WVX9;E9PNW8;Q9H600	B2RDG1	FAR1	Fatty acyl-CoA reductase 1	2	0.0070959	58.699	0	0	0	0	0	0	0	0	0	0	9810100	0			4303	1756	4366	44776	56464	56464		1
TFNIDVR	863.45	B2RDG1;Q8WVX9;E9PPB8	B2RDG1	FAR1	Fatty acyl-CoA reductase 1	2	0.072936	58.819	0	0	0	0	0	0	0	0	0	61703000	0	0			33376	1756	34037	350861	437080	437080		1
LAWEQQEPGER	1341.63	B2RDN4;Q14137;B4DEN9;A8K3R2;Q4G0D9;Q6DKJ9	B2RDN4	BOP1	Ribosome biogenesis protein BOP1	2	0.018308	79.148	0	0	0	0	0	0	0	0	0	0	0	0			18936	1762	19226	200794	252597	252597		1
QYMQMLPK	1037.5	B2RDR4;A4D0U5;Q9UGI8;Q53GU1;E0X098;F8W7T0	B2RDR4	TES	Testin	2	0.058516	50.898	0	0	16891000	0	0	0	0	0	0	0	7569800	20709000			28625	1393	29169	300586;300587;300588;300589;300590	374834	374834		1
NVMILTNPVAAK	1269.71	B2RDR4;A4D0U5;Q9UGI8;Q53GU1;E0X098;F8W7T0;B7Z5L5	B2RDR4	TES	Testin	2	0.040672	51.445	15600000	0	0	16248000	0	0	0	0	0	0	0	0			26604	1393	27126	281124;281125	351906	351906		1
AIDNAADLLIFGK	1359.74	B2RDT8;Q9Y5X2	B2RDT8	SNX8	Sorting nexin-8	2	0.077163	33.87	0	0	10807000	19618000	15987000	10847000	0	0	0	0	9019600	0			1476	1766	1496	15186;15187;15188;15189;15190;15191	19268	19268		1
VLEDEEGSKDIELSDDPYDCIR	2596.15	B2RDZ9;A0A024R2P7;Q15024	B2RDZ9	EXOSC7	Exosome complex component RRP42	3	0.00089004	47.808	0	0	0	0	0	0	17698000	0	0	0	0	0			36947	210	37677	390466;390467;390468	488479;488480	488480		1
AALFNTR	791.429	B2RDZ9;A0A024R2P7;Q15024;B4DIU0	B2RDZ9	EXOSC7	Exosome complex component RRP42	2	0.063535	61.997	0	0	0	0	0	0	3023700	0	0	0	0	0			222	210	222	2107;2108	2703	2703		1
LLGIFEQNQDRK	1459.78	B2RE29;A0A024RBG1	B2RE29	NUDT4		3	0.041639	22.232	338930000	324330000	279020000	478280000	384840000	353990000	24439000	0	0	0	0	0			21108	680	21426	223913;223914;223915;223916;223917;223918;223919;223920	281345	281345		1
VDDIHAICSLLK	1382.72	B2RE34;A0A024R136;Q9H0H5;Q9H9L9;H0YIK5	B2RE34	RACGAP1	Rac GTPase-activating protein 1	3	0.050765	27.098	0	0	0	0	0	0	0	0	0	0	0	27237000			35678	135	36383	376110	469333	469333		1
IDAEIASLK	958.534	B2RE36;Q9GZT6	B2RE36	CCDC90B	Coiled-coil domain-containing protein 90B, mitochondrial	2	0.084192	55.549	0	0	0	0	0	0	0	0	0	0	0	0			14997	1769	15222	157136	197811	197811		1
QLMETTTEFTK	1327.63	B2RE36;Q9GZT6;H0YF06	B2RE36	CCDC90B	Coiled-coil domain-containing protein 90B, mitochondrial	2	0.052004	55.314	0	0	0	0	0	0	0	0	0	0	0	0			27887	1769	28426	293749	366894	366894		1
RPVDITPLEQR	1322.73	B2RE36;Q9GZT6;J3KN19;E9PKQ5;E9PPJ7;H0YD95;E9PRC2	B2RE36	CCDC90B	Coiled-coil domain-containing protein 90B, mitochondrial	3	0.048874	29.55	0	0	0	0	0	0	0	0	3144500	0	16416000	0			29487	1769	30050	309734;309735;309736	385731	385731		1
EMVTQAQQEITVQQLMAHLDAIR	2652.34	B2RE36;Q9GZT6;J3KN19;E9PKQ5;H0YF06	B2RE36	CCDC90B	Coiled-coil domain-containing protein 90B, mitochondrial	3	3.47e-05	51.234	0	0	0	0	0	0	0	0	0	0	0	0			8203	1769	8322	85269	107000	107000		1
PPDDPGFGPHQR	1318.61	B2RNB2;P78536;Q53S40;Q6P5T8;A8K1B4;A6H8L4;E7EUI5	B2RNB2	ADAM17	Disintegrin and metalloproteinase domain-containing protein 17	2	0.021133	68.224	0	0	0	0	0	0	0	0	0	0	0	0			26980	1775	27506	284748	356140	356140		1
YEEDMYWRR	1346.57	B2RNR6;Q96KR1	B2RNR6	ZFR	Zinc finger RNA-binding protein	3	0.097797	18.44	0	0	0	0	0	0	859640	0	0	4539600	0	0			39515	1776	40293	417304;417305;417306	521601	521601		1
VNPDLQVEVKPSIR	1592.89	B2RNR6;Q96KR1;A8K849	B2RNR6	ZFR	Zinc finger RNA-binding protein	3	0.029534	33.265	0	0	0	21934000	31564000	0	0	0	0	0	0	0			37550	1776	38299	396869;396870	496641	496641		1
AISSASSPQSPGDALRR	1698.86	B2RNR6;Q96KR1;B3KP82	B2RNR6	ZFR	Zinc finger RNA-binding protein	3	0.0015987	42.314	0	0	0	8626900	0	0	0	0	0	0	0	0			1625	1776	1648	16845	21258	21258		1
HATIYPTEEELQAVQK	1855.93	B2RNR6;Q96KR1;H0Y8W1	B2RNR6	ZFR	Zinc finger RNA-binding protein	3	0.051181	23.135	0	0	0	0	36718000	0	0	0	0	0	0	0			13730	1776	13934	142781;142782	178970	178970		1
QLAVISPEK	983.565	B2RNR6;Q96KR1;H0Y8W1	B2RNR6	ZFR	Zinc finger RNA-binding protein	2	0.082315	55.898	0	0	0	0	0	0	0	0	0	0	0	0			27760	1776	28299	292438	365226	365226		1
ISHVVVEDTVVSDK	1525.8	B2RTX8;Q7Z5K2;A8K273	B2RTX8	WAPAL	Wings apart-like protein homolog	3	0.019889	34.944	0	0	0	0	0	0	0	0	0	0	0	0			16944	1778	17201	177903	224389	224389		1
EYLPEGDFSIMTEMLK	1901.88	B2RTX8;Q7Z5K2;Q8WVX6;F6QZY1	B2RTX8	WAPAL	Wings apart-like protein homolog	2	0.018195	54.772	0	0	0	0	0	0	0	0	0	0	0	0			9198	1778	9331	95077	118933	118933		1
ITKPFFAAISDEK	1465.78	B2RWN5;Q9H583;A0A024R3R7;A2VDI1;B7ZAU8;B4E263	B2RWN5	HEATR1	HEAT repeat-containing protein 1;HEAT repeat-containing protein 1, N-terminally processed	3	0.055469	21.314	0	0	0	8033300	0	0	0	9784800	0	0	14741000	0			17167	1780	17428	180659;180660;180661	227791	227791		1
VFAEYPGSSAQLR	1423.71	B2RWN5;Q9H583;A0A024R3R7;Q5T3Q7	B2RWN5	HEATR1	HEAT repeat-containing protein 1;HEAT repeat-containing protein 1, N-terminally processed	2	0.0084327	67.334	0	0	0	0	0	0	0	0	0	0	0	0			36142	1780	36853	381362	476593	476593		1
VNALLPTETFIPVIR	1681.98	B2RWN5;Q9H583;A0A024R3R7;Q5T3Q7;A2VDI1;B7ZAU8;B3KWS1;Q8N7L7	B2RWN5	HEATR1	HEAT repeat-containing protein 1;HEAT repeat-containing protein 1, N-terminally processed	2	0.01084	51.774	0	0	0	0	0	0	0	17118000	6547900	32916000	0	19506000			37452	1780	38197	395736;395737;395738;395739	495174	495174		1
ITSEMGSASQANIR	1463.7	B2RWN5;Q9H583;A0A024R3R7;Q5T3Q7;A2VDI1;B7ZAU8;B4E263;B3KWS1	B2RWN5	HEATR1	HEAT repeat-containing protein 1;HEAT repeat-containing protein 1, N-terminally processed	2	0.00075825	63.944	0	0	0	0	0	0	0	6743200	0	0	0	0			17219	1780	17482	181323	228733	228733		1
LDDTYSFQVINK	1441.71	B2RWN5;Q9H583;A0A024R3R7;Q5T3Q7;A2VDI1;B7ZAU8;B4E263;B3KWS1;Q8N7L7	B2RWN5	HEATR1	HEAT repeat-containing protein 1;HEAT repeat-containing protein 1, N-terminally processed	2	0.039399	70.028	0	0	0	0	0	0	0	0	0	0	0	0			19088	1780	19380	202351	254479	254479		1
LALPQSDASLLSR	1369.76	B2RWN5;Q9H583;A0A024R3R7;Q5T3Q7;Q6P664	B2RWN5	HEATR1	HEAT repeat-containing protein 1;HEAT repeat-containing protein 1, N-terminally processed	2	0.0029615	57.348	15762000	0	9259900	0	13494000	0	10185000	12117000	0	0	8762700	14985000			18757	1780	19040	198564;198565;198566;198567;198568;198569;198570;198571;198572	249760	249760		1
TEQESITPGGRPPYR	1686.83	B2RWP0;O60292	B2RWP0	SIPA1L3	Signal-induced proliferation-associated 1-like protein 3	3	0.0023672	40.278	0	0	0	5385400	0	0	0	3603200	0	0	0	0			33242	1781	33900	349385;349386	434900	434900		1
VVSTNYNQHAMVFFK	1783.87	B2ZDQ1;X6R8F3;P80188	B2ZDQ1	NGAL;LCN2	Neutrophil gelatinase-associated lipocalin	3	0.096682	17.546	0	0	0	0	0	0	11019000	0	6533200	0	11013000	0			38603	1782	39368	408060;408061;408062;408063;408064	510317	510317		1
DALLSALSIQNYHLECNETK	2318.12	B2ZZ89;Q01082;D6W5C0;A0A087WUZ3	B2ZZ89	SPTBN1	Spectrin beta chain, non-erythrocytic 1	2	4.9746e-07	73.386	0	0	0	0	21280000	0	0	0	0	0	0	0			4244	1783	4306	44143	55640	55640		1
ALVADSHPESER	1309.63	B2ZZ89;Q01082;D6W5C0;A0A087WUZ3;K9MS24	B2ZZ89	SPTBN1	Spectrin beta chain, non-erythrocytic 1	3	0.083153	22.046	0	0	0	0	0	0	0	361940	0	771780	359810	334660			2170	1783	2200	22756;22757;22758;22759;22760	28586	28586		1
DLMLWMEDVIR	1419.69	B2ZZ89;Q01082;D6W5C0;A0A087WUZ3;K9MS24	B2ZZ89	SPTBN1	Spectrin beta chain, non-erythrocytic 1	3	0.084825	15.377	0	0	11629000	0	0	0	0	0	7938000	0	0	0			5347	1783	5420	55979;55980	70559	70559		1
DVSSVELLMNNHQGIK	1782.89	B2ZZ89;Q01082;D6W5C0;A0A087WUZ3;K9MS24	B2ZZ89	SPTBN1	Spectrin beta chain, non-erythrocytic 1	3	0.0017235	60.861	0	0	0	0	0	0	0	0	0	0	0	0			6186	1783	6275	64722	81818	81818		1
KHQILEQAVEDYAETVHQLSK	2465.26	B2ZZ89;Q01082;D6W5C0;A0A087WUZ3;K9MS24	B2ZZ89	SPTBN1	Spectrin beta chain, non-erythrocytic 1	4	0.036877	20.13	0	0	0	42542000	0	0	0	51057000	0	0	0	0			18026	1783	18298	190650;190651	240274	240274		1
AFEDEMSGR	1040.42	B2ZZ89;Q01082;D6W5C0;A0A087WUZ3;K9MS24;F8W6C1	B2ZZ89	SPTBN1	Spectrin beta chain, non-erythrocytic 1	2	0.082359	41.876	38150000	0	0	0	16008000	16369000	6338100	0	0	14413000	0	0			965	1783	975	9781;9782;9783;9784;9785	12592	12592		1
DLTSVMR	820.411	B2ZZ89;Q01082;D6W5C0;A0A087WUZ3;K9MS24;F8W6C1	B2ZZ89	SPTBN1	Spectrin beta chain, non-erythrocytic 1	2	0.078461	75.311	0	0	0	0	0	0	0	0	0	0	0	0			5461	1783	5537	57187	72026	72026		1
IHCLENVDK	1126.54	B2ZZ89;Q01082;D6W5C0;A0A087WUZ3;K9MS24;F8W6C1	B2ZZ89	SPTBN1	Spectrin beta chain, non-erythrocytic 1	3	0.095524	18.225	923680	0	297690	335370	0	0	0	279530	0	0	0	221850			15692	1783	15921	164315;164316;164317;164318;164319	207071	207071		1
IASQMITEGR	1104.56	B3KM48;A0A0S2Z5H7;Q9BT78;Q53FV3;D6RAX7;D6RFN0;D6RD63	B3KM48	COPS4	COP9 signalosome complex subunit 4	2	0.004924	78.264	0	27115000	0	19429000	13011000	14913000	5668500	8656600	0	14796000	0	8631400			14891	1143	15116	155961;155962;155963;155964;155965;155966;155967;155968;155969;155970	196400;196401;196402	196401		1
GLYGGSSYVDFLCCVHK	1960.88	B3KM89;O94855;A8K6V0;E9PDM8	B3KM89	SEC24D	Protein transport protein Sec24D	3	0.061103	28.212	0	0	0	0	0	0	0	0	0	0	0	0			12623	1791	12813	131612	165055	165055		1
EILVNQTAHMLACYR	1817.89	B3KM89;O94855;A8K6V0;E9PDM8;Q49AI3;E9PC44	B3KM89	SEC24D	Protein transport protein Sec24D	3	0.091836	12.023	0	11522000	0	0	0	0	0	18303000	0	0	0	0			7538	1791	7644	78718;78719;78720	99039	99039		1
LSEDSGALIQCAVLYTTISGQR	2381.19	B3KM89;O94855;A8K6V0;E9PDM8;Q49AI3;E9PC44	B3KM89	SEC24D	Protein transport protein Sec24D	3	0.03374	11.597	0	0	0	30240000	0	0	0	0	6282900	0	0	0			22613	1791	22961	239164;239165;239166	300182	300182		1
QQFLNDLR	1032.54	B3KM89;O94855;A8K6V0;E9PDM8;Q49AI3;E9PC44	B3KM89	SEC24D	Protein transport protein Sec24D	2	0.075429	63.48	0	0	0	0	0	0	0	0	0	0	0	0			28151	1791	28692	296055	369384	369384		1
YQCGFCNCVNDVPPFYFQHLDHIGR	3142.36	B3KM89;O94855;A8K6V0;E9PDM8;Q4W5D3	B3KM89	SEC24D	Protein transport protein Sec24D	4	0.091061	10.451	33551000	0	0	42228000	0	0	19412000	16790000	0	0	0	24561000			40329	1791	41123	425521;425522;425523;425524;425525;425526	531857	531857		1
VQDLFCSVGLNVNNPHFLIMQGR	2657.32	B3KMB1;A0A024R158;O95347;A8K984;Q05BV1;Q2KQ72;Q6IPS5;A0JLM9;Q6P712;Q05D74;Q32Q15	B3KMB1	SMC2L1;SMC2	Structural maintenance of chromosomes protein;Structural maintenance of chromosomes protein 2	3	1.0032e-23	93.837	0	0	0	0	63542000	0	0	34251000	0	37316000	0	0			37781	139	38531	399271;399272;399273	499606	499606		1
SYESQIEVMAAEVAK	1653.79	B3KMB1;A0A024R158;O95347;B7ZLZ7;A8K984;B3KM27	B3KMB1	SMC2L1;SMC2	Structural maintenance of chromosomes protein;Structural maintenance of chromosomes protein 2	2	0.040622	50.207	0	0	0	0	0	0	0	0	0	0	0	0			32641	139	33282	343002	426663	426663		1
LKETYEALLAR	1305.73	B3KMB1;A0A024R158;O95347;B7ZLZ7;A8K984;Q05BV1;Q2KQ72	B3KMB1	SMC2L1;SMC2	Structural maintenance of chromosomes protein;Structural maintenance of chromosomes protein 2	3	0.030778	37.18	0	0	20144000	0	0	0	0	0	0	0	0	0			20785	139	21100	220558	277158	277158		1
ALEEELAGLK	1071.58	B3KMB1;A0A024R158;O95347;B7ZLZ7;A8K984;Q05BV1;Q2KQ72;B3KM27	B3KMB1	SMC2L1;SMC2	Structural maintenance of chromosomes protein;Structural maintenance of chromosomes protein 2	2	0.078049	39.919	0	55846000	0	31070000	39209000	0	0	0	0	79868000	0	0			1802	139	1828	18851;18852;18853;18854;18855	23817	23817		1
TVTLGGDVFDPHGTLSGGAR	1955.97	B3KMB1;A0A024R158;O95347;B7ZLZ7;A8K984;Q05BV1;Q2KQ72;B3KM27	B3KMB1	SMC2L1;SMC2	Structural maintenance of chromosomes protein;Structural maintenance of chromosomes protein 2	3	0.040426	38.377	0	0	0	0	0	0	0	0	0	0	0	0			35133	139	35828	370064	461564	461564		1
VLNMKPPEILSMIEEAAGTR	2198.14	B3KMB1;A0A024R158;O95347;B7ZLZ7;A8K984;Q05BV1;Q2KQ72;Q6IPS5;A0JLM9;Q6P712;Q05D74;Q32Q15;Q7Z2X1;Q5T821	B3KMB1	SMC2L1;SMC2	Structural maintenance of chromosomes protein;Structural maintenance of chromosomes protein 2	3	0.0010116	68.639	0	0	0	0	0	0	0	0	0	0	0	0			37157	139	37890	392543	491102	491102		1
DIALSLPQLPR	1221.71	B3KMB8;A0A024R419;Q9NYY8	B3KMB8	KIAA0971;FASTKD2	FAST kinase domain-containing protein 2	2	0.062575	62.823	0	0	0	0	0	0	0	0	0	0	0	0			4903	282	4976	51308	64784	64784		1
FSVLNSQHMFEVLAAMNHR	2230.08	B3KMB8;A0A024R419;Q9NYY8	B3KMB8	KIAA0971;FASTKD2	FAST kinase domain-containing protein 2	4	0.0029868	34.721	0	0	0	0	0	0	0	0	0	24019000	0	0			10796	282	10957	112027	140528	140528		1
NILSILHTYSSLNHVYK	2001.07	B3KMB8;A0A024R419;Q9NYY8	B3KMB8	KIAA0971;FASTKD2	FAST kinase domain-containing protein 2	3	0.045397	23.1	0	0	0	0	0	0	0	0	0	41731000	0	0			25616	282	26115	270807	339042	339042		1
GVPAFFR	792.428	B3KMC9;Q9H0D6;A2RRQ1	B3KMC9	XRN2	5-3 exoribonuclease 2	2	0.070443	83.229	0	0	0	0	0	0	0	0	0	0	0	0			13447	1796	13649	139904	175260	175260		1
FDVDAADEK	1008.44	B3KMC9;Q9H0D6;B4E0B9;B4DZC3	B3KMC9	XRN2	5-3 exoribonuclease 2	2	0.080147	42.19	0	0	0	0	0	0	0	6561800	0	16040000	5665500	0			9529	1796	9671	98621;98622;98623	123440	123440		1
HHPLHDFILELYQTGSTEPVEVPPELCHGIQGK	3776.86	B3KMC9;Q9H0D6;B4E0B9;B4DZC3	B3KMC9	XRN2	5-3 exoribonuclease 2	4;5	0.00065807	26.659	0	0	0	0	0	45028000	40337000	12338000	6896800	0	0	20759000			14032	1796	14241	146217;146218;146219;146220;146221;146222	183644;183645	183644		1
TGGYLTESGYVNLQR	1656.81	B3KMC9;Q9H0D6;B4E0B9;B4DZC3	B3KMC9	XRN2	5-3 exoribonuclease 2	2	1.8784e-36	143.5	0	0	0	0	0	0	0	22807000	0	0	0	0			33496	1796	34158	352296	439020	439020		1
AATIPVSQISTIAGSK	1542.86	B3KMG0;A8K3B8;Q53GS7	B3KMG0	GLE1	Nucleoporin GLE1	2	0.046838	32.624	0	0	0	0	0	0	0	16374000	0	0	0	0			345	1491	345	3342	4215	4215		1
AELDLMAPGPLPR	1378.73	B3KMJ2;B2RB95;H0Y626;O95361	B3KMJ2	TRIM16	Tripartite motif-containing protein 16	2	0.0020688	75.294	0	0	0	0	0	0	0	0	0	0	0	0			785	1729	794	8090	10497	10497		1
QVLSQQSLYLHR	1470.79	B3KMJ2;B2RB95;H0Y626;O95361;K7ENN8;B4DE22;B3KP96;Q59EB2;Q309B1	B3KMJ2	TRIM16;TRIM16L	Tripartite motif-containing protein 16;Tripartite motif-containing protein 16-like protein	3	0.057513	18.203	0	0	0	10508000	0	8288300	7010400	0	0	0	0	0			28509	1729	29053	299415;299416;299417;299418	373434	373434		1
MRENVHLQAGQCGNQIGAK	2110.02	B3KML9	B3KML9			3	0.010619	29.973	0	0	0	0	0	0	0	0	0	0	0	0			24724	1800	25184	261239	326913	326913		1
YLTVAAVFRGR	1251.71	B3KML9;Q96HX0;A4UCT2;P04350;B4DJ43;B4DE77;B4DFH6;Q5JP53;Q5SU16;P07437;B7ZAF0;Q6LC01;B4DY90;Q5ST81;B7ZAK1;B4DMU8;Q9BUU9;B4E052;Q96B85;B4DXZ5;Q1KSF8;Q8IZ29;P68371;Q8N6N5;Q8IWP6	Q8IZ29	TUBB2C;TUBB4A;TUBB;XTP3TPATP1;TUBB4B	Tubulin beta-4A chain;Tubulin beta chain;Tubulin beta-4B chain	3	0.00035316	83.862	0	0	0	0	0	0	0	0	0	0	0	0			40162	3368;2926;1800;2897	40950	423848	529795	529795		1
FFGTAVTCLLSPHSQVLTAATQSLK	2676.39	B3KMR5;Q5JTH9;B3KY97	B3KMR5	RRP12	RRP12-like protein	3	0.069067	13.979	0	0	0	0	0	0	0	0	0	73361000	0	0			9709	1802	9854	100447	125816	125816		1
TLLDSLR	816.471	B3KMR5;Q5JTH9;B3KY97	B3KMR5	RRP12	RRP12-like protein	2	0.080948	72.138	0	0	0	0	0	0	0	0	0	0	0	0			34010	1802	34682	358162	446485	446485		1
HLSPLNYK	970.524	B3KMR6;A0A024R3T3;O94886	B3KMR6	TMEM63A	CSC1-like protein 1	2	0.072162	64.567	0	0	0	0	0	0	0	0	0	0	0	0			14270	264	14483	148674	186729	186729		1
LSTEQIPILYR	1331.74	B3KMR8;A0A0S2Z4X9;O94808;A0A0S2Z4W6;B2RB90;B4DN38;E5RJP4	B3KMR8	GFPT2	Glutamine--fructose-6-phosphate aminotransferase [isomerizing] 2	2	0.048258	41.724	0	10395000	0	0	0	0	0	0	0	0	0	0			22843	1119	23194	241496;241497	303000	303000		1
TAGLVMTHLILK	1295.76	B3KMS0;Q15021;B3KY03;B4E0B7	B3KMS0	NCAPD2	Condensin complex subunit 1	3	0.016734	23.931	0	0	0	0	18566000	0	0	0	0	37447000	0	0			32792	1803	33436	344522;344523;344524	428624	428624		1
IYQLLAK	847.517	B3KMS0;Q15021;B3KY03;B4E0B7;E7EN77;Q6ZV00	B3KMS0	NCAPD2	Condensin complex subunit 1	2	0.068424	60.344	0	0	0	0	0	0	0	0	0	0	10074000	0			17553	1803	17819	185014	233487	233487		1
LSDADLAGPLQK	1226.65	B3KMS0;Q15021;B3KY03;B4E0B7;E7EN77;Q6ZV00	B3KMS0	NCAPD2	Condensin complex subunit 1	2	0.071832	50.353	0	0	0	0	0	0	0	0	0	0	0	0			22582	1803	22930	238901	299847	299847		1
VLQLFTR	875.523	B3KMS0;Q15021;B3KY03;B4E0B7;E7EN77;Q6ZV00	B3KMS0	NCAPD2	Condensin complex subunit 1	2	0.072737	81.784	0	0	0	0	0	0	0	0	0	0	0	0			37215	1803	37951	393253	491964	491964		1
HLNYTEFTQFLQELQLEHAR	2516.24	B3KMV8;O75746	B3KMV8	SLC25A12	Calcium-binding mitochondrial carrier protein Aralar1	3;4	4.4741e-09	78.794	28247000	0	0	0	0	0	0	0	0	21089000	30269000	19016000			14240	1804	14453	148354;148355;148356;148357;148358	186348;186349	186348		1
PDYDPEK	862.371	B3KMW0;Q9UP83	B3KMW0	COG5	Conserved oligomeric Golgi complex subunit 5	2	0.030681	88.029	0	0	6731800	0	0	0	0	0	0	0	0	0			26830	1805	27352	283421	354717	354717		1
MGLLRIMMPSK	1275.69	B3KN15	B3KN15			2	0.027606	41.448	0	0	0	0	0	0	0	0	0	0	0	0			24282	1806	24693	256618	321377	321377	296;297;298	1
KTFDECVAEGGSDCAPEK	1998.83	B3KN15;Q7LGA3	B3KN15	HS2ST1	Heparan sulfate 2-O-sulfotransferase 1	3	0.0011089	52.19	0	0	0	0	0	0	0	0	0	0	0	0			18407	1806	18685	194935	245216	245216		1
LQQSDIWK	1016.53	B3KN15;Q7LGA3	B3KN15	HS2ST1	Heparan sulfate 2-O-sulfotransferase 1	2	0.078518	46.016	0	0	0	0	0	0	0	35283000	0	0	0	0			22389	1806	22733	236881	297469	297469		1
LVSYYYFLR	1222.64	B3KN15;Q7LGA3	B3KN15	HS2ST1	Heparan sulfate 2-O-sulfotransferase 1	2	0.015253	85.064	0	0	0	0	0	0	0	0	0	0	0	0			23560	1806	23924	249180	312515	312515		1
LWLQIPFFCGHSSECWNVGSR	2579.18	B3KN15;Q7LGA3	B3KN15	HS2ST1	Heparan sulfate 2-O-sulfotransferase 1	3	0.0002393	67.43	0	0	0	0	0	0	0	0	0	0	0	0			23672	1806	24040	250369	314036	314036		1
KKPIYINVIR	1242.78	B3KN15;Q7LGA3;K7EP71	B3KN15	HS2ST1	Heparan sulfate 2-O-sulfotransferase 1	3	0.087987	54.416	0	0	6400700	8555400	0	3550100	0	6481500	0	27332000	8466900	0			18072	1806	18344	191164;191165;191166;191167;191168;191169;191170	240774	240774		1
IESIGLK	758.454	B3KN29;A0A024QZ22;O60831;A6NM71	B3KN29	PRAF2	PRA1 family protein 2	2	0.062824	88.029	0	0	0	0	0	0	0	0	0	0	0	0			15319	25	15544	160487	202139	202139		1
IGLEGCLCQDFYR	1629.73	B3KN45;A0A024R6H0;Q9P2I0;B3KMI0	B3KN45	CPSF2	Cleavage and polyadenylation specificity factor subunit 2	2	0.010621	46.844	0	0	0	0	0	0	0	0	4640800	20379000	0	0			15604	407	15833	163442;163443	206090	206090		1
LPQEPGREQVVEDRPVGGR	2117.1	B3KNK9;Q8NBJ4	B3KNK9	GOLPH2;GOLM1	Golgi membrane protein 1	4	0.083828	12.848	0	0	0	29035000	18084000	20378000	11446000	0	6703300	0	0	17730000			22010	1813	22342	232974;232975;232976;232977;232978;232979;232980	292494	292494		1
RDTINLLDQR	1242.67	B3KNK9;Q8NBJ4	B3KNK9	GOLPH2;GOLM1	Golgi membrane protein 1	3	0.050686	38.875	0	0	0	0	0	0	0	0	0	0	0	0			28800	1813	29346	302285	376895	376895		1
RQVEKEETNEIQVVNEEPQR	2453.21	B3KNK9;Q8NBJ4	B3KNK9	GOLPH2;GOLM1	Golgi membrane protein 1	3	0.00057966	57.366	0	0	0	0	0	0	0	9448100	0	0	0	0			29561	1813	30124	310525	386690	386690		1
CLEEHYGTSPGQAR	1603.7	B3KNL6;B3KP06;O75815	B3KNL6	BCAR3	Breast cancer anti-estrogen resistance protein 3	3	0.014517	34.515	6862300	0	0	671030	0	0	0	0	0	0	0	0			3878	1814	3933	40622;40623	51232	51232		1
RPISQQSGAIIFQPINR	1924.06	B3KNL6;B3KP06;O75815	B3KNL6	BCAR3	Breast cancer anti-estrogen resistance protein 3	3	0.012639	30.647	20536000	12025000	0	0	0	0	0	0	0	23182000	0	0			29432	1814	29994	309111;309112;309113	384888	384888		1
LPSCAQGSHTELLTAK	1711.86	B3KNL6;B3KP06;O75815;B4DWK2	B3KNL6	BCAR3	Breast cancer anti-estrogen resistance protein 3	3	0.050484	17.93	0	37822000	0	0	13767000	0	0	0	0	0	0	0			22027	1814	22359	233130;233131	292673	292673		1
RIEGEVNEILFCQLHPEQK	2338.17	B3KNM8;B4E2X3;C4B4C6;Q8N6R0	B3KNM8	feat;METTL13	Methyltransferase-like protein 13	3	8.4849e-06	54.834	0	22105000	0	26007000	0	0	0	0	0	0	0	0			29079	1815	29632	305489;305490	380833	380833		1
KAEEATEAQEVVEATPEGACTEPR	2601.19	B3KNS8;O75683	B3KNS8	SURF6	Surfeit locus protein 6	3	2.7966e-05	68.369	0	0	0	0	0	0	0	0	0	0	0	0			17590	1816	17856	185470	234126	234126		1
MALLVQELSSHR	1382.73	B3KNT3;Q9HD15;R4GMW4	B3KNT3	SRA1	Steroid receptor RNA activator 1	3	0.027543	33.317	0	0	0	0	12615000	0	0	0	0	0	0	0			23930	1817	24304	252908	317131	317131		1
NLFPLFSHYCK	1424.69	B3KP18;Q6NUQ1	B3KP18	RINT1	RAD50-interacting protein 1	3	0.0033497	53.569	0	0	0	0	8329500	10664000	3954800	0	0	0	0	0			25771	1819	26273	272435;272436;272437	341060	341060		1
VPDCAETFMTLLLVITDR	2093.05	B3KP18;Q6NUQ1	B3KP18	RINT1	RAD50-interacting protein 1	3	0.088495	13.904	0	0	0	0	0	0	0	0	0	0	0	87062000			37613	1819	38363	397563;397564;397565	497617	497617		1
AEAAVESAVAGPQGR	1411.71	B3KP31;A0A0B4J2A0;Q9UHJ6	B3KP31	TRPV1;SHPK	Sedoheptulokinase	2	0.0013837	74.944	0	0	0	0	0	0	0	0	0	0	0	0			663	985	670	6908	8981	8981		1
CYFCSGPIYPGHGMMFVR	2177.93	B3KP47;A0A024R5U8;Q9UHA3;H3BPF2	B3KP47	C15orf15;RSL24D1	Probable ribosome biogenesis protein RLP24	3	0.0018773	46.926	0	0	0	0	0	0	0	6466500	0	0	0	0			4139	374	4199	43036	54187	54187		1
ANEAMAIDTLLISDELFR	2021.01	B3KPC1;A0A024QZR3;Q9BRX2	B3KPC1	hCG_2002731;PELO	Protein pelota homolog	4	0.092718	9.0466	0	0	0	0	0	0	0	62213000	0	0	0	0			2312	66	2348	24402	30696	30696		1
LVDSVKENAGTVR	1386.75	B3KPC1;A0A024QZR3;Q9BRX2	B3KPC1	hCG_2002731;PELO	Protein pelota homolog	3	0.068153	40.475	2799300	0	1479500	0	0	0	0	0	0	0	0	0			23278	66	23637	246179;246180	308600	308600		1
LEASYSDSPPGEEDLLVHVAEGSK	2528.19	B3KPP7;A8K140;A0A024R438;Q7Z3C6;C9JS65;C9JFV2;F2Z3I6;C9JX27;C9IYZ9;C9JKV7;C9JDK4;C9JXG2	B3KPP7	ATG9A	Autophagy-related protein 9A	3	0.058953	15.469	0	7537000	0	0	0	0	0	17162000	0	0	0	0			19381	283	19675	205356;205357	258189	258189		1
RPENSLLEETLHFDHAVR	2162.09	B3KPV5;O00566;U3KQ48	B3KPV5	MPHOSPH10	U3 small nucleolar ribonucleoprotein protein MPP10	4	0.0067056	38.915	47597000	0	0	0	0	0	0	32136000	0	0	0	0			29410	1821	29970	308837;308838;308839	384518;384519	384519		1
EDVVFLYLIEMDSQLPGK	2095.05	B3KPZ0;Q9P2R3	B3KPZ0	ANKFY1	Rabankyrin-5	3	0.039743	13.702	0	0	0	0	0	0	13149000	0	0	0	0	0			6844	1822	6940	71745;71746;71747	90467	90467		1
HGLANLTAELLQQGANPNLQTEEALPLPK	3079.63	B3KPZ0;Q9P2R3;Q5H9P4	B3KPZ0	ANKFY1;DKFZp686M19106	Rabankyrin-5	3	0.00033081	31.37	0	0	0	0	53050000	0	0	44199000	0	0	0	51500000			13981	1822	14190	145557;145558;145559	182684	182684		1
VLLTECTVDAEAFNLR	1849.92	B3KPZ0;Q9P2R3;Q5H9P4	B3KPZ0	ANKFY1;DKFZp686M19106	Rabankyrin-5	2	0.003613	67.153	0	0	0	0	0	0	0	0	0	0	0	0			37133	1822	37866	392297	490829	490829		1
WGETPLHTACR	1326.61	B3KPZ0;Q9P2R3;Q5H9P4	B3KPZ0	ANKFY1;DKFZp686M19106	Rabankyrin-5	3	0.072356	17.594	15561000	10416000	0	11948000	10235000	0	0	0	3208800	0	0	6799100			38971	1822	39740	411874;411875;411876;411877;411878;411879;411880;411881	514980	514980		1
LAELCGVLK	1001.56	B3KQ33;Q8TEX9;H0YN14;D3DS63;B3KTB3;B3KT38;B3KPS9;Q59FI4;B3KPY9;Q6I9Y8;B3KSQ4;Q59H62;H0YN07;H0YMR4;B4DXR7	B3KQ33	IPO4	Importin-4	2	0.047562	47.749	0	0	0	15295000	19694000	16802000	8282600	0	0	0	9569100	13615000			18625	1823	18906	197223;197224;197225;197226;197227;197228;197229	247991	247991		1
SCGTLTLKPPGR	1285.68	B3KQ33;Q8TEX9;H0YN14;D3DS63;B3KTB3;B3KT38;B3KPS9;Q59FI4;B3KPY9;Q6I9Y8;B3KSQ4;Q59H62;H0YN07;H0YMR4;B4DXR7	B3KQ33	IPO4	Importin-4	3	0.056447	42.095	0	0	0	0	0	0	0	0	0	0	0	0			30038	1823	30611	315497	392504	392504		1
MAEMLVELVR	1189.62	B3KQA0;Q9Y605;B4E1T3	B3KQA0	MRFAP1	MORF4 family-associated protein 1	2	0.083167	52.278	0	0	0	0	0	0	0	0	0	0	0	0			23902	1824	24273	252598	316708	316708		1
QNKDDEAEWQELQQSIQR	2244.04	B3KQF0;A0A0S2Z5M1;Q9UGP8	B3KQF0	SEC63	Translocation protein SEC63 homolog	3	0.014933	30.956	0	0	0	9439400	0	0	0	0	0	0	0	19787000			28051	1147	28592	295205;295206;295207	368495	368495		1
TDREYQEYNPYEVLNLDPGATVAEIK	3026.45	B3KQF0;A0A0S2Z5M1;Q9UGP8;A0A0S2Z518;A6PVC9	B3KQF0	SEC63	Translocation protein SEC63 homolog	3	0.065493	16.532	0	0	0	0	0	0	0	0	0	0	13116000	0			33090	1147	33744	347941	433042	433042		1
EIGSINLK	872.497	B3KQF0;A0A0S2Z5M1;Q9UGP8;B3KNE7	B3KQF0	SEC63	Translocation protein SEC63 homolog	2	0.048418	53.554	0	0	0	0	0	0	0	97458000	0	0	0	0			7492	1147	7598	78322	98549	98549		1
SQVLDDEDSNNITVGSLVTVLVK	2444.26	B3KQF0;A0A0S2Z5M1;Q9UGP8;B3KWU4;B3KNE7	B3KQF0	SEC63	Translocation protein SEC63 homolog	2	2.1533e-06	95.015	0	0	0	0	0	0	0	0	0	0	0	0			31919	1147	32547	335348	417145	417145		1
VETPHVTIEDAQHR	1630.81	B3KQG8;Q5T200	B3KQG8	ZC3H13	Zinc finger CCCH domain-containing protein 13	4	0.0011512	57.136	0	0	4992500	0	7658600	0	0	5713600	0	13610000	0	0			36104	1826	36813	380913;380914;380915;380916	475968;475969	475969		1
NSWGEEWGMGGYVK	1598.68	B3KQK4;A5PLM9;A0A024R276;P07711;Q9HBQ7	B3KQK4	CTSL1;CTSL	Cathepsin L1;Cathepsin L1 heavy chain;Cathepsin L1 light chain	2	0.038098	35.996	0	32315000	17814000	24870000	17768000	15485000	0	0	0	0	0	0			26401	189	26919	278990;278991;278992;278993;278994;278995;278996	349242	349242		1
VLSVIGLK	827.548	B3KQL8;A0A024R5K5;Q9BVK2;H0YDD3;H0YDQ1	B3KQL8	ALG8	Probable dolichyl pyrophosphate Glc1Man9GlcNAc2 alpha-1,3-glucosyltransferase	2	0.055845	69.998	0	0	0	0	0	0	0	0	0	0	0	0			37289	360	38026	393996	492961	492961		1
TYDTYVGIGWLIPGMDK	1927.94	B3KQQ0;A0A090N8P3;O95302;B7Z230	B3KQQ0	FKBP9	Peptidyl-prolyl cis-trans isomerase FKBP9	2	0.03618	32.567	0	0	0	0	0	0	0	0	0	33384000	0	0			35222	904	35919	371028	462811	462811		1
TVAYTEQK	938.471	B3KQT9;V9HVY3;P30101;B3KQT2	B3KQT9	HEL-S-269;PDIA3	Protein disulfide-isomerase;Protein disulfide-isomerase A3	2	0.08127	45.718	415650	0	150140	0	0	0	0	1371700	309260	1482900	1030100	411150			34919	1828	35608	367698;367699;367700;367701;367702;367703;367704;367705	458703	458703		1
DLLIAYYDVDYEKNAK	1931.95	B3KQT9;V9HVY3;P30101;B3KQT2;B4DDM1;B4DJ98	B3KQT9	HEL-S-269;PDIA3	Protein disulfide-isomerase;Protein disulfide-isomerase A3	3	0.0075934	59.261	0	0	0	0	0	0	0	12402000	14650000	0	0	9615000			5316	1828;1921	5389	55698;55699;55700;55701	70178;70179;70180	70179		1
LHLLSRPQDGEAE	1463.74	B3KQU6;A0A1U9X845;Q8IXM6;H0Y6T6;B4DP16	B3KQU6	NRM	Nurim	2	0.0083598	87.568	0	0	0	0	0	0	0	0	0	0	0	0			20408	1314	20719	216391	272241	272241		1
VLGIVVQNTK	1069.65	B3KQV4;B3KQN7;A0A0S2Z517;A0A024R6U7;Q9Y653;B4DM06	B3KQV4	GPR56	G-protein coupled receptor 56;GPR56 N-terminal fragment;GPR56 C-terminal fragment	2	0.0098893	64.04	0	0	0	0	0	0	0	0	0	0	0	8095200			37037	422	37770	391327	489519	489519		1
RPSAAPASQQLQSLESK	1796.94	B3KQV4;B3KQN7;A0A0S2Z517;A0A024R6U7;Q9Y653;H3BRH0;B4DM06;H3BSJ6	B3KQV4	GPR56;ADGRG1	G-protein coupled receptor 56;GPR56 N-terminal fragment;GPR56 C-terminal fragment	3	0.0046818	49.537	0	0	0	0	0	0	0	0	0	0	0	0			29473	422	30036	309558	385481	385481		1
ISIENSEEALTVHAPFPAAHPASR	2543.28	B3KQV4;B3KQN7;A0A0S2Z517;A0A024R6U7;Q9Y653;H3BRH0;H3BNH4;H3BV52;H3BVE9;H3BQJ9;H3BNN3;H3BPA6;H3BTK9;H3BSP5;H3BSN7;H3BV72;H3BRA1;H3BT88;H3BUI6;H3BSB8;H3BRI2;A0A1B0GX62;H3BMF8;H3BUH2;H3BM73;H3BS94;H3BRZ4;H3BVA0;H3BMY9;H3BTH7;H3BRI7;H3BQZ1;H3BVD3;H3BUU6;H3BQ46;H3BP67	B3KQV4	GPR56;ADGRG1	G-protein coupled receptor 56;GPR56 N-terminal fragment;GPR56 C-terminal fragment	4	0.040663	16.875	0	0	0	0	0	0	0	0	0	0	0	22025000			16947	422	17206	177975	224481	224481		1
FDDHKGPTISLTQIV	1669.87	B3KR70;Q15904;Q8NF19;A0A0C4DGX8;B4DWM8	B3KR70	ATP6AP1;FLJ00383	V-type proton ATPase subunit S1	3	0.081074	21.666	43256000	0	0	0	0	0	37871000	31231000	0	99682000	24521000	35320000			9442	1830	9581	97664;97665;97666;97667;97668;97669	122242	122242		1
TQSRPGGPPNPPGPSPK	1669.85	B3KR89;B9EGQ5;M0QXA7;O95785	B3KR89	WIZ	Protein Wiz	3	0.00259	42.338	1888000	915760	0	0	0	0	0	0	333160	0	0	374720			34540	1832	35223	363675;363676;363677;363678	453394	453394		1
EYFESWGESGEK	1446.59	B3KRC6;A0A0C4DFL7;Q16850	B3KRC6	CYP51A1	Lanosterol 14-alpha demethylase	2	0.0057734	66.595	0	0	0	0	0	0	10946000	0	4497300	34664000	0	0			9174	993	9307	94808;94809;94810	118565	118565		1
YLQDNPASGEK	1220.57	B3KRC6;A0A0C4DFL7;Q16850	B3KRC6	CYP51A1	Lanosterol 14-alpha demethylase	2	0.071365	37.344	0	0	0	0	0	0	0	0	1493600	0	0	0			40121	993	40909	423504	529352	529352		1
TIWSTMLR	1006.53	B3KRC6;A0A0C4DFL7;Q16850;H7C0D0	B3KRC6	CYP51A1	Lanosterol 14-alpha demethylase	2	0.02347	65.777	0	0	0	0	0	9805800	0	16921000	0	0	0	0			33830	993	34501	356317;356318	444248	444248		1
MQINAEEVVVGDLVEVK	1870.97	B3KRI1;B1AKY9;B2RAQ4;A0A0S2Z3W6;P50993;B4DHD7;A0A0S2Z3D3;B3KW93	B3KRI1	ATP1A2	Sodium/potassium-transporting ATPase subunit alpha-2	2	0.0059893	49.31	99625000	42079000	0	50573000	36461000	0	0	48707000	0	87350000	0	0			24689	1089;1868	25141	260754;260755;260756;260757;260758;260759;260760	326207	326207	192	1
FRDPSSVGVAQHLTNTVFIDR	2358.21	B3KRJ9;A0A087WY03;E5RFV3	B3KRJ9	SREK1		4	0.085646	16.324	0	0	0	0	0	0	0	0	0	0	0	0			10619	1834	10778	110232	138400	138400		1
LYPPDNAPLAFSSK	1518.77	B3KRJ9;A0A087WY03;E5RFV3	B3KRJ9	SREK1		2	0.017319	42.083	0	31155000	0	0	0	18002000	0	0	0	0	0	0			23817	1834	24186	251705;251706	315609	315609		1
ACDESVLMDLK	1279.58	B3KRK2;Q53HI2;J3KNN5;Q9UJV9	B3KRK2	DDX41	Probable ATP-dependent RNA helicase DDX41	2	0.021135	74.162	0	0	0	0	0	0	0	0	0	0	0	0			417	1835	417	4182	5416	5416		1
TIFSYFK	904.469	B3KRK2;Q53HI2;J3KNN5;Q9UJV9	B3KRK2	DDX41	Probable ATP-dependent RNA helicase DDX41	2	0.083918	55.441	0	0	0	0	0	0	0	6831100	0	0	0	0			33710	1835	34380	355012	442550	442550		1
GLFCDFGSPANRK	1467.69	B3KRV6;Q6FHL8;Q5M8T4;B2RCP7	B3KRV6	CTGF		3	0.06841	15.798	0	0	0	0	0	25498000	0	0	0	0	0	0			12415	1838	12603	129374;129375	162180	162180		1
LCMVRPCEADLEENIK	1975.92	B3KRV6;Q6FHL8;Q5M8T4;B2RCP7;P29279;B3KWK5	B3KRV6	CTGF	Connective tissue growth factor	3	0.046086	26.435	0	0	0	41516000	52359000	32183000	0	0	0	0	0	0			19001	1838	19291	201370;201371;201372	253274	253274		1
SHAGYQTI	875.414	B3KRY3;A0A024RDY3;P11279	B3KRY3	LAMP1	Lysosome-associated membrane glycoprotein 1	2	0.051729	52.683	0	0	0	0	0	0	2218500	1450200	0	3698100	0	0			30768	796	31369	323280;323281;323282	402315	402315		1
LLNINPNK	924.539	B3KRY3;A0A024RDY3;P11279;Q59FZ0	B3KRY3	LAMP1	Lysosome-associated membrane glycoprotein 1	2	0.068873	48.174	0	0	0	0	0	0	0	0	0	0	0	0			21289	796	21607	225674	283459	283459		1
EEVLLLGLK	1012.62	B3KS18	B3KS18			2	0.022765	77.058	0	0	0	0	0	0	0	0	0	0	0	0			7017	1839	7116	73486	92604	92604		1
QNFLLFDMTTHPLTNNNIK	2260.13	B3KS18;B4DDX1;B3KQ71;B4DWL6;Q9H4A6	B3KS18	GOLPH3	Golgi phosphoprotein 3	3	0.076611	16.187	0	44519000	27443000	0	0	15908000	0	0	0	0	0	0			28039	1839	28580	295128;295129;295130	368437	368437		1
SDTHTLVTSGVYAWFR	1838.9	B3KS61;A0A024R4F6;O60725	B3KS61	ICMT	Protein-S-isoprenylcysteine O-methyltransferase	3	5.8602e-05	49.988	0	0	0	0	0	0	0	20488000	0	0	0	0			30183	310	30763	317180;317181	394637	394637		1
VPTGLPFIK	970.585	B3KS61;A0A024R4F6;O60725	B3KS61	ICMT	Protein-S-isoprenylcysteine O-methyltransferase	2	0.080808	56.177	0	0	0	0	0	0	0	0	0	0	0	0			37731	310	38481	398727	499004	499004		1
LAAMPDHTDVSLSPEER	1866.88	B3KS69;Q96FJ0	B3KS69	STAMBPL1	AMSH-like protease	3	0.0021684	35.64	0	0	0	21902000	0	0	0	0	0	0	0	12036000			18558	1840	18837	196531;196532	247120	247120		1
RLEFVAAR	960.551	B3KSS4;A0A0A0MSA9;A8K4I1;A0A0C4DG49;P15151	B3KSS4	PVR	Poliovirus receptor	2	0.073001	68.625	0	12571000	7282300	14131000	9933100	11202000	0	6204600	0	9942400	5268100	0			29209	944	29765	306857;306858;306859;306860;306861;306862;306863;306864;306865	382436	382436		1
LGNNALLLNSVMSAFR	1718.91	B3KT69;F5H7K1;E7EWW0;Q7Z3J2;H3BV68;C9J7I2	B3KT69	C16orf62	UPF0505 protein C16orf62	2	0.0017995	93.623	0	0	0	0	0	0	0	0	0	0	0	0			20236	1847	20543	214327	269546	269546		1
LEAVPLEFGDYHPLKPITVTESK	2582.36	B3KT69;F5H7K1;E7EWW0;Q7Z3J2;H3BVG8;H3BNX2;F6S1J4;B4DH18	B3KT69	C16orf62	UPF0505 protein C16orf62	4	0.0026313	31.27	0	0	0	0	0	0	0	0	0	0	0	0			19385	1847	19679	205402	258269	258269		1
DELFALEQSCAQVVLQAANER	2390.15	B3KTA3;Q16658	B3KTA3	FSCN1	Fascin	2	0.061302	40.187	0	0	0	0	0	0	0	0	0	0	0	0			4481	1849	4545	46673	58818	58818		1
AAEAAPPTQEAQGETEPTEQAPDALEQAADTSR	3379.53	B3KTJ9;Q8N163;H0YB24;G3V119	B3KTJ9	CCAR2	Cell cycle and apoptosis regulator protein 2	3	0.067173	26.167	0	0	0	0	0	0	0	0	0	0	0	0			107	1851	107	1006	1266	1266		1
PGCVNLSLHGIVEDR	1664.83	B3KTJ9;Q8N163;H0YB24;G3V119	B3KTJ9	CCAR2	Cell cycle and apoptosis regulator protein 2	3	0.07425	38.116	0	0	0	0	0	0	0	0	0	0	0	0			26861	1851	27384	283624	354928	354928		1
MLLSLPEK	929.526	B3KTJ9;Q8N163;H0YB24;G3V119;E2PSM9;A0A087X2B6	B3KTJ9	CCAR2	Cell cycle and apoptosis regulator protein 2	2	0.062564	49.833	13567000	0	0	15266000	8990000	0	5741700	11261000	0	0	0	8160600			24484	1851	24920	258753;258754;258755;258756;258757;258758	323865	323865		1
SVASNQSEMEFSSLQDMPK	2113.93	B3KTJ9;Q8N163;H0YB24;G3V119;E2PSM9;A0A087X2B6	B3KTJ9	CCAR2	Cell cycle and apoptosis regulator protein 2	2	0.0001197	100.55	0	0	0	0	0	0	0	0	0	0	0	0			32380	1851	33015	340012	422893	422893		1
YLMEEDEDAYK	1404.58	B3KTM6;A2RUM7;P46777;Q59GX9	B3KTM6	RPL5	60S ribosomal protein L5	2	0.0069334	78.556	0	0	0	0	0	0	0	0	0	0	0	0			40105	1381	40892	423319	529130	529130		1
VTLDWAK	831.449	B3KTP9;A0A024R4A0;P19338;B3KM80;Q6ZS99;H7BY16;Q9BQ02	B3KTP9	NCL	Nucleolin	2	0.081006	56.091	24091000	0	7605100	18849000	10699000	0	0	0	0	0	6051200	0			38252	299	39006	404260;404261;404262;404263;404264	505634	505634		1
SSQPSPTAVPASDSPPTK	1752.85	B3KU03;D3DPS3;Q3KQU3;C9JIR3;E9PLH3	B3KU03	RPRC1;MAP7D1	MAP7 domain-containing protein 1	2	0.019785	49.929	0	0	0	0	0	0	0	0	0	0	0	0			32142	1855	32775	337552	419849	419849		1
NFQINNQIVK	1216.66	B3KUE1;B3KM45;Q9Y397;Q5JYE8;H0Y6K6	B3KUE1	ZDHHC9	Palmitoyltransferase;Palmitoyltransferase ZDHHC9	2	0.028696	64.207	0	0	0	0	0	0	0	0	0	0	0	0			25379	1788	25877	268289	335915	335915		1
LQEVPHEGPMCDLLWSDPDDRGGWGISPR	3318.52	B3KUN1;P67775	B3KUN1	PPP2CA	Serine/threonine-protein phosphatase;Serine/threonine-protein phosphatase 2A catalytic subunit alpha isoform	4	0.00070299	28.042	0	0	0	90594000	0	0	0	0	0	0	0	0			22208	1861	22548	235139	295326	295326		1
NMGLYGER	938.428	B3KUZ8;A0A024R6W0;P00505;A8K482	B3KUZ8	GOT2	Aspartate aminotransferase;Aspartate aminotransferase, mitochondrial	2	0.090052	64.265	0	1134200	0	0	1629400	0	4391700	0	4358700	0	0	0			25997	423	26504	274813;274814;274815;274816;274817;274818	344074	344074		1
TFCGTPEYLAPEVLEDNDYGR	2445.08	B3KVH4;B0LPE5;P31749;A0A087WY56;G3V3X1;B3KXD7;Q9BV07;A0A0U4CQG9;J3QKW1;B3KP61;B4DG79;M0R0P9;P31751;Q56A86;Q9Y243	B3KVH4	AKT1;AKT2;AKT3	RAC-alpha serine/threonine-protein kinase;RAC-beta serine/threonine-protein kinase;RAC-gamma serine/threonine-protein kinase	2	0.00389	70.332	0	0	0	0	0	0	0	0	0	0	0	0			33304	1624	33963	350009	435831	435831		1
SLLSGLLK	829.527	B3KVH4;B0LPE5;P31749;A0A087WY56;G3V3X1;B3KXD7;Q9BV07;G3V2I6;A0A0U4CQG9	B3KVH4	AKT1	RAC-alpha serine/threonine-protein kinase	2	0.064053	49.442	0	0	0	0	15583000	15345000	0	0	0	0	9545300	0			31287	1624	31897	328898;328899;328900	409316	409316		1
LQGLILR	811.528	B3KVJ8;Q96RY8;P51798;H0Y2M6;B7Z9L3;Q2VPA2;B3KUD9;B3KXZ3;Q9BSM4;Q9BRN4;B4E3N4	B3KVJ8	CLCN7	Chloride channel protein;H(+)/Cl(-) exchange transporter 7	2	0.031728	86.512	0	0	0	0	0	0	0	14268000	0	0	0	0			22234	1863	22574	235368	295596	295596		1
LRGTADVTHDLQEMK	1712.85	B3KVN0;Q0P512;Q59GX2;P11166;B4DKW1;B4DDR6	B3KVN0	SLC2A1	Solute carrier family 2, facilitated glucose transporter member 1	3	0.0010411	58.723	0	0	0	0	0	0	0	0	0	0	0	23010000			22511	1864	22858	238266	299162	299162		1
IFSFLDVVTLCR	1468.77	B3KVQ0;B2R6K2;J3KTA1;Q96IG2	B3KVQ0	FBXL20	F-box/LRR-repeat protein 20	2	0.0017879	90.108	0	0	0	0	0	0	0	0	0	0	0	0			15472	1679	15700	162015	204127	204127		1
LQSLCASGCSNITDAILNALGQNCPR	2832.33	B3KVQ0;B2R6K2;J3KTA1;Q96IG2	B3KVQ0	FBXL20	F-box/LRR-repeat protein 20	3	0.03099	11.523	85565000	0	0	90561000	0	36659000	0	0	0	0	0	0			22411	1679	22756	237108;237109;237110	297761	297761		1
TLTVLHPLK	1020.63	B3KW34;Q969M3;E5RGR9;E5RHH4	B3KW34	YIPF5	Protein YIPF;Protein YIPF5	2	0.075372	42.869	0	0	0	8589100	0	0	4678300	0	0	77577000	0	10402000			34164	1866	34840	359756;359757;359758;359759	448515	448515		1
GLPPSNHHAVYDVPPSVSKDVPDGPLLR	2962.53	B3KWE2;Q8NC57;B3KW85;Q6P5Z4;B2RBL9;D3DUK1;P56945	B3KWE2	BCAR1	Breast cancer anti-estrogen resistance protein 1	3	0.056473	16.447	0	0	0	0	0	0	0	0	0	69947000	0	25176000			12537	1735	12726	130759;130760	163826	163826		1
LQQGVSATVAHLLDLAGSAGATGSWR	2565.33	B3KWE2;Q8NC57;B3KW85;Q6P5Z4;B2RBL9;D3DUK1;P56945;Q96CD4	B3KWE2	BCAR1	Breast cancer anti-estrogen resistance protein 1	3	0.0041417	26.187	0	0	0	0	66599000	0	33006000	0	0	0	0	0			22374	1735	22717	236700;236701	297233	297233		1
GIAPNLIR	852.518	B3KWP3;A0A024R9D0;Q9H2D1;B4DUQ5	B3KWP3	SLC25A32	Mitochondrial folate transporter/carrier	2	0.077726	62.715	0	0	0	0	0	0	0	0	0	0	0	0			12149	569	12333	126337	158543	158543		1
GLLDLYEASQESAWLEWALRLQDTQDR	3205.57	B3KWT9;Q9H6R1;B3KS41;A8K6Z0;A0A0K0K1J9	B3KWT9			4	0.093953	13.092	36239000	16115000	0	0	0	0	0	0	0	0	0	0			12482	1056	12670	130184;130185;130186	163201	163201		1
ANITAIR	757.445	B3KX11;P49368;B4DUR8;Q59H77;Q2TU64	B3KX11	CCT3	T-complex protein 1 subunit gamma	2	0.030257	88.643	10879000	0	0	0	0	0	0	0	0	0	0	0			2334	1870;3638	2370	24657	31019	31019		1
VEKIPGGIIEDSCVLR	1783.95	B3KX11;P49368;B4DUR8;Q59H77;Q5SZX6;E9PRC8;E9PQ35;Q2TU64	B3KX11	CCT3	T-complex protein 1 subunit gamma	3	0.0012508	36.593	48331000	0	0	52738000	42832000	0	0	0	0	0	0	0			35999	1870;3638	36708	379733;379734;379735	474316	474316		1
GVMINKDVTHPR	1365.72	B3KX11;P49368;B4DUR8;Q59H77;Q5SZX6;E9PRC8;Q2TU64	B3KX11	CCT3	T-complex protein 1 subunit gamma	3	0.011691	40.475	3092000	0	0	0	0	399020	0	0	0	0	0	0			13434	1870;3638	13634	139624;139625	174901	174901		1
VLSVDESIIKPEQEFFTAPFEK	2552.3	B3KX12;B4DZA5;Q4KMQ2	B3KX12	ANO6	Anoctamin;Anoctamin-6	3	0.0071105	27.408	0	0	0	0	48214000	0	56173000	0	0	70776000	0	46825000			37286	1871	38023	393967;393968;393969;393970;393971;393972	492947	492947		1
VHAPWEVLCTYAEIMHIK	2196.09	B3KX12;B4DZA5;Q4KMQ2;B4E1V1	B3KX12	ANO6	Anoctamin;Anoctamin-6	3	1.1876e-06	74.12	0	0	0	0	0	0	0	0	0	23755000	0	0			36510	1871	37229	385291;385292	481810	481810		1
RGLALALFGGEPK	1327.76	B3KXZ4;P49736;H0Y8E6;B7Z8Z6;B4DSV5	B3KXZ4	MCM2	DNA helicase;DNA replication licensing factor MCM2	3	0.066887	30.998	0	0	0	0	0	0	0	0	0	0	0	0			29012	1874	29561	304636	379711	379711		1
SPSGGAAGPLLTPSQSLDGSRR	2110.08	B3KY04;A0A140VJM4;Q96CX2	B3KY04	KCTD12	BTB/POZ domain-containing protein KCTD12	3	0.000247	39.364	0	0	46678000	0	0	0	0	0	0	0	0	0			31760	1203	32386	333758	415212	415212		1
YILDYLR	954.517	B3KY04;A0A140VJM4;Q96CX2;A8K8W2;Q68DU8	B3KY04	KCTD12;KCTD16	BTB/POZ domain-containing protein KCTD12;BTB/POZ domain-containing protein KCTD16	2	0.081006	56.091	13388000	12378000	11694000	0	8737000	8690500	0	0	0	0	3521300	0			39920	1203	40707	421406;421407;421408;421409;421410;421411;421412;421413	526885	526885		1
RPAVVYIGSAGKPHER	1735.95	B3KY11;A0A024R0Z3;Q9BUQ8	B3KY11	DDX23	Probable ATP-dependent RNA helicase DDX23	4	0.0075694	29.618	7899900	1051300	460990	335120	0	411120	0	0	845290	0	0	0			29397	133	29957	308638;308639;308640;308641;308642;308643;308644	384286	384286		1
EFALSNLK	920.497	B3KY11;A0A024R0Z3;Q9BUQ8;A8KA56	B3KY11	DDX23	Probable ATP-dependent RNA helicase DDX23	2	0.047803	73.616	0	0	0	0	0	0	0	0	0	0	0	0			7039	133	7138	73665	92824	92824		1
HQVQLLGR	949.546	B3KY11;A0A024R0Z3;Q9BUQ8;A8KA56	B3KY11	DDX23	Probable ATP-dependent RNA helicase DDX23	2	0.070109	47.849	3072800	0	0	0	0	0	0	0	0	0	0	0			14450	133	14668	150708	189369	189369		1
TVAVIGGISR	971.576	B3KY11;A0A024R0Z3;Q9BUQ8;A8KA56	B3KY11	DDX23	Probable ATP-dependent RNA helicase DDX23	2	0.08206	39.305	0	0	22979000	0	22891000	0	0	0	0	0	0	0			34915	133	35604	367668;367669	458667	458667		1
KLFIGGLSFETTDDSLREHFEK	2568.29	B4DDB6;B4E3E6;Q65ZQ3;P51991	B4DDB6	HNRPA3;D10S102;HNRNPA3	Heterogeneous nuclear ribonucleoprotein A3	4	0.075741	17.43	0	0	0	67554000	62144000	60469000	18765000	0	0	0	0	0			18105	1877;3245	18378	191518;191519;191520;191521;191522	241140	241140		1
CASQVGMTAPGTR	1334.61	B4DDF4;Q6FHE4;B4DUT8;Q99439;Q53GK7;B4DHU5;B4DN57;A0A087X1X5	B4DDF4	CNN2	Calponin;Calponin-2	2	0.00033732	92.611	0	0	0	0	0	15377000	0	0	0	0	0	0			3681	1878	3735	38807	48847	48847		1
YFAQEALTVLSLA	1424.76	B4DDF7;A8K7B7;P30153;B4DE69;B4DQY1;A8K3H8;Q8NB89;B3KQV6;B4E1Q0	B4DDF7	PPP2R1A	Serine/threonine-protein phosphatase 2A 65 kDa regulatory subunit A alpha isoform	2	0.038777	47.823	0	0	0	3983000	1695800	1531300	0	0	0	0	0	0			39615	1556	40395	418243;418244;418245	522878	522878		1
AASQPTSLAPEK	1198.62	B4DDH8;Q96N66	B4DDH8	MBOAT7	Lysophospholipid acyltransferase 7	2	0.00053773	74.533	0	0	0	0	0	0	0	0	0	11044000	0	0			336	1879	336	3244	4112	4112		1
AASQPTSLAPEKLREE	1725.89	B4DDH8;Q96N66	B4DDH8	MBOAT7	Lysophospholipid acyltransferase 7	3	0.066364	38.546	0	0	0	0	0	0	0	23328000	0	0	0	0			337	1879	337	3245	4113	4113		1
ALEIPGEELPGVCSAR	1696.85	B4DDI9;Q6GSK2;A0A0C4DFN8;A0A0C4DGN7;A0A0A0MSZ4;A0A0A0MT64;P22570;A0A0A0MTN9;J3QQX3;A0A0A0MTR6;B3KSQ6;J3QKZ8	B4DDI9	FDXR	NADPH:adrenodoxin oxidoreductase, mitochondrial	2	0.011508	59.367	0	0	0	25860000	0	0	0	0	0	0	0	11622000			1819	955	1845	19081;19082;19083	24102	24102		1
FGVAPDHPEVK	1194.6	B4DDI9;Q6GSK2;A0A0C4DFN8;A0A0C4DGN7;A0A0A0MSZ4;A0A0A0MT64;P22570;A0A0A0MTN9;J3QQX3;A0A0A0MTR6;B3KSQ6;J3QKZ8;J3QQW7	B4DDI9	FDXR	NADPH:adrenodoxin oxidoreductase, mitochondrial	3	0.032949	51.286	0	0	0	0	0	0	0	0	0	0	0	0			9895	955	10043	102417	128411	128411		1
ELVLVVQVHNRPEYLR	1963.1	B4DDK9;Q10469	B4DDK9	MGAT2	Alpha-1,6-mannosyl-glycoprotein 2-beta-N-acetylglucosaminyltransferase	4	0.011546	34.498	0	0	0	0	0	0	0	14213000	0	30466000	0	0			8100	1881	8212	84248;84249	105738	105738		1
LLLDSLR	828.507	B4DDK9;Q10469	B4DDK9	MGAT2	Alpha-1,6-mannosyl-glycoprotein 2-beta-N-acetylglucosaminyltransferase	2	0.057594	95.793	0	0	0	0	0	0	0	0	0	0	0	0			21207	1881	21525	224779	282330	282330		1
QYMFPETLTISEK	1585.77	B4DDK9;Q10469	B4DDK9	MGAT2	Alpha-1,6-mannosyl-glycoprotein 2-beta-N-acetylglucosaminyltransferase	2	0.065733	34.773	0	0	0	0	15533000	0	0	0	0	0	0	0			28623	1881	29167	300576;300577	374831	374831		1
HEGLDAIENAVENLDATSDKQR	2424.15	B4DDU0;B7Z3G4;A0A075B7B5;A0A1S5UZH8;Q5VZB5;B7ZM87;O75044;E9PDX4;A0A087X0L1;A0A087WW56;A0A286YEY3;P0DMP2;P0DJJ0	B4DDU0	SRGAP2;SRGAP2C;SRGAP2B	SLIT-ROBO Rho GTPase-activating protein 2;SLIT-ROBO Rho GTPase-activating protein 2B;SLIT-ROBO Rho GTPase-activating protein 2C	3	6.153e-05	38.583	0	0	0	0	28278000	0	0	0	0	0	0	0			13820	808	14027	143740	180120	180120		1
DVMPEVNK	930.448	B4DE36;P06744;A0A1W6AYU6;A0A0A0MTS2;K7EQ48;A0A0J9YXP8;A0A0J9YX90;A0A0J9YYH3;K7EP41;K7EPY4;B4DVJ0	B4DVJ0	GPI	Glucose-6-phosphate isomerase	2	0.07396	46.835	31691000	22600000	16605000	25218000	17253000	17112000	13861000	0	0	47986000	0	18521000			6149	1885;2029	6238	64318;64319;64320;64321;64322;64323;64324;64325;64326	81313	81313		1
ALMGSPQLVAAVVR	1410.8	B4DE59;C9JTX4;C9J826;C9JK18;C9JKY1;A0A0S2Z487;A0A024R1X8;P14923	B4DE59	JUP	Junction plakoglobin	2	0.022415	56.043	0	0	0	0	0	0	0	0	0	0	0	0			2013	1886;176	2041	21080	26525	26525		1
CTTSILHNLSHHR	1574.77	B4DE59;C9JTX4;C9J826;C9JK18;C9JKY1;A0A0S2Z487;A0A024R1X8;P14923	B4DE59	JUP	Junction plakoglobin	3	0.071021	25.731	4109200	0	10465000	0	0	0	0	0	10711000	0	0	0			4076	1886;176	4134	42478;42479;42480;42481	53510	53510		1
KNHEEEISTLR	1354.68	B4DE59;K7EMS3;CON__P08727;P08727;C9JM50	CON__P08727	KRT19	Keratin, type I cytoskeletal 19	3	0.021397	29.341	570920	752250	414620	380370	657310	773970	408250	644260	0	2172100	476280	448220		+	18179	1886;2250	18455	192328;192329;192330;192331;192332;192333;192334;192335;192336;192337;192338;192339;192340;192341	242046	242046		1
VIATFTCSGEKEVNLAVQNAK	2278.16	B4DE91;P49189;B4DX14;B9EKV4	B4DE91	ALDH9A1	4-trimethylaminobutyraldehyde dehydrogenase	3	3.659e-12	106.16	0	0	0	0	0	0	0	0	0	0	0	0			36602	1887	37321	386407	483291	483291		1
EILDKFTEEVVK	1448.78	B4DE91;P49189;B4DX14;B9EKV4;B4DYY1	B4DE91	ALDH9A1	4-trimethylaminobutyraldehyde dehydrogenase	3	0.064409	30.023	0	0	0	0	0	0	0	13666000	0	0	0	0			7518	1887	7624	78531	98799	98799		1
REPLGVCVGIGAWNYPFQIASWK	2647.34	B4DE91;P49189;B4DX14;B9EKV4;B4DYY1	B4DE91	ALDH9A1	4-trimethylaminobutyraldehyde dehydrogenase	3	5.2441e-09	71.678	0	0	0	165480000	107580000	115080000	0	0	0	0	0	0			28875	1887	29422	302986;302987;302988	377772	377772		1
VLVLAPTR	867.554	B4DED6;B4DW97;Q9BQ39;A0A087WVC1;K0J110	B4DED6	DDX50;mcdrh	ATP-dependent RNA helicase DDX50	2	0.037342	57.281	0	0	0	0	0	0	0	0	0	0	6905400	0			37344	1890	38082	394546	493666	493666		1
GAVDALAAALAHISGASSFEPR	2110.08	B4DED6;B4DW97;Q9BQ39;A0A087WVC1;K0J110;Q9NTA9	B4DED6	DDX50;mcdrh;DKFZp761E0323	ATP-dependent RNA helicase DDX50	3	0.0026014	31.503	0	0	0	0	0	0	0	0	0	61965000	0	5352200			11332	1890	11503	117493;117494	147593	147593		1
QNAQCLHGDIAQSQR	1724.8	B4DED6;B4DW97;Q9BQ39;A0A087WVC1;K0J110;Q9NTA9	B4DED6	DDX50;mcdrh;DKFZp761E0323	ATP-dependent RNA helicase DDX50	3	0.019787	30.172	5706800	0	0	0	0	0	0	0	0	0	0	0			28030	1890	28571	295043	368355	368355		1
GVTYLFPIQVK	1263.72	B4DED6;B4DW97;Q9BQ39;A0A087WVC1;Q53FI9	B4DED6	DDX50	ATP-dependent RNA helicase DDX50	2	0.043163	60.074	0	0	0	0	0	8196400	1873200	9068800	0	26788000	0	0			13497	1890	13700	140322;140323;140324;140325	175799	175799		1
GLDIPEVDLVIQSSPPQDVESYIHR	2805.42	B4DED6;B4DW97;Q9BQ39;A0A087WVC1;Q9NTA9	B4DED6	DDX50;DKFZp761E0323	ATP-dependent RNA helicase DDX50	3	0.035254	33.665	0	0	0	0	0	0	0	0	0	0	0	0			12371	1890	12559	128992	161742	161742		1
SRYEQVDLVGK	1292.67	B4DED6;B4DW97;Q9BQ39;A0A087WVC1;Q9NTA9;Q53FI9	B4DED6	DDX50;DKFZp761E0323	ATP-dependent RNA helicase DDX50	2	0.10315	57.785	15718000	0	0	0	0	6466300	0	0	0	14316000	5792200	0			31975	1890	32607	335965;335966;335967;335968;335969	417921	417921		1
LMAVTEYIPPKPAIHPSCLPSPPSPPQEEIGLIR	3733.96	B4DEH0;Q7Z7H8	B4DEH0	MRPL10	39S ribosomal protein L10, mitochondrial	4	0.0015911	26.315	22374000	0	27824000	0	0	0	0	23403000	0	0	0	0			21565	1891	21884	228264;228265;228266	286453	286453		1
EEAQLATVLAYALSSHCPDMR	2361.11	B4DEN5;B3KQQ7;A0A024R5F9;O43505	B4DEN5	B3GNT6;B4GAT1	Beta-1,4-glucuronyltransferase 1	3	0.017759	24.901	0	0	0	0	0	0	0	69667000	0	0	0	0			6860	351	6956	71922	90682	90682		1
ARDCLIPMGITSENVAER	2030.99	B4DEN6;A0A024R2M6;P09110;Q8NCW8;C9JDE9;H0Y4D4;B4E072	B4DEN6	ACAA1	3-ketoacyl-CoA thiolase, peroxisomal	3	0.006522	35.133	0	0	0	0	0	0	0	0	0	0	0	0			2723	206	2763	28847;28848	36456	36456		1
[truncated: 37,904 more rows]

## Sheet: Table S3
Table S3: Proteins Identified in Biological Replicates are Listed with Their Corresponding Intensities and MS/MS (Spectral) Counts
[truncated: 2,868 more rows]

[truncated: 3 more sheets: Table S4, Table S5, Table  S6 ]
